# Supplementary material for: ERK1/2-SOX9/FOXL2 axis regulates ovarian steroidogenesis and favors the follicular–luteal transition
Source: Life Sci Alliance. 2023 Aug 2;6(10):e202302100. doi: 10.26508/lsa.202302100 (PMC10397509; doi:10.26508/lsa.202302100)
Supplement: Supplementary file 1 [file LSA-2023-02100_TableS1.xlsx]

## Sheet: Sheet1
Affymetrix ID	DMSO_1 (log2)	DMSO_2 (log2)	DMSO_3 (log2)	PD98059_1 (log2)	PD98059_2 (log2)	PD98059_3 (log2)	PD98059 Avg (log2)	Control Avg (log2)	Fold Change	P-val	FDR P-val	Public Gene IDs	Gene Symbol	Description
12872527	3.82	3.86	4.15	3.76	3.93	3.87	3.86	3.84	1.01	0.4213	0.6989	NM_001193149; ENSBTAT00000061084	2023-03-01	membrane-associated ring finger (C3HC4) 1, E3 ubiquitin protein ligase
12737308	6.62	6.65	6.82	6.78	6.98	6.86	6.87	6.63	1.18	0.0865	0.336	NM_001076380; XM_010813159; ENSBTAT00000008440; BC116001	2022-03-02	mitochondrial amidoxime reducing component 2
12878322	5.93	6.07	6.17	6.02	6.07	5.66	6.04	6.06	-1.01	0.3035	0.6041	NM_001037589; XM_005208861; ENSBTAT00000028017; BC109744	2022-03-02	membrane-associated ring finger (C3HC4) 2, E3 ubiquitin protein ligase
12879457	6.53	6.62	6.69	5.98	5.78	5.92	5.9	6.62	-1.64	6.78e-05	0.0078	NM_001077941; ENSBTAT00000008938; BC126540	2022-03-03	membrane-associated ring finger (C3HC4) 3, E3 ubiquitin protein ligase
12782451	2.97	3.4	3.13	3.03	3.39	3.27	3.24	3.15	1.07	0.66	0.8493	NM_001205491	2022-03-04	membrane-associated ring finger (C3HC4) 4, E3 ubiquitin protein ligase
12788191	9.4	9.39	9.44	9.69	9.81	9.87	9.8	9.4	1.32	0.0013	0.0363	NM_001205812; ENSBTAT00000036654	2022-03-06	membrane-associated ring finger (C3HC4) 6, E3 ubiquitin protein ligase
12780852	8.28	8.3	8.34	8.42	8.27	8.35	8.34	8.3	1.03	0.5814	0.8041	NM_001100317; XM_005202425; XM_010801967; XR_233546; XR_233548; XR_804780; XR_804781; ENSBTAT00000011533; BC150112	2022-03-07	membrane-associated ring finger (C3HC4) 7, E3 ubiquitin protein ligase
12826977	6.83	6.66	6.88	6.96	6.84	6.89	6.89	6.82	1.05	0.236	0.5354	NM_001076232; XM_005226599; XM_005226600; XM_005226602; XM_010820721; XM_010820722; XM_010820723; XM_010820724; XM_010820725; XM_010820726; ENSBTAT00000039901; BC119819	2022-03-08	membrane-associated ring finger (C3HC4) 8, E3 ubiquitin protein ligase
12868156	4.88	4.66	5.11	5.29	5.24	4.91	5.26	4.88	1.3	0.1208	0.3952	XM_003582222; XM_003586095; ENSBTAT00000022483	2022-03-09	membrane-associated ring finger (C3HC4) 9
12772421	3.01	3.1	3.03	2.7	3.71	3.06	3.12	3.02	1.07	0.6482	0.8432	NM_001192387; XM_005220912; XM_005220913; XM_010816377; XM_010816378; ENSBTAT00000006082	2022-03-10	membrane-associated ring finger (C3HC4) 10, E3 ubiquitin protein ligase
12816434	3.62	3.91	4.17	3.6	3.54	4.17	3.57	3.9	-1.26	0.5436	0.7817	NM_001098947; ENSBTAT00000028271; BC142247	2022-09-01	septin 1
12837840	9.99	9.99	10	9.72	9.67	9.7	9.7	9.99	-1.22	0.0019	0.0451	NM_001046092; ENSBTAT00000046362; BC111361	2022-09-02	septin 2
12862581	3.78	3.56	3.76	3.47	4	3.59	3.6	3.77	-1.13	0.9334	0.9762	NM_001076949; XM_005207430; XM_005207431; XM_010805763; XM_010805764; ENSBTAT00000017531; BC123664	2022-09-03	septin 3
12772142	4.55	4.97	4.92	5.54	5.6	5.32	5.55	4.94	1.53	0.0017	0.0426	NM_001034651; XM_005219911; XM_005219912; XM_005219913; XM_005219914; XM_005219915; XM_005219916; XM_005219917; XM_010815710; XM_010815711; XM_010815712; XM_010815713; ENSBTAT00000030183; BC102617; BC126719; BT029811	2022-09-04	septin 4
12772897	3.55	3.56	3.45	3.56	3.66	3.48	3.56	3.55	1.01	0.5567	0.7898	XM_005219912	2022-09-04	septin 4
12744460	6.48	6.38	6.48	6.14	6.27	6.32	6.25	6.48	-1.17	0.0336	0.2115	NM_001076371; ENSBTAT00000010956; BC120325	2022-09-05	septin 5
12909936	6.56	6.34	6.44	6.26	6.32	6.29	6.29	6.45	-1.11	0.084	0.332	NM_001035430; XM_005227434; XM_005227435; XM_005227436; XM_005227437; XM_010821328; ENSBTAT00000005629; BC102779	2022-09-06	septin 6
12853297	9.39	9.36	9.33	9.29	9.24	9.32	9.29	9.36	-1.05	0.266	0.5672	NM_001001168; XM_005205465; XM_005205466; XM_005205467; XM_005205468; ENSBTAT00000001568; ENSBTAT00000046363; AY568576; BC148893	2022-09-07	septin 7
12881371	7.24	7.33	7.33	7.34	7.37	7.44	7.37	7.33	1.03	0.2723	0.5738	NM_001076230; XM_005209051; XM_010807049; XM_010807050; ENSBTAT00000011359; BC120074	2022-09-08	septin 8
12766641	8.88	8.83	8.86	8.62	8.6	8.61	8.61	8.86	-1.19	0.0047	0.0741	XM_003583640; XM_003587484; XM_005195842; XM_005221300; XM_010816597; XM_010816598; XM_010816599; XM_010816600; XM_010816601; XM_010816602; XM_010816603; XM_010816604; XM_010816605; XM_010816607; XM_010824307; XM_010824308; XM_010824309; XM_010824310; XM_010824311; XM_010824312; XM_010824313; XM_010824314; XM_010824315; XM_010824316; ENSBTAT00000003415	2022-09-09	septin 9
12871784	7.11	7.11	7.27	7.37	7.45	7.39	7.39	7.11	1.22	0.0143	0.1371	NM_001082447; XM_005208098; XM_005208099; XM_005208102; XM_005208103; XM_010806217; ENSBTAT00000005626; BC133640	2022-09-11	septin 11
12818470	2.62	3.29	2.98	3.13	3.12	3.25	3.12	2.97	1.11	0.2553	0.556	NM_001098143; XM_010819138; ENSBTAT00000021722; BC140643	2022-09-12	septin 12
12817258	2.1	2.15	1.92	2.3	2.22	2.51	2.32	2.1	1.17	0.0282	0.1945	NM_001102087; XM_005224911; XM_005224912; XM_010819420; ENSBTAT00000012280; BC149885	2022-09-14	septin 14
12841152	10.69	10.88	10.67	10.62	10.56	10.51	10.56	10.68	-1.08	0.0633	0.2858	BC102886; BT021503	2022-09-15	15 kDa selenoprotein
12713191	1.81	1.61	1.58	1.81	1.66	1.45	1.64	1.6	1.03	0.8103	0.9243	ENSBTAT00000056823; NM_001167660; GU064907	20ALPHA-HSD	placental and ovary 20alpha hydroxysteroid dehydrogenase protein
12757564	5.12	5.23	5.21	5.26	5.21	5.35	5.27	5.22	1.03	0.2736	0.5751	NM_001046243; ENSBTAT00000012837; BC105374	A1BG	alpha-1-B glycoprotein
12818826	2.23	2.37	2.18	2.52	2.37	2.49	2.51	2.23	1.21	0.0441	0.2395	XM_003584071; XM_005197062; XM_005225372; XM_005225375; XM_010819759; XM_010825892; XM_010825893; XR_232784; ENSBTAT00000033157	A1CF; LOC101910152	APOBEC1 complementation factor; uncharacterized LOC101910152
12859375	7.73	7.69	7.79	6.96	6.86	7.1	6.97	7.74	-1.7	4.12e-05	0.006	NM_001109795; XM_005207056; ENSBTAT00000006167; BC153840; JQ736649; JQ736668; JQ736670; JQ918150	A2M	alpha-2-macroglobulin
12866254	2.94	3	2.93	3.22	2.91	3.22	3.22	2.94	1.22	0.1583	0.4475	NM_001191301; XM_005207059; XM_010805531; XM_010805532; XM_010805533; ENSBTAT00000037825	A2ML1	alpha-2-macroglobulin-like 1
12868685	9.11	9.14	9.18	9.62	9.7	9.69	9.69	9.14	1.47	9.63e-05	0.0094	XM_005207455; XM_010827994; ENSBTAT00000037673	A4GALT	alpha 1,4-galactosyltransferase
12682144	2.62	2.28	2.13	2.53	2.5	2.57	2.53	2.3	1.17	0.1835	0.4779	NM_001192784; XM_005201887; ENSBTAT00000001899	A4GNT	alpha-1,4-N-acetylglucosaminyltransferase
12858180	7.93	7.67	7.88	7.53	7.49	7.68	7.51	7.9	-1.31	0.0297	0.2001	NM_001075269; XM_005206144; ENSBTAT00000026878; BC120418	AAAS	achalasia, adrenocortical insufficiency, alacrimia
12745778	7.03	7.1	7.15	6.9	6.76	6.92	6.91	7.09	-1.13	0.0193	0.1601	NM_001163929; XM_010813885; XM_010813886; ENSBTAT00000007459; BT029861	AACS	acetoacetyl-CoA synthetase
12684939	1.46	1.34	1.57	1.48	1.57	1.54	1.54	1.46	1.05	0.4011	0.6836	NM_001075791; ENSBTAT00000015373; BC120261	AADAC	arylacetamide deacetylase (esterase)
12685330	1.61	1.73	1.69	1.67	1.82	1.72	1.73	1.68	1.04	0.4523	0.72	XM_001790331; XM_002685010; ENSBTAT00000017800	AADACL2	arylacetamide deacetylase-like 2
12740069	2.57	2.53	2.34	2.22	2.37	2.11	2.23	2.55	-1.25	0.041	0.2313	XM_002694149; XM_005199905; XM_005217222; XM_005217224; XM_010799596; XM_010799597; XM_010799598; XM_010799599; XM_010799600; XM_010813473; XM_010813474; XM_010813475; XM_010813476; XM_010813477; XM_010813478; XM_010813479; XM_609088; ENSBTAT00000020432	AADACL3	arylacetamide deacetylase-like 3
12893194	7.36	7.55	7.45	7.44	7.34	7.27	7.35	7.45	-1.08	0.25	0.5513	NM_001015551; XM_005209790; BC109974; BT020844; BT020886	AADAT	aminoadipate aminotransferase
12895413	7.47	7.47	7.37	7.14	7.4	7.29	7.28	7.47	-1.14	0.1025	0.3666	NM_001076436; XM_005210408; XM_005210409; ENSBTAT00000027653; BC118425	AAED1	AhpC/TSA antioxidant enzyme domain containing 1
12694035	8.48	8.48	8.57	8.54	8.63	8.59	8.59	8.48	1.08	0.3175	0.6164	NM_001098896; XM_005211277; XM_005211278; XM_010808893; ENSBTAT00000055091	AAGAB	alpha- and gamma-adaptin binding protein
12706700	9.41	9.34	9.45	9.28	9.29	9.41	9.29	9.4	-1.09	0.3321	0.6297	XM_002691441; XM_005193927; XM_005212906; XM_010810142; XM_010810143; XM_010810144; XM_010810145; XM_010810146; XM_010810147; XM_010810148; XM_010810149; XM_010810150; XM_010810151; XM_010810152; XM_010810153; XM_010810154; XM_010810155; XM_010816667; XM_010816669; XM_010816670; XM_010816675; XM_010816677; XM_010816678; XM_010816679; XM_010816681; XM_010816682; XM_010816688; XM_010816689; XM_0108…	AAK1	AP2 associated kinase 1
12834440	6.93	7	6.96	7.21	7.07	7.04	7.05	6.96	1.07	0.0915	0.3457	NM_001037473; XM_005226708; XM_010820831; XM_010820833; ENSBTAT00000022993; BC108191	AAMDC	adipogenesis associated, Mth938 domain containing
12784506	8.15	8.14	8.15	8.04	8.01	7.93	8.01	8.15	-1.1	0.0494	0.2532	NM_001076995; XM_005202870; XM_010800295; ENSBTAT00000005126; BC102815	AAMP; LOC790669	angio-associated, migratory cell protein; angio-associated migratory cell protein-like
12767233	2.14	2.23	2.82	2.17	2.7	1.94	2.22	2.19	1.02	0.628	0.8322	ENSBTAT00000019543; NM_177509; AD000742	AANAT	aralkylamine N-acetyltransferase
12716173	5.59	5.64	5.69	5.57	5.58	5.46	5.57	5.64	-1.05	0.1623	0.4526	NM_001034587; XM_005214765; XM_005214766; ENSBTAT00000002156; ENSBTAT00000056876; BC123712; BT021814	AAR2	AAR2 splicing factor homolog (S. cerevisiae)
12726059	2.69	2.76	2.7	2.75	2.9	2.7	2.76	2.7	1.04	0.4071	0.6883	XM_002692763; XM_868152; ENSBTAT00000046488; ENSBTAT00000065635	AARD	alanine and arginine rich domain containing protein
12748842	4.73	5.12	4.73	4.71	4.68	4.94	4.69	4.73	-1.03	0.5355	0.7771	XM_010814304	AARS	alanyl-tRNA synthetase
12750986	9.48	9.4	9.51	9.09	9.1	9.08	9.09	9.47	-1.31	0.0008	0.0279	NM_001101075; XM_005218341; XM_005218342; XM_005218343; XM_010814303; XM_010814304; ENSBTAT00000026393; BC148083	AARS	alanyl-tRNA synthetase
12804316	5.62	5.52	5.33	5.5	5.81	5.68	5.67	5.5	1.12	0.1619	0.4519	NM_001191211; ENSBTAT00000018232	AARS2	alanyl-tRNA synthetase 2, mitochondrial
12766503	6.46	6.48	6.47	6.53	6.63	6.61	6.62	6.47	1.11	0.1034	0.3678	NM_001038073; NM_001105482; XM_005220658; XM_010816205; XM_010816206; XM_010816207; XM_010816208; XM_010816209; XM_010816210; XM_010816211; XM_010816212; ENSBTAT00000030485; ENSBTAT00000030486; ENSBTAT00000061242; BC109537; BC122671	AARSD1	alanyl-tRNA synthetase domain containing 1
12876027	5.19	5.56	5.82	5.65	5.6	5.66	5.65	5.54	1.08	0.4924	0.7474	XM_001250588; XM_002688264; XM_005198635; XM_005207996; XM_010797925; XM_010797926; XM_010797927; XM_010806146; XM_010806147; XM_010806148; ENSBTAT00000027426	AASDH	aminoadipate-semialdehyde dehydrogenase
12732310	2.83	3.31	3.08	3.13	3.12	2.9	3.13	3.07	1.04	0.9035	0.9628	NM_001206477; ENSBTAT00000040234	AASDHPPT	aminoadipate-semialdehyde dehydrogenase-phosphopantetheinyl transferase
12854565	5.31	5.23	5.4	5.18	5.03	4.86	5.03	5.31	-1.22	0.0221	0.1714	NM_001109797; ENSBTAT00000016090; BC153851	AASS	aminoadipate-semialdehyde synthase
12765962	6.12	6.31	6.06	6.49	6.38	6.34	6.39	6.13	1.19	0.0318	0.2065	XM_001252957; XM_002695618; XM_005192859; XM_005220045; XM_580955; ENSBTAT00000029234	AATF; LOC504783	apoptosis antagonizing transcription factor; protein AATF-like
12762842	3.99	3.99	4.18	4.13	4.34	4.26	4.25	3.99	1.19	0.078	0.3184	XM_005195820; XM_005195821; XM_010816497; XM_010824284; XM_588863; ENSBTAT00000025356	AATK	apoptosis-associated tyrosine kinase
12811288	5.78	5.68	5.77	5.83	5.74	5.83	5.83	5.77	1.04	0.3981	0.6814	NM_001081581; ENSBTAT00000005280; BC133277	ABAT	4-aminobutyrate aminotransferase
12811892	5.82	5.67	5.73	5.78	5.61	5.83	5.78	5.74	1.03	0.9916	0.9969	NM_001081581; ENSBTAT00000005280; BC133277	ABAT	4-aminobutyrate aminotransferase
12894704	6.17	6.07	6.22	5.54	5.93	5.78	5.76	6.16	-1.32	0.0085	0.1031	NM_001024693; XM_010808222; XM_010808223; XM_010808224; XM_010822539; ENSBTAT00000027538; DQ059505	ABCA1; LOC101909464	ATP-binding cassette, sub-family A (ABC1), member 1; ATP-binding cassette sub-family A member 1-like
12761572	2.93	2.68	2.77	2.69	2.99	2.9	2.88	2.79	1.07	0.5628	0.7937	XM_001789465; XM_002696224; XM_005195897; XM_005221367; XM_010816660; XM_010824362; ENSBTAT00000040376	ABCA10	ATP-binding cassette, sub-family A (ABC1), member 10
12782280	2.41	2.44	2.48	2.7	2.5	2.69	2.69	2.44	1.19	0.0525	0.2597	NM_001191294; XM_010802291; ENSBTAT00000004518	ABCA12	ATP-binding cassette, sub-family A (ABC1), member 12
12852712	3.57	3.66	3.85	3.9	3.46	4.01	3.93	3.67	1.19	0.5456	0.7829	XM_002686635; XM_010827206; ENSBTAT00000034269; ENSBTAT00000061018	ABCA13	ATP-binding cassette, sub-family A (ABC1), member 13
12854632	2.58	2.15	2.49	2.42	2.47	2.64	2.48	2.5	-1.02	0.4355	0.708	XM_010803970; XM_010827206; ENSBTAT00000034269; ENSBTAT00000061018	ABCA13	ATP-binding cassette, sub-family A (ABC1), member 13
12698154	6.38	6.42	6.41	6.41	6.24	6.46	6.4	6.41	-1.01	0.652	0.845	XM_003584982; XM_010810649; ENSBTAT00000063417; ENSBTAT00000065373	ABCA2	ATP-binding cassette, sub-family A (ABC1), member 2
12815621	5.87	6.16	6.18	6.13	6.2	6.23	6.19	6.17	1.02	0.2826	0.5844	NM_001113746; XM_005224397; XM_010819068; XM_010819069; ENSBTAT00000019840	ABCA3	ATP-binding cassette, sub-family A (ABC1), member 3
12835903	2.98	2.78	2.83	2.93	3.02	3.13	3.02	2.84	1.13	0.1083	0.3755	NM_174221; XM_010803292; XM_010803293; XM_010826922; ENSBTAT00000023982; U90126	ABCA4; LOC104976872	ATP-binding cassette, sub-family A (ABC1), member 4; retinal-specific ATP-binding cassette transporter-like
12762618	6.32	6.1	6.3	6.38	6.18	6.31	6.3	6.31	-1.01	0.5996	0.8149	XM_005195895; XM_005195896; XM_005221346; XM_005221347; XM_010816652; XM_010824361; XR_813567; XR_819578; ENSBTAT00000003563	ABCA5	ATP-binding cassette, sub-family A (ABC1), member 5
12764677	2.95	2.5	2.6	2.67	2.61	2.87	2.67	2.58	1.07	0.8334	0.9338	XM_002696225; XM_010816661; XM_010824363; XM_010824364; XM_617513; ENSBTAT00000009089	ABCA6	ATP-binding cassette, sub-family A (ABC1), member 6
12878719	4.97	4.54	4.77	4.75	4.79	4.93	4.79	4.76	1.02	0.6215	0.8277	NM_001205705; XM_010807229; XM_010807230; XM_010807231; XM_010807232; XM_010807233; XM_010807234; XM_010807235; XM_010807236; XR_807814; XR_807815; XR_807817; ENSBTAT00000020083	ABCA7	ATP-binding cassette, sub-family A (ABC1), member 7
12761440	2.37	2.64	2.64	2.57	2.95	2.45	2.58	2.64	-1.04	0.5014	0.7532	NM_001101837; XM_005221348; XM_005221349; XM_005221351; XM_005221352; XM_010816654; ENSBTAT00000009067; BC150132	ABCA9	ATP-binding cassette, sub-family A (ABC1), member 9
12848919	8.11	8.1	8.1	7.82	7.55	7.62	7.64	8.1	-1.37	0.0015	0.0396	XM_010799768; XM_010799769; XM_010804127; XM_010804128; XM_590317; XR_802915; XR_806022; ENSBTAT00000020806; XM_010827241; XM_010827232; XM_010827233; XM_010827234; XM_010827236; XM_010827237; XM_010827238; XM_010827239; XM_010827240; XM_010827242; XR_823186	ABCB1; LOC100296627	ATP-binding cassette, sub-family B (MDR/TAP), member 1; multidrug resistance protein 1
12829024	6.2	5.92	5.93	6.34	6.29	6.29	6.29	5.92	1.29	0.0175	0.152	XM_001256448; XM_002698768; ENSBTAT00000022677	ABCB10	ATP-binding cassette, sub-family B (MDR/TAP), member 10
12777512	4.18	4.19	4.21	4.14	4.43	4.22	4.24	4.19	1.04	0.4469	0.7162	NM_001192703; XM_005202338; XM_010801900; XM_010801901; XM_010801902; XM_010801903; ENSBTAT00000046707	ABCB11	ATP-binding cassette, sub-family B (MDR/TAP), member 11
12848740	1.91	2.16	2.1	1.96	2.01	2.1	2.01	2.08	-1.05	0.7177	0.8804	XM_003582070; XM_005205302; XM_005205303; XM_005205304; XM_005205305; XM_010804129; XM_010804130; XM_010804131; XM_010804132; XM_010827243; XM_010827245; XM_010827246; XM_010827247; XM_010827248; XM_010827249; XM_010827250; ENSBTAT00000007432; XM_003584756	ABCB4	ATP-binding cassette, sub-family B (MDR/TAP), member 4
12851317	1.76	2.15	1.98	2.03	2.16	1.93	2.04	1.97	1.05	0.5418	0.7808	XM_001787871; XM_002686705; XM_005199098; ENSBTAT00000031698	ABCB5; LOC101908431	ATP-binding cassette, sub-family B (MDR/TAP), member 5; ATP-binding cassette sub-family B member 5-like
12784569	7.59	7.53	7.68	7.71	7.84	7.86	7.85	7.6	1.19	0.0351	0.2158	NM_001098156; XR_233693; ENSBTAT00000027459; BC140637	ABCB6	ATP-binding cassette, sub-family B (MDR/TAP), member 6 (Langereis blood group)
12904893	7.13	7.07	7.02	7.17	7.17	7.17	7.17	7.07	1.07	0.1781	0.4724	NM_001192783; XM_005227962; XM_010821824; ENSBTAT00000014650	ABCB7	ATP-binding cassette, sub-family B (MDR/TAP), member 7
12849983	7.31	7.17	7.37	7.12	7.31	6.97	7.13	7.29	-1.12	0.1928	0.4877	XM_010804552; ENSBTAT00000043827; ENSBTAT00000064324; BC146076; BT025378	ABCB8	ATP-binding cassette, sub-family B (MDR/TAP), member 8
12743398	4.54	4.66	4.65	4.42	4.55	4.63	4.54	4.65	-1.08	0.3418	0.6376	NM_001191355; XM_005217863; XM_010813945; XM_010813946; XM_010813947; ENSBTAT00000011137	ABCB9	ATP-binding cassette, sub-family B (MDR/TAP), member 9
12811348	6.48	6.51	6.53	6.51	6.64	6.58	6.58	6.51	1.05	0.3364	0.6335	NM_174223; ENSBTAT00000028094; AB082124	ABCC1	ATP-binding cassette, sub-family C (CFTR/MRP), member 1
12801498	5.33	5.37	5.14	5.34	5.28	5.11	5.27	5.35	-1.05	0.7133	0.8782	XM_002697300; XM_010799078; XM_010799095; XM_010818266; XM_010818267; XM_585169; XR_802325; XR_814801; ENSBTAT00000007685	ABCC10	ATP-binding cassette, sub-family C (CFTR/MRP), member 10
12755375	2.97	3.32	3.02	3.17	3.25	3.22	3.22	3	1.17	0.3099	0.6103	XM_005192695; XM_010814723; XM_010826723; XM_010826713	ABCC11; LOC101909150	ATP-binding cassette, sub-family C (CFTR/MRP), member 11; ATP-binding cassette sub-family C member 11-like
12819933	2.56	2.5	2.66	2.52	2.6	2.59	2.59	2.57	1.02	0.9669	0.9875	XM_010820020; XM_599177; ENSBTAT00000047274	ABCC2	ATP-binding cassette, sub-family C (CFTR/MRP), member 2
12771616	4.93	5.1	5.1	4.76	4.76	5.03	4.76	5.1	-1.27	0.0952	0.3526	NM_001192756; XM_005220581; XM_005220582; XM_005220583; XM_010816147; XM_010816148; ENSBTAT00000026744	ABCC3	ATP-binding cassette, sub-family C (CFTR/MRP), member 3
12679945	5.48	5.54	5.51	5.54	5.42	5.54	5.54	5.51	1.02	0.8943	0.9594	NM_001077907; XM_005201585; XM_005201586; XM_005201587; XM_005201588; XM_010801294; XM_010801296; ENSBTAT00000032142; BC116067	ABCC5	ATP-binding cassette, sub-family C (CFTR/MRP), member 5
12815073	3.93	3.92	3.71	3.53	3.7	3.98	3.72	3.92	-1.15	0.4084	0.6894	NM_001276370; XM_005224680; XM_005224681; XR_815369; ENSBTAT00000050284; ENSBTAT00000063479	ABCC6	ATP-binding cassette, sub-family C (CFTR/MRP), member 6
12729458	3.13	2.91	3.09	2.97	3.02	3.09	3.03	3.1	-1.05	0.8532	0.9417	NM_001205610; XM_005216038; XM_005216040; XM_005216041; XM_010812502; ENSBTAT00000046676	ABCC8	ATP-binding cassette, sub-family C (CFTR/MRP), member 8
12856505	2.52	2.44	2.38	2.42	2.54	2.48	2.48	2.44	1.03	0.6163	0.8247	XM_002687737; XM_005198388; XM_005198389; XM_005198390; XM_005198391; XM_005206963; XM_005206964; XM_005206965; XM_005206966; XM_010805439; XM_010827846; XM_010827847; ENSBTAT00000043069	ABCC9	ATP-binding cassette, sub-family C (CFTR/MRP), member 9
12904075	6.13	5.88	6.02	6.32	6.48	6.4	6.4	6.01	1.3	0.0034	0.0617	NM_001046190; XM_010821602; ENSBTAT00000027382; BC105508	ABCD1; LOC104976346	ATP-binding cassette, sub-family D (ALD), member 1; basic proline-rich protein-like
12860464	1.68	1.67	1.66	1.91	1.65	1.65	1.65	1.67	-1.01	0.4919	0.7469	NM_001099037; BC146198	ABCD2	ATP-binding cassette, sub-family D (ALD), member 2
12845552	8.38	8.27	8.31	8.46	8.44	8.53	8.46	8.32	1.11	0.0561	0.2685	NM_001105396; ENSBTAT00000033539; BC153236	ABCD3	ATP-binding cassette, sub-family D (ALD), member 3
12695697	6.79	6.62	6.61	6.44	6.79	6.67	6.65	6.62	1.02	0.7301	0.886	NM_001015636; ENSBTAT00000019482; BT020935	ABCD4	ATP-binding cassette, sub-family D (ALD), member 4
12746636	8.4	8.37	8.36	8.16	8.08	8.19	8.16	8.37	-1.16	0.0097	0.1108	NM_001083685; XM_005217499; ENSBTAT00000048747; BC134545	ABCE1	ATP-binding cassette, sub-family E (OABP), member 1
12854026	8.42	8.37	8.43	8.38	8.26	8.29	8.3	8.43	-1.09	0.1925	0.4876	NM_001046136; XM_005205832; ENSBTAT00000000799; BC105443; BT025348	ABCF2	ATP-binding cassette, sub-family F (GCN20), member 2
12685501	7.41	7.36	7.38	7.51	7.53	7.56	7.53	7.38	1.11	0.0446	0.241	NM_001083457; ENSBTAT00000009087; BC114751	ABCF3	ATP-binding cassette, sub-family F (GCN20), member 3
12679704	3.34	3.46	3.52	3.47	3.26	3.52	3.47	3.45	1.02	0.7934	0.9165	NM_001205528; XM_005201999; ENSBTAT00000028342	ABCG1	ATP-binding cassette, sub-family G (WHITE), member 1
12871807	5.75	5.76	5.65	5.53	5.54	5.41	5.53	5.75	-1.16	0.0178	0.1532	NM_001037478; XM_005207794; XM_005207795; XM_005207796; XM_005207797; XM_010806033; XM_010806034; XM_010806035; XR_803437; ENSBTAT00000023552; ENSBTAT00000055044; BC108097; BT030709; EU570105	ABCG2; LOC104970416	ATP-binding cassette, sub-family G (WHITE), member 2 (Junior blood group); uncharacterized LOC104970416
12727311	2.64	2.7	2.69	2.56	2.98	2.59	2.58	2.69	-1.08	0.7711	0.9063	NM_001105343; XM_005215928; XM_010812435; XM_010812436; XM_010812437; XM_010812438; XM_010812439; XM_010812440; ENSBTAT00000015667; BC153242	ABCG4	ATP-binding cassette, sub-family G (WHITE), member 4
12705851	2.29	2.32	2.02	2.46	2.49	2.32	2.47	2.3	1.13	0.0764	0.3152	NM_001024547; XR_807901; ENSBTAT00000021768; DQ001133	ABCG5; LOC104972846	ATP-binding cassette, sub-family G (WHITE), member 5; uncharacterized LOC104972846
12699429	2.59	2.27	2.21	2.38	2.67	2.43	2.41	2.24	1.13	0.3174	0.6163	NM_001024663; XM_005212594; XR_809639; ENSBTAT00000021770; DQ001134	ABCG8	ATP-binding cassette, sub-family G (WHITE), member 8
12705205	4.17	4.16	3.92	4.07	4.04	4.33	4.06	4.17	-1.08	0.5916	0.8101	NM_001035094; XM_005212962; ENSBTAT00000009303; BC102483	ABHD1	abhydrolase domain containing 1
12680508	5.82	5.8	5.94	5.7	5.7	5.61	5.7	5.81	-1.08	0.0345	0.214	NM_001015606; ENSBTAT00000006038; BC112739; BT020941	ABHD10	abhydrolase domain containing 10
12812150	9.04	8.98	9.13	8.9	8.85	8.86	8.85	9.05	-1.14	0.0367	0.2203	NM_001034372; XM_010819515; XM_010819516; ENSBTAT00000013668; BC103078	ABHD11	abhydrolase domain containing 11
12721150	8.97	9.01	9.02	9.03	9.01	9.07	9.03	9.01	1.02	0.5729	0.7994	NM_001078116; XM_010811290; XM_010811291; XM_010811292; XM_010811293; XM_010811294; XM_010811295; XM_010811296; XM_010811297; XM_010811298; XM_010811299; XM_010811300; XM_010811301; XM_010811302; XM_010811303; ENSBTAT00000001863; BC123534	ABHD12	abhydrolase domain containing 12
12717868	4.08	4.08	4.56	4.13	4.42	4.34	4.33	4.08	1.19	0.7269	0.884	XM_002701063; XM_005194340; XM_005194341; XM_005194342; XM_005194343; XM_010811290; XM_010811291; XM_010811292; XM_010811293; XM_010811294; XM_010811295; XM_010811296; XM_010811297; XM_010811298; XM_010811299; XM_010811300; XM_010811301; XM_010811302; XM_010822496; XM_010822497; XM_010822498; XM_010822499; XM_010822500; XM_010822501; XM_010822502; XM_010822503; XM_010822504; XM_010822505; XM_0108…	ABHD12; LOC104976445	abhydrolase domain containing 12; uncharacterized LOC104976445
12687596	4.36	4.07	4.32	4.23	4.33	4.12	4.23	4.34	-1.09	0.7933	0.9165	XM_001788344; XM_002690867; XM_005193651; XM_005211739; XM_010809293; XM_010811691; ENSBTAT00000061312	ABHD12B	abhydrolase domain containing 12B
12709658	6.68	6.42	6.36	6.41	6.34	6.41	6.41	6.4	1.01	0.3397	0.6358	ENSBTAT00000003149	ABHD13	abhydrolase domain containing 13
12799079	7.86	7.66	7.91	7.51	7.56	7.54	7.54	7.86	-1.24	0.0156	0.1439	XM_002697067; XM_005196468; XM_005222999; XM_593087; ENSBTAT00000024787; ENSBTAT00000055077; BC149357	ABHD14A; ACY1	abhydrolase domain containing 14A; aminoacylase 1
12796946	8.47	8.31	8.47	8.38	8.35	8.12	8.36	8.47	-1.08	0.2073	0.5043	NM_001105441; XM_005222924; ENSBTAT00000024782; BC149237	ABHD14B	abhydrolase domain containing 14B
12801810	7.28	7.09	7.27	7.17	7.16	7.04	7.16	7.28	-1.08	0.2839	0.5857	NM_001075605; ENSBTAT00000000755; BC149882; BT025421	ABHD16A	abhydrolase domain containing 16A
12719381	4.51	4.55	4.63	4.5	4.61	4.85	4.63	4.55	1.05	0.3966	0.68	NM_001038541; ENSBTAT00000045249; BC109991	ABHD16B	abhydrolase domain containing 16B
12887697	7.97	8.01	8.15	7.9	7.94	7.93	7.93	8	-1.05	0.138	0.4191	NM_001046536; ENSBTAT00000035463; BC113352	ABHD17A	abhydrolase domain containing 17A
12895661	8.14	8.1	8.02	8.04	8.02	8.07	8.04	8.09	-1.04	0.5255	0.77	NM_001101278; XM_005210032; ENSBTAT00000008957; BC151543	ABHD17B	abhydrolase domain containing 17B
12790233	6.97	7.06	7.11	6.87	6.67	6.66	6.67	7.05	-1.31	0.0085	0.1027	NM_001099014; ENSBTAT00000046785; BC142452	ABHD17C	abhydrolase domain containing 17C
12789601	9.81	9.7	9.81	10.01	10.04	10.07	10.04	9.81	1.17	0.0053	0.0795	NM_001015549; XM_010816948; ENSBTAT00000026579; BC146116; BT020727	ABHD2	abhydrolase domain containing 2
12808543	5.88	5.87	5.74	5.57	5.44	5.43	5.44	5.88	-1.36	0.003	0.0575	NM_001076187; BC120421	ABHD3	abhydrolase domain containing 3
12694383	7.25	7.16	7.44	7.08	6.99	7.07	7.07	7.27	-1.14	0.0313	0.2052	NM_001034368; ENSBTAT00000022154; BC114030; BT020710; BT029880	ABHD4	abhydrolase domain containing 4
12796474	5.33	5.18	5.34	4.78	4.84	4.99	4.86	5.34	-1.39	0.0023	0.0498	NM_001076063; XM_005222502; XM_005222503; XM_010817503; ENSBTAT00000030667; BC120233; JX446395; KF539976	ABHD5	abhydrolase domain containing 5
12798391	6.78	6.75	6.99	6.54	6.75	6.8	6.76	6.77	-1.01	0.2167	0.5156	NM_001075196; XM_005222730; XM_005222732; XM_005222733; XM_010817683; ENSBTAT00000022100; BC116144	ABHD6	abhydrolase domain containing 6
12882130	6.44	6.54	6.76	6.74	6.63	6.51	6.63	6.56	1.05	0.6638	0.8518	NM_001078123; ENSBTAT00000036501; BC118251	ABHD8	abhydrolase domain containing 8
12716791	8.15	8.13	8	8.24	8.08	8.17	8.16	8.14	1.02	0.3963	0.6799	NM_001076241; XM_005214261; XM_005214262; XM_005214263; XM_005214264; XM_005214265; XM_005214266; XM_005214267; XM_005214268; XM_005214269; XM_005214270; XM_005214271; XM_005214272; ENSBTAT00000039490; BC119969	ABI1	abl-interactor 1
12778323	6.84	6.77	6.68	6.75	6.8	6.74	6.76	6.77	-1.01	0.9746	0.9895	NM_001101171; XM_005202634; XM_005202635; XM_005202637; XM_005202641; XM_005202642; XM_010802184; XM_010802185; XM_010802186; XM_010802187; ENSBTAT00000014635; BC151295	ABI2	abl-interactor 2
12771376	2.89	3.05	3.15	3.24	3.21	3.4	3.22	3.04	1.14	0.0337	0.2116	NM_001083454; ENSBTAT00000000036; BC114719	ABI3	ABI family, member 3
12686145	4.06	3.55	3.36	3.73	3.59	3.32	3.57	3.58	-1.01	0.5793	0.8029	XM_010801030; XM_010801031; XM_010801032; XM_010801033; XM_010801034; XM_010801035; XM_010801036; XM_010801037; XM_010801038; XM_010801039; XM_010801040; XM_010801041; XM_010801042; XM_010801043; XM_010801044; XM_010801045; XM_010801046; XM_010801047; XM_010801048; XM_010801049; XM_010801050; XM_010801051; XM_010801052; XM_010801053; XM_010801054; XM_010801055; XM_010801056; XM_010801057; XM_0108…	ABI3BP	ABI family, member 3 (NESH) binding protein
12702351	7.82	7.79	7.9	7.68	7.64	7.8	7.69	7.82	-1.1	0.1211	0.3955	NM_001206860; ENSBTAT00000023920	ABL1	ABL proto-oncogene 1, non-receptor tyrosine kinase
12739306	8.39	8.35	8.43	8.43	8.58	8.54	8.53	8.39	1.1	0.1195	0.3929	NM_001143855; XM_005217064; XM_005217065; XM_005217066; XM_005217067; XM_005217068; XM_005217069; XM_010813333; ENSBTAT00000020006	ABL2	ABL proto-oncogene 2, non-receptor tyrosine kinase
12821658	6.81	6.75	6.86	6.76	6.75	6.88	6.76	6.81	-1.04	0.8525	0.9416	XM_010820074; XM_010825982; BC150104	ABLIM1	actin binding LIM protein 1
12875914	3.67	3.71	3.71	3.49	4.06	3.43	3.46	3.71	-1.19	0.8303	0.9332	XM_010798038; XM_010798039; XM_010798040; XM_010798041; XM_010798042; XM_010798043; XM_010798044; XM_010798045; XM_010798046; XM_010798047; XM_010798048; XM_010798049; XM_010798050; XM_010798051; XM_010798052; XM_010798053; XM_010806412; XM_010806413; XM_010806414; XM_010806415; XM_010806416; XM_010806417; XM_010806418; XM_010806419; XM_010806420; XM_010806421; XM_010806422; XM_010806423; XM_0108…	ABLIM2	actin binding LIM protein family, member 2
12881541	3.12	3.03	2.95	2.72	2.93	2.8	2.81	3.03	-1.17	0.037	0.2211	NM_001099127; XM_005209614; XM_005209615; XM_005209616; XM_010807479; XM_010807480; XM_010807481; ENSBTAT00000006442; BC142519	ABLIM3	actin binding LIM protein family, member 3
12705807	3.64	3.38	3.84	3.47	3.52	3.77	3.5	3.63	-1.09	0.8265	0.9318	NM_001077926; XM_005194043; XM_005194044; XM_005194045; XM_005194046; XM_010819166; XM_010819169; ENSBTAT00000042758; BC126634	ABO	ABO blood group (transferase A, alpha 1-3-N-acetylgalactosaminyltransferase; transferase B, alpha 1-3-galactosyltransferase)
12760429	4.77	5.09	4.9	4.61	4.9	4.98	4.91	4.91	-1	0.5112	0.7601	XM_005220104	ABR	active BCR-related
12763396	8.6	8.61	8.67	8.4	8.53	8.53	8.53	8.61	-1.05	0.0867	0.3363	NM_001046204; XM_005220104; XM_005220105; XM_005220106; XM_005220107; XM_010815828; XM_010815829; ENSBTAT00000011083; ENSBTAT00000035191; BC114145; BC148971	ABR	active BCR-related
12723311	2.3	2.16	2.37	2.42	2.35	2.22	2.34	2.29	1.03	0.5937	0.8113	NM_001192234; ENSBTAT00000024417	ABRA	actin-binding Rho activating protein
12896865	6.29	6.3	6.11	5.99	5.64	5.93	5.95	6.3	-1.27	0.0123	0.1264	NM_001166561; XM_005210986; ENSBTAT00000001895; BC103206	ABRACL	ABRA C-terminal like
12806493	6.68	6.66	6.76	6.56	6.66	6.46	6.56	6.69	-1.09	0.1109	0.3796	NM_001076152; XR_814895; ENSBTAT00000014277; BC118119	ABT1	activator of basal transcription 1
12798610	5.36	5.38	5.24	5.29	5.34	5.55	5.34	5.37	-1.02	0.4883	0.7445	NM_001083384; XM_005223164; XM_005223166; XM_005223168; XM_010817998; XM_010817999; XM_010818000; ENSBTAT00000024279; BC123851	ABTB1	ankyrin repeat and BTB (POZ) domain containing 1
12732552	5.19	5.34	5.16	5.23	5.19	5.31	5.23	5.17	1.04	0.8646	0.9454	XM_003583167; XM_003587004; ENSBTAT00000007781	ABTB2	ankyrin repeat and BTB (POZ) domain containing 2
12798684	7.5	7.6	7.64	7.52	7.53	7.49	7.51	7.59	-1.06	0.3565	0.6499	NM_001034319; ENSBTAT00000024335; BC102927; EF576938	ACAA1	acetyl-CoA acyltransferase 1
12809854	7.55	7.71	7.74	7.58	7.62	7.58	7.58	7.72	-1.1	0.3725	0.6607	NM_001035342; XM_010818841; XM_010818842; ENSBTAT00000003716; BC102287; BT025480; EF583004	ACAA2	acetyl-CoA acyltransferase 2
12767240	7.2	7.08	7.27	7.08	7.09	7.06	7.08	7.19	-1.07	0.1866	0.4814	NM_174224; XM_005219975; XM_005219976; XM_005219977; XM_005219978; XM_010815742; XM_010815743; XM_010815744; XM_010815746; ENSBTAT00000023364; FN185963	ACACA	acetyl-CoA carboxylase alpha
12746671	2.95	3.09	2.64	2.86	3.04	2.94	2.95	2.93	1.01	0.6889	0.8653	NM_001205333; XM_010813915; XM_010813916; XM_010813917; XM_010813918; XM_010813919; XM_010813920; ENSBTAT00000029560	ACACB	acetyl-CoA carboxylase beta
12742553	6.96	6.75	7.15	6.98	6.9	6.91	6.9	6.96	-1.04	0.827	0.9319	NM_001192292; XM_010813901; XM_010813902; XM_010813903; XM_010813904; XM_010813905; XR_238115; ENSBTAT00000011801	ACAD10	acyl-CoA dehydrogenase family, member 10
12681108	6.36	6.54	6.44	6.57	6.18	6.53	6.55	6.45	1.07	0.8677	0.9468	NM_001075893; ENSBTAT00000054042; BC120061; BT025418	ACAD11	acyl-CoA dehydrogenase family, member 11
12727623	6.58	6.52	6.49	6.45	6.49	6.32	6.45	6.52	-1.05	0.1913	0.4862	NM_001075551; ENSBTAT00000017188; BC126750; DQ435444	ACAD8	acyl-CoA dehydrogenase family, member 8
12797125	5.71	5.65	5.82	5.85	5.96	5.88	5.88	5.72	1.12	0.0568	0.27	NM_001078076; ENSBTAT00000004205; ENSBTAT00000050397; BC105213; BT030493	ACAD9	acyl-CoA dehydrogenase family, member 9
12784162	5.8	5.76	5.79	5.81	5.67	5.57	5.68	5.78	-1.08	0.2494	0.551	NM_001076936; XM_010802269; ENSBTAT00000013988; BC123880	ACADL	acyl-CoA dehydrogenase, long chain
12843399	8.46	8.5	8.41	8.82	8.81	8.71	8.81	8.46	1.28	0.0024	0.0514	NM_001075235; XM_010803370; ENSBTAT00000033470; BC102989; EU009460	ACADM	acyl-CoA dehydrogenase, C-4 to C-12 straight chain
12742528	8.33	8.2	8.42	8.16	8.27	8.18	8.17	8.32	-1.11	0.1893	0.4845	NM_001034401; XM_005217789; ENSBTAT00000009844; BC103365	ACADS	acyl-CoA dehydrogenase, C-2 to C-3 short chain
12819085	8.82	8.78	8.75	9.15	9.1	9.11	9.11	8.78	1.26	0.0011	0.0327	NM_001017933; XM_005225840; ENSBTAT00000024017; BC122698; BT020635	ACADSB	acyl-CoA dehydrogenase, short/branched chain
12760926	8.95	8.83	8.93	8.93	8.87	8.86	8.88	8.92	-1.03	0.7937	0.9166	NM_174494; ENSBTAT00000003999; BC103104; BT030546; U30817	ACADVL	acyl-CoA dehydrogenase, very long chain
12788987	3.43	3.3	3.64	3.74	3.89	3.51	3.72	3.45	1.21	0.0887	0.3403	NM_173981; XM_005221803; XM_005221805; XM_010816942; ENSBTAT00000021512; ENSBTAT00000021514; U76615	ACAN	aggrecan
12762270	3.84	3.66	3.53	3.82	3.97	4	3.99	3.67	1.24	0.0387	0.2261	NM_001103234; XM_005220204; XM_010815903; XM_010815904; ENSBTAT00000035087; BC142328	ACAP1	ArfGAP with coiled-coil, ankyrin repeat and PH domains 1
12679174	7.3	7.16	7.14	7.02	6.85	7.09	7.01	7.15	-1.1	0.0495	0.2532	NM_001105337; ENSBTAT00000004381; ENSBTAT00000056261; BC118193	ACAP2	ArfGAP with coiled-coil, ankyrin repeat and PH domains 2
12739619	6.28	6.23	6.45	6.24	6.41	6.25	6.25	6.29	-1.03	0.8378	0.9357	NM_001083687; ENSBTAT00000013003; BC134639	ACAP3	ArfGAP with coiled-coil, ankyrin repeat and PH domains 3
12727508	8.91	8.9	8.81	9.11	9.08	9.11	9.11	8.9	1.16	0.009	0.1059	NM_001046075; ENSBTAT00000017122; BC113328	ACAT1	acetyl-CoA acetyltransferase 1
12897137	10.02	10.01	10.02	10	9.87	10.01	10	10.02	-1.01	0.4284	0.7041	NM_001075549; XM_010808728; ENSBTAT00000003660; BC118343; BT025437	ACAT2	acetyl-CoA acetyltransferase 2
12741456	9.06	8.96	9.13	8.89	8.78	8.89	8.89	9.05	-1.12	0.037	0.2211	NM_001191183; ENSBTAT00000017450	ACBD3	acyl-CoA binding domain containing 3
12763426	4.89	5.07	5.12	5.14	5.02	4.82	5.01	5.07	-1.04	0.7926	0.9163	NM_001046214; XM_010816347; XM_010816348; XM_010816349; XM_010816350; XM_010816351; XM_010816352; XM_010816353; XM_010816354; ENSBTAT00000007953; BC112885	ACBD4	acyl-CoA binding domain containing 4
12718194	7.34	7.39	7.27	7.46	7.33	7.5	7.46	7.34	1.09	0.2361	0.5355	NM_181038; XM_005214155; XM_005214156; XM_005214157; ENSBTAT00000022964; ENSBTAT00000048178; M15888; S80107	ACBD5	acyl-CoA binding domain containing 5
12741323	5.58	5.38	5.78	5.65	5.85	5.59	5.66	5.58	1.05	0.3915	0.6757	NM_001083783; XM_010813364; XM_010813365; ENSBTAT00000063346; BC133362	ACBD6	acyl-CoA binding domain containing 6
12718810	2.46	2.49	1.89	2.21	2.27	2.52	2.26	2.47	-1.16	0.7711	0.9063	NM_001113297; ENSBTAT00000003706; BC102899	ACBD7	acyl-CoA binding domain containing 7
12727061	5.06	4.31	4.55	4.36	4.59	4.71	4.57	4.6	-1.02	0.6704	0.8553	NM_001015526; XM_005216413; XM_005216414; XM_005216415; ENSBTAT00000044233; ENSBTAT00000063678; BT020948; BT026196	ACCS	1-aminocyclopropane-1-carboxylate synthase homolog (Arabidopsis)(non-functional)
12728428	2.48	2.44	2.46	2.3	2.47	2.54	2.46	2.46	1	0.7828	0.9119	XM_002693559; XM_601090; ENSBTAT00000015998	ACCSL	1-aminocyclopropane-1-carboxylate synthase homolog (Arabidopsis)(non-functional)-like
12756774	6.07	6.29	6.12	6.44	6.27	6.23	6.27	6.12	1.11	0.139	0.4202	XM_002694822; XM_010814663; XM_010814664; XM_010814665; XM_010814666; XM_010823605; XM_010823606; XM_010823607; XM_010823608; XM_587483; ENSBTAT00000025159; BC149587	ACD	adrenocortical dysplasia homolog (mouse)
12762454	3.52	3.41	3.81	3.92	3.75	3.75	3.75	3.53	1.17	0.0882	0.3393	NM_001206668; ENSBTAT00000061106	ACE	angiotensin I converting enzyme
12903581	3.94	3.54	3.83	4.69	4.31	4.46	4.48	3.81	1.59	0.0013	0.0372	NM_001024502; XM_005199880; XM_005199881; XM_005228428; XM_005228429; BC105340; BT021667	ACE2; LOC101908244	angiotensin I converting enzyme (peptidyl-dipeptidase A) 2; angiotensin-converting enzyme 2
12760378	3.48	3.81	3.4	3.93	3.71	4.17	3.93	3.46	1.39	0.045	0.2423	XM_002684460; XM_002696093; XM_005195781; XM_005195783; XM_005195785; XM_005220976; XM_005220978; XM_005220980; XM_010816433; XM_010824240; ENSBTAT00000054728	ACE3	angiotensin I converting enzyme (peptidyl-dipeptidase A) 3
12879327	2.67	2.33	2.74	2.76	2.65	2.93	2.77	2.71	1.05	0.1735	0.467	NM_001103254; XM_002706991; XM_010806924; XM_010806925; XM_010806926; ENSBTAT00000010648; BC149050	ACER1; LOC100336171	alkaline ceramidase 1; alkaline ceramidase 1-like
12895106	3.77	4.13	3.54	4.12	4.32	4.41	4.3	3.8	1.41	0.0215	0.1684	NM_001192775; XM_010807774; XM_010807775; XM_010807776; XM_010807777; ENSBTAT00000014354	ACER2	alkaline ceramidase 2
12729927	6.06	6.08	6.3	6.08	5.77	5.94	5.93	6.07	-1.1	0.0836	0.3311	NM_001102285; XM_005216317; ENSBTAT00000052101; BC151564	ACER3	alkaline ceramidase 3
12813833	3.59	3.36	3.69	3.73	3.74	3.66	3.73	3.57	1.11	0.143	0.4261	NM_001076220; XM_005225194; XM_005225195; XM_010819588; XM_010819589; XM_010819590; XM_010819591; XM_010819592; XM_010819593; ENSBTAT00000001512; ENSBTAT00000001517; BC123898	ACHE	acetylcholinesterase (Yt blood group)
12690686	7.79	7.69	7.76	7.82	8	7.84	7.83	7.76	1.05	0.1168	0.3889	XM_003582664; XM_003582665; XM_003582666; XM_003582668; XM_003586509; XM_003586510; XM_003586511; XM_003586513; XM_010809042; XM_010809043; XM_010810959; XM_010810961; ENSBTAT00000002488; ENSBTAT00000015372; BC114688; BC153284	ACIN1	apoptotic chromatin condensation inducer 1
12845740	2.65	2.78	3.06	2.81	2.7	3.18	2.82	2.8	1.01	0.6618	0.8502	NM_001015634; ENSBTAT00000004179; BC142464; BT021079	ACKR1	atypical chemokine receptor 1 (Duffy blood group)
12795404	3.25	3.21	3.1	3.26	3.08	3.17	3.17	3.21	-1.03	0.7819	0.9118	NM_001015581; XM_005222428; XM_005222429; XM_005222432; XM_010817449; XM_010817450; XM_010817603; ENSBTAT00000052411; BT021494; BT021720; BT021828	ACKR2; LOC101902248	atypical chemokine receptor 2; atypical chemokine receptor 2-like
12837477	4.72	5	4.73	3.91	4.25	4.13	4.11	4.72	-1.53	0.0006	0.0248	NM_001098381; ENSBTAT00000024512; BC134440	ACKR3	atypical chemokine receptor 3
12683334	1.72	1.91	2.05	1.85	1.93	2.42	1.89	1.9	-1	0.3288	0.6267	NM_174265; ENSBTAT00000026082; BC142169; BT020654	ACKR4	atypical chemokine receptor 4
12769528	9.84	9.76	9.88	9.88	9.77	9.89	9.88	9.83	1.03	0.8038	0.9211	NM_001037457; XM_005220713; XM_005220715; ENSBTAT00000022258; BC108138	ACLY	ATP citrate lyase
12781615	2.35	2.46	2.38	2.25	2.11	2.42	2.26	2.39	-1.1	0.1748	0.4688	NM_001075694; XR_233606; ENSBTAT00000010575; BC122781	ACMSD	aminocarboxymuconate semialdehyde decarboxylase
12852404	5.35	5.28	5.2	5.33	5.1	5.24	5.23	5.28	-1.04	0.558	0.7905	NM_001080352; ENSBTAT00000021172; BC120424	ACN9	ACN9 homolog (S. cerevisiae)
12893532	8.6	8.58	8.55	8.5	8.51	8.55	8.51	8.57	-1.05	0.4035	0.6855	NM_001075591; XM_005209852; XM_010807715; ENSBTAT00000000731; BC120006	ACO1	aconitase 1, soluble
12856789	10.11	10.14	10.16	10.22	10.2	10.25	10.22	10.13	1.06	0.1932	0.488	NM_173977; ENSBTAT00000008431; BC102642	ACO2	aconitase 2, mitochondrial
12842373	4.46	4.66	4.48	4.57	4.27	4.81	4.56	4.47	1.06	0.9104	0.9654	ENSBTAT00000061631	ACOT11	acyl-CoA thioesterase 11
12846204	3.12	2.91	2.96	3	3.02	2.92	3.01	2.97	1.03	0.8784	0.952	NM_001103275; ENSBTAT00000052686; ENSBTAT00000061631; BC150117	ACOT11	acyl-CoA thioesterase 11
12885926	2.32	2.45	2.07	2.33	2.51	2.15	2.33	2.3	1.02	0.7011	0.8711	NM_001192607; ENSBTAT00000014753	ACOT12	acyl-CoA thioesterase 12
12804884	8.13	8.21	8.09	8.37	8.22	8.36	8.37	8.14	1.17	0.0576	0.2719	NM_001101845; ENSBTAT00000021731; BC149695	ACOT13	acyl-CoA thioesterase 13
12688927	2.96	2.25	2.82	2.6	2.89	2.73	2.74	2.86	-1.09	0.7503	0.8968	NM_001101938; ENSBTAT00000002891; BC149741	ACOT2	acyl-CoA thioesterase 2
12692494	2.95	2.83	3.03	3.01	3.08	2.83	3	2.94	1.04	0.7118	0.8776	XM_001253039; XM_002690999	ACOT2	acyl-CoA thioesterase 2
12688973	5.45	5.47	5.11	5.06	5.19	5.19	5.19	5.46	-1.2	0.1283	0.4054	NM_001098941; XM_005211962; ENSBTAT00000003683	ACOT4	acyl-CoA thioesterase 4
12689577	2.13	2.6	2.9	3.16	2.75	2.91	2.93	2.56	1.29	0.0956	0.3535	XM_002691001; XM_010809596; XM_010813099; XM_594692; ENSBTAT00000012909	ACOT6	acyl-CoA thioesterase 6
12735623	6.71	6.81	6.69	6.26	6.71	6.54	6.51	6.7	-1.14	0.094	0.3506	NM_001075682; XM_005217080; XM_005217081; XM_005217082; ENSBTAT00000028254; BC118301	ACOT7	acyl-CoA thioesterase 7
12714006	6.31	6.33	6.14	6.1	6.17	6.23	6.17	6.32	-1.12	0.2612	0.5623	NM_001075157; XM_005214519; XM_005214520; ENSBTAT00000027152; BC114814	ACOT8	acyl-CoA thioesterase 8
12904656	7.29	7.02	7.14	7.15	7.08	6.96	7.07	7.15	-1.05	0.4129	0.6931	NM_001034560; ENSBTAT00000014953; BC104625; BT030514	ACOT9	acyl-CoA thioesterase 9
12763160	8.3	8.24	8.31	8.32	8.32	8.38	8.32	8.3	1.02	0.3857	0.6715	NM_001035289; ENSBTAT00000029362; BC102761	ACOX1	acyl-CoA oxidase 1, palmitoyl
12795679	5.53	5.59	5.44	5.21	4.95	5.33	5.19	5.52	-1.26	0.0146	0.1388	NM_001102015; XM_005222807; XM_005222808; XM_005222809; XM_005222810; XM_010817711; XM_010817712; XM_010817713; XM_010817714; XM_010817715; XM_010817716; ENSBTAT00000005472; BC149571	ACOX2	acyl-CoA oxidase 2, branched chain
12703625	2.7	2.9	2.71	2.7	2.94	3.22	2.95	2.71	1.18	0.2301	0.5289	XM_002691158; XM_010809768; XM_010809769; XM_010809770; XM_010809771; XM_010814378; XM_010814379; XR_809579	ACOXL	acyl-CoA oxidase-like
12732900	7.18	7.26	7.32	7.46	7.47	7.36	7.46	7.26	1.16	0.0447	0.2414	NM_001076058; XM_005216483; XM_005216484; XM_010812840; ENSBTAT00000027968; BC120138	ACP2	acid phosphatase 2, lysosomal
12885544	4.75	4.74	4.96	5.03	4.99	4.8	5.01	4.75	1.2	0.2465	0.5472	NM_001256558; XM_005208749; ENSBTAT00000006339; JN635352	ACP5	acid phosphatase 5, tartrate resistant
12838545	6.5	6.18	6.39	6.44	6.41	6.32	6.41	6.37	1.03	0.7522	0.8976	NM_001099373; ENSBTAT00000022675; BC146121	ACP6	acid phosphatase 6, lysophosphatidic
12683770	2.81	2.94	3.07	2.35	2.49	2.34	2.35	2.94	-1.51	0.0006	0.0229	NM_001098866; XM_005201942; XM_010801603; XM_010801604; XR_804557; ENSBTAT00000015451; BC146093	ACPP	acid phosphatase, prostate
12754777	6.02	6.07	6.27	5.72	5.27	5.53	5.51	6.05	-1.45	0.0022	0.0489	NM_001206967; ENSBTAT00000020110	ACPT	acid phosphatase, testicular
12859683	4.93	4.73	4.92	4.83	4.76	4.97	4.84	4.93	-1.06	0.9195	0.9697	XM_002687869; XM_010805597; XM_010805598; XM_010827564; ENSBTAT00000048539	ACRBP	acrosin binding protein
12908922	3.3	3.6	3.71	3.46	3.42	3.43	3.42	3.59	-1.12	0.3889	0.6734	XM_005200736; XM_005228043; XM_010800482; XM_605075	ACRC	acidic repeat containing
12834299	3.1	2.89	2.78	2.85	3.05	2.85	2.85	2.9	-1.04	0.9654	0.9872	NM_001075926; XM_005226799; ENSBTAT00000047491; BC109966	ACRV1	acrosomal vesicle protein 1
12792573	3.47	3.48	3.51	3.2	3.38	3.57	3.38	3.49	-1.07	0.3443	0.6398	NM_001024548; XM_005221946; XM_010817065; ENSBTAT00000008182; ENSBTAT00000046569; BC112858; BT021864	ACSBG1	acyl-CoA synthetase bubblegum family member 1
12886028	2.83	2.72	2.82	2.83	2.89	3.03	2.9	2.82	1.05	0.1586	0.4478	XM_001790582; XM_002688884; XM_010798277; XM_010798278; XM_010798279; XM_010798280; XM_010798281; XM_010798282; XM_010798283; XM_010798284; XM_010798285; XM_010806945; XM_010806946; XM_010806947; XM_010806948; XM_010806949; XM_010806950; XM_010806951; XM_010806952; XM_010806953; ENSBTAT00000012001; ENSBTAT00000052237; BC122713	ACSBG2	acyl-CoA synthetase bubblegum family member 2
12773229	8.38	8.32	8.41	8.38	8.38	8.35	8.38	8.37	1	0.9989	0.9996	NM_001078112; ENSBTAT00000028385	ACSF2	acyl-CoA synthetase family member 2
12750604	5.61	5.62	5.92	5.7	5.5	5.72	5.71	5.62	1.07	0.5016	0.7533	NM_001035068; XM_005218507; XM_005218508; XM_005218509; XM_010814444; XM_010814445; ENSBTAT00000021234; BC102586; BT021560	ACSF3	acyl-CoA synthetase family member 3
12825420	6.59	6.45	6.39	6.34	6.49	6.35	6.35	6.47	-1.09	0.3311	0.6287	NM_001076085; XM_005225993; XM_005225994; XM_010820261; ENSBTAT00000005684; BC119914	ACSL1	acyl-CoA synthetase long-chain family member 1
12773837	8.65	8.61	8.73	8.58	8.43	8.55	8.57	8.66	-1.07	0.1	0.3616	NM_001205468; XM_005202881; ENSBTAT00000022939	ACSL3	acyl-CoA synthetase long-chain family member 3
12909544	9.54	9.38	9.39	9.17	8.99	9.08	9.08	9.38	-1.23	0.0038	0.066	XM_002699866; XM_005200717; XM_010800460; XM_865924; ENSBTAT00000054636; BC151816	ACSL4	acyl-CoA synthetase long-chain family member 4
12819631	2.59	2.56	2.53	2.51	2.43	2.61	2.52	2.56	-1.03	0.5711	0.7986	NM_001075650; XM_003585076; XM_005225736; XM_005225737; XM_005225738; XM_005225739; XM_010820034; XM_010820035; ENSBTAT00000026269; ENSBTAT00000064114; BC116023; BT030677	ACSL5; LOC100851804	acyl-CoA synthetase long-chain family member 5; long-chain-fatty-acid--CoA ligase 5-like
12877851	4.75	4.73	4.57	4.6	4.67	4.69	4.66	4.74	-1.05	0.701	0.871	NM_001038042; XM_005209031; XM_005209032; XM_010807042; XM_010807043; XM_010807044; ENSBTAT00000008826; BC111155	ACSL6	acyl-CoA synthetase long-chain family member 6
12811550	3.3	3.22	3.62	3.4	4.03	3.9	3.92	3.28	1.55	0.0701	0.3008	NM_174682; XM_005224691; XM_005224692; ENSBTAT00000001859; AB048289; AF126145; BC109602	ACSM1	acyl-CoA synthetase medium-chain family member 1
12812346	2.76	2.79	2.96	2.99	2.99	2.85	2.99	2.78	1.16	0.2338	0.533	NM_001101952; ENSBTAT00000025874; BC151513	ACSM2B	acyl-CoA synthetase medium-chain family member 2B
12813548	2.49	2.24	2.41	2.22	2.62	2.37	2.4	2.4	-1	0.862	0.944	XM_002697986; XM_613318; ENSBTAT00000008455	ACSM3	acyl-CoA synthetase medium-chain family member 3
12811093	2.6	2.34	2.67	2.61	2.7	2.57	2.62	2.61	1.01	0.404	0.6861	XM_002698016; XM_003584894; ENSBTAT00000064764	ACSM4	acyl-CoA synthetase medium-chain family member 4
12811078	3.12	3.09	3.28	3.28	3.59	3.15	3.3	3.11	1.15	0.2018	0.4979	XM_002697984; XM_003585270; XM_005224783; XM_005224784; XM_010819345; XM_010825776; ENSBTAT00000054846	ACSM5	acyl-CoA synthetase medium-chain family member 5
12718133	4.36	4.53	4.48	5.04	4.82	4.86	4.84	4.46	1.3	0.0014	0.0386	NM_174746; ENSBTAT00000005606; AB046741; BC114698	ACSS1	acyl-CoA synthetase short-chain family member 1
12714225	9.4	9.32	9.36	9.49	9.43	9.57	9.49	9.36	1.1	0.0896	0.3422	NM_001105339; XM_005214586; XM_010811409; ENSBTAT00000017694; BC134532	ACSS2	acyl-CoA synthetase short-chain family member 2
12860803	8.36	8.23	8.33	8.63	8.55	8.67	8.63	8.33	1.23	0.0035	0.0623	NM_001102137; XM_010804754; XM_010804755; XM_010804756; ENSBTAT00000024880; BC151332	ACSS3	acyl-CoA synthetase short-chain family member 3
12827709	3.91	3.97	4.2	4.07	3.95	4.01	4.01	3.97	1.03	0.8375	0.9357	NM_174225; XM_005226192; ENSBTAT00000006532; ENSBTAT00000006534; BC102376; BC134665	ACTA1	actin, alpha 1, skeletal muscle
12822288	5.89	6.2	6.07	5.89	5.9	6	5.9	6.06	-1.12	0.2399	0.5394	NM_001034502; XM_001250149; XM_005225364; ENSBTAT00000019461; ENSBTAT00000029208; ENSBTAT00000037115; BC102699; BC140575	ACTA2; LOC782051	actin, alpha 2, smooth muscle, aorta; actin, aortic smooth muscle-like
12811304	12.48	12.44	12.44	12.32	12.38	12.44	12.38	12.44	-1.04	0.3036	0.6042	NM_173979; XM_005225005; ENSBTAT00000036888; AY141970; BC102948; BC142413; BT030480	ACTB	actin, beta
12786659	3.54	3.53	3.65	3.77	3.69	3.54	3.67	3.53	1.1	0.3089	0.6092	XM_010816767; XM_010824727	ACTBL2	actin, beta-like 2
12696054	2.88	2.66	2.76	3.01	2.95	2.85	2.94	2.76	1.13	0.0862	0.3359	NM_001034585; ENSBTAT00000007504; BC102992	ACTC1	actin, alpha, cardiac muscle 1
12703851	6.32	6.4	6.44	6.69	6.91	6.42	6.68	6.4	1.22	0.057	0.2706	NM_001013592; BC104579; BT021005	ACTG2	actin, gamma 2, smooth muscle, enteric
12682860	7.1	7.11	7.11	7.07	7.02	7.08	7.08	7.11	-1.02	0.4495	0.7182	NM_001105035; XM_005201639; ENSBTAT00000037228; BC134613	ACTL6A	actin-like 6A
12811667	3.05	2.79	3.01	3.08	3.4	3.62	3.37	3.02	1.27	0.0261	0.1864	NM_001083370; ENSBTAT00000010915; BC123419	ACTL6B	actin-like 6B
12891571	2.35	2.52	2.42	2.32	2.16	2.29	2.3	2.43	-1.09	0.0655	0.2905	NM_001038570; ENSBTAT00000025933; BC109843	ACTL7A	actin-like 7A
12893842	1.92	1.75	1.8	1.78	1.87	1.88	1.87	1.81	1.05	0.8166	0.9269	NM_001075697; XM_010808236; ENSBTAT00000025932; BC109699	ACTL7B	actin-like 7B
12782495	2.75	2.91	2.72	3.13	2.76	3.01	2.99	2.74	1.19	0.1619	0.4519	XM_002685796; XM_005197650; XM_005197654; XM_005197655; XM_005203362; XM_005203366; XM_005203367; XM_010802685; XM_010802686; XM_010802687; XM_010826725; XM_010826726; XM_010826727; XM_606457; ENSBTAT00000008439	ACTL8	actin-like 8
12887330	2.51	2.51	2.61	2.68	2.81	2.56	2.68	2.51	1.12	0.1563	0.445	NM_001038569; ENSBTAT00000014947	ACTL9	actin-like 9
12695445	7.9	7.92	7.94	7.59	7.55	7.46	7.55	7.92	-1.29	0.0008	0.0282	NM_001035351; XM_005211976; XM_005211978; XM_005211979; XM_010809468; ENSBTAT00000024301; BC107533; EF512630	ACTN1	actinin, alpha 1
12826688	3.05	2.97	3.21	3.31	3.27	3.54	3.29	3.06	1.17	0.0225	0.1728	NM_001034635; ENSBTAT00000012786; BC102908	ACTN2	actinin, alpha 2
12831584	4.75	4.89	4.53	4.55	5.08	4.86	4.84	4.73	1.07	0.5308	0.7733	NM_001076157; XM_010821125; BC122618	ACTN3	actinin, alpha 3
12752227	10.66	10.74	10.72	10.54	10.61	10.61	10.61	10.71	-1.07	0.111	0.3798	NM_001098052; ENSBTAT00000014894; BC140512	ACTN4	actinin, alpha 4
12688947	7.48	7.48	7.37	7.39	7.24	7.19	7.25	7.48	-1.17	0.0713	0.3033	NM_001034400; ENSBTAT00000019138; BC103435	ACTR10	actin-related protein 10 homolog (S. cerevisiae)
12822216	10.14	10.11	10.13	10.1	10.04	10.09	10.09	10.13	-1.03	0.4191	0.6976	NM_001193248	ACTR1A	ARP1 actin-related protein 1 homolog A, centractin alpha (yeast)
12703348	8.33	8.34	8.31	8.08	7.99	8.04	8.04	8.33	-1.23	0.0025	0.0528	NM_001103338; BC134541	ACTR1B	ARP1 actin-related protein 1 homolog B, centractin beta (yeast)
12701957	8.75	8.73	8.61	8.81	8.5	8.61	8.63	8.74	-1.08	0.5748	0.8004	ENSBTAT00000012872; NM_001102213; BC151356	ACTR2	ARP2 actin-related protein 2 homolog (yeast)
12774463	9.84	9.81	9.8	9.8	9.81	9.73	9.8	9.81	-1	0.5546	0.7886	NM_174226; ENSBTAT00000004410; BC123582; BC142009; D12816	ACTR3	ARP3 actin-related protein 3 homolog (yeast)
12852007	5.49	5.17	5.56	5.57	5.43	5.6	5.57	5.52	1.04	0.3164	0.6154	XM_002686982; XM_005198185; XM_005198186; XM_005198187; XM_005205978; XM_005205979; XM_005205980; XM_010804686; XM_010804687; XM_010804688; XM_010804689; XM_010804690; XM_010827500; XM_010827502; XM_010827503; XM_010827504; XM_010827505; XM_868418; XR_806430; XR_806431; XR_823512; XR_823513; ENSBTAT00000038295	ACTR3B	ARP3 actin-related protein 3 homolog B (yeast)
12713342	5.2	5.26	5.17	5.01	5.12	4.94	5.02	5.21	-1.14	0.0414	0.2324	XM_002692460; XM_003585177; XM_010805595; XM_010811711; ENSBTAT00000065051	ACTR5	ARP5 actin-related protein 5 homolog (yeast)
12862230	6.36	6.1	6.05	6.14	5.98	6.1	6.09	6.08	1.01	0.3597	0.6514	NM_001099124; ENSBTAT00000018384; BC146238	ACTR6	ARP6 actin-related protein 6 homolog (yeast)
12796915	5.56	5.58	5.64	5.58	5.5	5.4	5.49	5.59	-1.07	0.2124	0.5106	NM_001076361; ENSBTAT00000014847; BC116036	ACTR8	ARP8 actin-related protein 8 homolog (yeast)
12739604	2.95	2.59	2.85	2.94	3.18	3.05	3.05	2.83	1.17	0.0613	0.2805	NM_001038115; ENSBTAT00000023844; BC111125	ACTRT2	actin-related protein T2
12679618	5.29	4.88	4.82	5.05	4.97	4.74	4.95	4.85	1.07	0.6017	0.8164	NM_001038673; XM_005201673; XM_005201674; XM_005201675; XM_010801369; XM_010801370; XM_010801371; ENSBTAT00000017467; BC110219	ACTRT3	actin-related protein T3
12774797	6.79	7.05	6.85	6.44	6.36	6.33	6.37	6.85	-1.4	0.0007	0.0263	NM_176663; XM_010801961; XM_010801962; ENSBTAT00000015797; BC133311; U58095	ACVR1	activin A receptor, type I
12867796	5.81	5.99	5.9	5.88	6.04	5.98	5.97	5.9	1.05	0.4546	0.7216	XM_002687257; XM_586402; ENSBTAT00000046665; HQ703503	ACVR1B	activin A receptor, type IB
12778135	1.96	2.28	1.88	1.82	1.98	2.12	1.97	1.93	1.03	0.6198	0.8266	ENSBTAT00000025753	ACVR1C	activin A receptor, type IC
12780223	6.93	6.81	6.91	6.61	6.61	6.72	6.61	6.92	-1.24	0.0132	0.1312	NM_174227; ENSBTAT00000024108; BC140605; L21717; U43208	ACVR2A	activin A receptor, type IIA
12794393	5.2	5.41	5.43	5.3	5.34	5.45	5.35	5.42	-1.05	0.8343	0.9341	NM_174495; XM_010817409; ENSBTAT00000024095; HQ703505; U57707	ACVR2B	activin A receptor, type IIB
12867247	4.05	4.04	3.81	4.23	4.1	3.95	4.1	4.04	1.04	0.2556	0.5562	NM_001083479; XM_005206224; XM_010804911; ENSBTAT00000018383; BC123398	ACVRL1	activin A receptor type II-like 1
12800604	6.15	5.99	6.25	5.54	5.65	5.92	5.67	6.13	-1.38	0.0104	0.1151	NM_001077115; XM_005222942; XM_005222943; ENSBTAT00000024787; ENSBTAT00000045814; BC102251	ACY1	aminoacylase 1
12694106	5.27	5.27	5.39	5.24	5.34	5.37	5.34	5.27	1.05	0.9488	0.9818	NM_001045982; XM_005211947; XM_005211948; XM_010809446; ENSBTAT00000018595; BC114901	ACYP1	acylphosphatase 1, erythrocyte (common) type
12703045	2.27	2.3	1.88	2.04	2	1.88	1.99	2.29	-1.23	0.1931	0.488	NM_001113230; XM_005212685; ENSBTAT00000008994	ACYP2	acylphosphatase 2, muscle type
12717920	4.02	3.91	3.8	4.06	3.97	3.93	3.97	3.91	1.05	0.3767	0.6647	NM_173887; ENSBTAT00000006947; AF280603; BC146169	ADA	adenosine deaminase
12747663	1.49	1.46	1.69	1.53	1.84	1.65	1.67	1.48	1.14	0.2646	0.5656	XM_002694395; XM_010824380; ENSBTAT00000063936; BC102558	ADAD1	adenosine deaminase domain containing 1 (testis-specific)
12753810	5.2	4.88	5.09	5.12	5.3	5.46	5.29	5.07	1.17	0.095	0.3525	XM_002694742; XM_010814383; XM_010814384; XM_010823519; XM_010823520; XM_868046	ADAD2	adenosine deaminase domain containing 2
12789879	5.98	5.81	5.84	5.86	5.89	5.83	5.86	5.83	1.02	0.8282	0.932	NM_001075577; XM_005222193; XM_010817240; XM_010817241; ENSBTAT00000019248; BC120402	ADAL	adenosine deaminase-like
12688112	8.9	8.78	8.77	8.92	8.93	9.01	8.92	8.77	1.11	0.1028	0.3669	NM_174496; ENSBTAT00000044627; BC153863	ADAM10	ADAM metallopeptidase domain 10
12763647	3.63	3.32	3.77	3.75	3.72	3.75	3.75	3.6	1.11	0.1965	0.4922	XM_002696078; XM_600655	ADAM11	ADAM metallopeptidase domain 11
12821567	6.69	6.79	6.89	6.54	6.51	6.45	6.5	6.79	-1.22	0.0065	0.0883	NM_001001156; XR_821624; ENSBTAT00000016524; AB164682	ADAM12; LOC104976768	ADAM metallopeptidase domain 12; uncharacterized LOC104976768
12848091	5.99	6.06	6.18	5.98	6.09	5.96	5.97	6.07	-1.07	0.4193	0.6978	NM_001205442; XM_005203769; XM_005203771; XM_005203772; XM_005203773; XM_010802938; XM_010802939; XM_010802940; XM_010802941; XM_010802942; XM_010802943; XM_010802944; XM_010802945; XM_010802946; ENSBTAT00000014101	ADAM15	ADAM metallopeptidase domain 15
12700297	7.86	7.84	7.83	7.91	7.81	7.82	7.82	7.84	-1.02	0.9366	0.9772	XM_002691486; XM_010810303; XM_010817197; XM_595713; ENSBTAT00000001519; ENSBTAT00000065783	ADAM17	ADAM metallopeptidase domain 17
12884815	6.91	6.91	6.83	6.33	6.18	6.39	6.32	6.91	-1.51	0.0002	0.0128	ENSBTAT00000005003; BT026144	ADAM19	ADAM metallopeptidase domain 19
12745512	2.05	2.22	2.14	2.27	1.82	2.23	2.25	2.13	1.08	0.8308	0.9332	NM_001206471; ENSBTAT00000044934	ADAM1B	a disintegrin and metallopeptidase domain 1b
12824779	1.96	1.91	1.98	1.92	1.89	2	1.93	1.96	-1.03	0.8238	0.9307	NM_174228; ENSBTAT00000012384; AF086808	ADAM2	ADAM metallopeptidase domain 2
12690393	2.6	2.66	2.39	2.47	2.64	2.71	2.63	2.6	1.02	0.6101	0.8212	XM_005193717; XM_005212091; XM_010809572; XM_010812871; ENSBTAT00000004838	ADAM21	ADAM metallopeptidase domain 21
12850570	2.04	1.93	2.18	2.9	2.35	2.13	2.39	2.05	1.27	0.0732	0.3077	NM_001191131	ADAM22	ADAM metallopeptidase domain 22
12777539	3.53	3.7	4.16	3.77	3.63	3.4	3.61	3.73	-1.08	0.2945	0.5961	NM_001083458; XM_005202733; XM_005202734; XM_005202735; XM_005202736; XM_010802259; XM_010802260; ENSBTAT00000026254; BC123411	ADAM23	ADAM metallopeptidase domain 23
12824082	1.75	1.88	1.95	1.87	1.84	1.69	1.85	1.87	-1.01	0.5046	0.7553	NM_001046250; ENSBTAT00000031489; BC111323	ADAM32	ADAM metallopeptidase domain 32
12715664	3.25	3.22	2.82	2.98	3.46	3.13	3.16	3.23	-1.06	0.5845	0.8054	XM_002692232; XM_601929; ENSBTAT00000017511; BC149442	ADAM33	ADAM metallopeptidase domain 33
12824642	2.09	2.03	2.23	2.33	1.92	2.04	2.07	2.11	-1.03	0.8447	0.9381	NM_001098166; XM_005226087; XM_005226088; XM_005226089; XR_240399; ENSBTAT00000056907; BC140615	ADAM3A	ADAM metallopeptidase domain 3A (cyritestin 1)
12819887	4.92	5.12	5	5	5.09	5.06	5.06	5.01	1.04	0.6211	0.8276	XM_005197135; XM_005225704; XM_005225705; XM_005225706; XM_005225707; XM_005225708; XM_005225710; XM_010826004; XM_010826005; XR_240201; XR_240202; XR_815718; XR_815719; ENSBTAT00000032716	ADAM8	ADAM metallopeptidase domain 8
12823486	9.11	9.06	9.05	8.94	8.88	8.95	8.93	9.06	-1.09	0.0491	0.2524	NM_001192818; ENSBTAT00000023197	ADAM9	ADAM metallopeptidase domain 9
12889437	5.13	5.27	4.84	5.38	5.89	5.37	5.38	5.1	1.21	0.0327	0.209	NM_001206371; XM_005199255; XM_005210279; XM_010798757; XM_010808060; BC102756	ADAMDEC1; LOC507019	ADAM-like, decysin 1; disintegrin and metalloproteinase domain-containing protein 28
12680034	6.34	6.45	6.33	5.21	5.35	5.45	5.34	6.34	-2	7.05e-06	0.0031	NM_001101080; ENSBTAT00000000944; BC151273	ADAMTS1	ADAM metallopeptidase with thrombospondin type 1 motif, 1
12885242	4.21	4.13	3.79	3.75	3.91	4.23	3.94	4.16	-1.16	0.6388	0.8388	NM_001205750; XM_010806920; XM_010806921; XM_010806922; XM_010806923; ENSBTAT00000018887	ADAMTS10	ADAM metallopeptidase with thrombospondin type 1 motif, 10
12785865	3.52	3.27	3.52	3.11	3.63	3.67	3.65	3.52	1.1	0.8403	0.9365	NM_001192609; ENSBTAT00000016677	ADAMTS12	ADAM metallopeptidase with thrombospondin type 1 motif, 12
12701232	4.15	4.2	4.02	4.66	4.43	4.48	4.47	4.14	1.26	0.003	0.0577	XM_002691624; XM_005194047	ADAMTS13	ADAM metallopeptidase with thrombospondin type 1 motif, 13
12826139	5.25	5.3	5.21	4.98	4.98	5.09	4.98	5.25	-1.21	0.0103	0.1148	NM_001192247; XM_005226362; ENSBTAT00000028224	ADAMTS14	ADAM metallopeptidase with thrombospondin type 1 motif, 14
12830729	4.32	3.96	4.04	3.97	4.43	4.12	4.15	4.05	1.08	0.6665	0.8533	NM_001192390; ENSBTAT00000022420	ADAMTS15	ADAM metallopeptidase with thrombospondin type 1 motif, 15
12787649	3.84	3.73	3.75	3.47	3.78	3.7	3.69	3.74	-1.04	0.2409	0.5408	XM_002696458; XM_010798364; XM_010798373; XM_010798374; XM_010798375; XM_010816855; XM_010816856; XM_598368	ADAMTS16	ADAM metallopeptidase with thrombospondin type 1 motif, 16
12790853	6.28	6.39	6.36	6.35	6.38	6.4	6.38	6.36	1.01	0.6946	0.8683	XM_005196214; XM_005196215; XM_005196216; XM_010816917; XM_010824795	ADAMTS17	ADAM metallopeptidase with thrombospondin type 1 motif, 17
12757493	3.51	3.42	3.33	3.15	3.32	3.48	3.32	3.42	-1.07	0.3614	0.6523	NM_001192486; XM_010814363; ENSBTAT00000001339	ADAMTS18	ADAM metallopeptidase with thrombospondin type 1 motif, 18
12887024	2.38	2.46	2.62	2.57	2.54	2.85	2.56	2.47	1.06	0.1697	0.463	NM_001206114; XM_005209048; ENSBTAT00000021492	ADAMTS19	ADAM metallopeptidase with thrombospondin type 1 motif, 19
12877101	4.16	4.66	4.43	4.21	4.75	4.29	4.25	4.42	-1.12	0.9938	0.9976	NM_174631; ENSBTAT00000019526	ADAMTS2	ADAM metallopeptidase with thrombospondin type 1 motif, 2
12861279	4.37	4.1	4.45	3.53	3.62	3.36	3.51	4.37	-1.82	0.0002	0.0154	NM_001206093; XM_010805063; XM_010805064; XM_010805065; XM_010805066; XM_010805067; ENSBTAT00000036986	ADAMTS20	ADAM metallopeptidase with thrombospondin type 1 motif, 20
12875066	7.49	7.45	7.34	7.56	7.53	7.55	7.55	7.45	1.07	0.122	0.3967	NM_001192797; ENSBTAT00000061447	ADAMTS3	ADAM metallopeptidase with thrombospondin type 1 motif, 3
12836080	3.4	3.05	3.64	3.35	3.29	3.29	3.29	3.37	-1.06	0.7167	0.8797	NM_181667; ENSBTAT00000017583; AF516915; BC148059	ADAMTS4	ADAM metallopeptidase with thrombospondin type 1 motif, 4
12678842	4.45	4.19	3.72	4.03	4.01	3.96	4.01	4.15	-1.1	0.5129	0.7613	NM_001166515; XM_010800929; ENSBTAT00000000849; AF192771	ADAMTS5	ADAM metallopeptidase with thrombospondin type 1 motif, 5
12786416	4.57	4.8	5.01	4.79	4.75	5.02	4.77	4.8	-1.02	0.6704	0.8553	NM_001193016; XM_010816725; XM_010816726; XM_010816727; XM_010816728; XM_010816729; XM_010816730; XR_813685; ENSBTAT00000061189	ADAMTS6	ADAM metallopeptidase with thrombospondin type 1 motif, 6
12789270	5.81	5.8	5.91	5.76	5.86	5.8	5.81	5.8	1	0.6644	0.8521	XM_003583739; XM_010817148	ADAMTS7	ADAM metallopeptidase with thrombospondin type 1 motif, 7
12833612	3.61	3.63	3.61	3.33	3.73	3.62	3.6	3.61	-1	0.6328	0.8352	NM_001192325; ENSBTAT00000013745	ADAMTS8	ADAM metallopeptidase with thrombospondin type 1 motif, 8
12796519	4.43	4.05	4.2	4.8	4.89	4.78	4.8	4.22	1.49	0.0009	0.0295	NM_001206573; XM_005222686; XM_010817649; ENSBTAT00000004113	ADAMTS9	ADAM metallopeptidase with thrombospondin type 1 motif, 9
12892532	4.43	4.31	4.16	4.71	4.48	4.6	4.6	4.3	1.23	0.019	0.1587	XM_003586372; XM_010798602; XM_609099; ENSBTAT00000061071	ADAMTSL1	ADAMTS-like 1
12701054	4.66	4.52	4.36	4.62	4.96	5.01	4.98	4.52	1.38	0.0316	0.2058	NM_001205934; ENSBTAT00000009855	ADAMTSL2	ADAMTS-like 2
12793437	2.46	2.95	2.87	2.89	2.91	2.87	2.89	2.91	-1.01	0.3579	0.6504	XM_010817045; XM_010824874; XM_010824875; XR_803257	ADAMTSL3; LOC104970263	ADAMTS-like 3; uncharacterized LOC104970263
12843761	4.62	4.55	4.34	4.46	4.35	4.84	4.46	4.54	-1.05	0.755	0.8992	NM_001101061; ENSBTAT00000004686; BC147928	ADAMTSL4	ADAMTS-like 4
12887830	4.26	4.28	4.3	4.26	3.68	3.5	3.7	4.28	-1.5	0.0416	0.2331	XM_010800165; XM_010807289	ADAMTSL5	ADAMTS-like 5
12811433	4.73	4.94	4.66	4.63	4.65	4.78	4.64	4.74	-1.07	0.3554	0.6492	NM_174513; XM_005225013; XM_005225014; XM_005225015; XM_010819483; XM_010819484; ENSBTAT00000053527; D89940	ADAP1	ArfGAP with dual PH domains 1
12771716	3.85	3.97	3.91	3.97	3.98	3.87	3.97	3.91	1.05	0.646	0.8427	NM_001192798; ENSBTAT00000004328	ADAP2	ArfGAP with dual PH domains 2
12836630	7.2	7.08	7.25	7	7.04	7	7	7.2	-1.15	0.0536	0.2621	XM_002686013; XM_005197688; XM_005203802; XM_010802967; XM_010802969; XM_010802970; XM_010802971; XM_010802972; XM_010826780; XM_010826781; XM_010826782; XM_010826783; XM_010826784; XM_581374; ENSBTAT00000009896	ADAR	adenosine deaminase, RNA-specific
12680884	6.46	6.29	6.4	6.59	6.78	6.71	6.7	6.39	1.24	0.0073	0.0946	XM_002685126; XM_002702331; XM_005195995; XM_005195996; XM_005195997; XM_005202040; XM_005202041; XM_005202042; XM_010801659; XM_010801660; XM_010824467; XM_010824468; XR_228900; XR_233448; ENSBTAT00000023240	ADARB1	adenosine deaminase, RNA-specific, B1
12715712	4.1	4.5	4.3	4.18	4.63	4.42	4.41	4.3	1.08	0.4742	0.7351	NM_001192588; XM_010811330; XM_010811331; XM_010811332; ENSBTAT00000018870	ADARB2	adenosine deaminase, RNA-specific, B2 (non-functional)
12759624	4.69	4.59	4.73	4.63	4.59	4.78	4.63	4.68	-1.04	0.9538	0.9838	NM_001081620; XM_005218364; XM_005218374; XM_010814320; XM_010814321; XM_010814322; XM_010814324; XM_010814325; XM_010814326; XM_010814327; XM_010814328; XM_010814329; XM_010814330; XM_010814331; XM_010814332; XM_010814334; XM_010814335; XM_010814336; XM_010814337; XM_010814338; ENSBTAT00000020810; BC133289	ADAT1	adenosine deaminase, tRNA-specific 1
12901368	4.61	4.83	4.74	4.47	4.84	4.77	4.78	4.73	1.04	0.7674	0.905	NM_001034780; XM_005211016; XM_010808659; ENSBTAT00000037717; BT020923	ADAT2	adenosine deaminase, tRNA-specific 2
12690508	5.63	5.62	5.47	5.51	5.45	5.43	5.46	5.63	-1.13	0.1794	0.4738	NM_001076895; XM_005212194; ENSBTAT00000016066; BC123872	ADCK1	aarF domain containing kinase 1
12851594	5.59	5.21	5.7	5.73	5.64	5.54	5.64	5.59	1.04	0.3338	0.6311	NM_001205658; XM_010804577; ENSBTAT00000027295; ENSBTAT00000064974; BC149001	ADCK2	aarF domain containing kinase 2
12852325	4.03	4.09	3.9	4.14	4.14	3.84	4.14	4.02	1.08	0.7762	0.9092	XM_010804577; ENSBTAT00000027295; ENSBTAT00000064974; BC149001	ADCK2	aarF domain containing kinase 2
12736877	4.34	4.67	4.5	4.96	4.86	4.84	4.86	4.5	1.28	0.0057	0.0829	NM_001046419; XM_010813129; XM_010813130; ENSBTAT00000029167; BC114164; BT026249	ADCK3	aarF domain containing kinase 3
12757267	4.88	5.15	5.32	5.05	5.12	5.16	5.11	5.13	-1.01	0.9529	0.9832	XM_001790487; XM_002694992; XM_005195323; XM_005195324; XM_005219114; XM_005219115; ENSBTAT00000025929	ADCK4	aarF domain containing kinase 4
12725423	6.12	6.2	6.17	6.17	6.07	6.03	6.08	6.16	-1.06	0.3386	0.635	NM_001101110; XM_005215202; XM_010811850; XM_010811851; ENSBTAT00000014692; BC149252; BC149317	ADCK5	aarF domain containing kinase 5
12853082	4.6	4.57	4.75	4.72	4.97	5.12	4.95	4.58	1.29	0.0375	0.2221	NM_174229; ENSBTAT00000012528; M25579	ADCY1	adenylate cyclase 1 (brain)
12787255	2.87	3.25	3	2.88	2.6	2.75	2.74	3.02	-1.22	0.0436	0.2389	XM_002696432; XM_587884; GU553085; GU553086	ADCY2	adenylate cyclase 2 (brain)
12701669	7.49	7.59	7.44	7.44	7.3	7.38	7.38	7.5	-1.09	0.1255	0.4016	NM_001206084; XM_005213019; ENSBTAT00000032950	ADCY3	adenylate cyclase 3
12692661	3.01	3.06	3.02	3.46	2.83	3.27	3.23	3.01	1.16	0.349	0.6433	NM_001099208; BC142458	ADCY4	adenylate cyclase 4
12683891	2.39	2.47	2.62	2.51	2.62	2.51	2.51	2.48	1.02	0.5453	0.7825	NM_001192069; ENSBTAT00000032274	ADCY5	adenylate cyclase 5
12858784	7.71	7.61	7.64	7.72	7.88	7.87	7.88	7.64	1.17	0.0593	0.2764	NM_001143877; XM_010804959; XM_010804960; XM_010804962; XM_010804963; ENSBTAT00000007187	ADCY6	adenylate cyclase 6
12749322	2.47	2.37	2.58	2.31	2.62	2.46	2.46	2.47	-1.01	0.9004	0.9614	NM_174230; XM_005218439; XM_005218440; XM_005218441; XM_005218443; XM_005218444; XM_010814407; XM_010814408; XM_010814409; XM_010814410; ENSBTAT00000008153	ADCY7	adenylate cyclase 7
12723165	2.67	2.78	2.44	2.35	2.93	2.85	2.89	2.65	1.18	0.6547	0.846	NM_001192841; XM_010811937; ENSBTAT00000019434	ADCY8	adenylate cyclase 8 (brain)
12817335	6.96	6.88	7.08	6.82	6.84	7.04	6.83	6.97	-1.1	0.4482	0.717	NM_001205917; XM_005224481; XM_005224482; ENSBTAT00000022120	ADCY9	adenylate cyclase 9
12808650	5.16	5.02	4.97	5.5	5.34	5.3	5.32	5.03	1.22	0.0073	0.0947	NM_001046555; XM_005224280; XM_010818938; ENSBTAT00000027516; ENSBTAT00000047551; AY924308; BC123523	ADCYAP1	adenylate cyclase activating polypeptide 1 (pituitary)
12853192	2.66	2.91	2.98	2.53	3.04	2.97	3	2.92	1.06	0.9827	0.9928	NM_175715; XM_010804296; XM_010804297; XM_010804298; ENSBTAT00000026333; ENSBTAT00000063163; D17290	ADCYAP1R1	adenylate cyclase activating polypeptide 1 (pituitary) receptor type I
12873696	9.84	9.69	9.8	9.7	9.76	9.76	9.76	9.8	-1.03	0.6179	0.8257	NM_001205999; XM_005208228; XM_005208229; XM_005208230; XM_005208231; XM_005208232; XM_005208233; XM_005208234; XM_005208235; XM_005208236; XM_010806323; XM_010806324; ENSBTAT00000028152	ADD1	adducin 1 (alpha)
12700406	4.53	4.63	4.66	4.81	4.56	4.66	4.67	4.63	1.03	0.4309	0.7053	NM_001099009; XM_005212527; XM_005212528; ENSBTAT00000011966; BC142227	ADD2	adducin 2 (beta)
12701115	3.8	3.71	3.8	3.47	3.74	3.76	3.75	3.8	-1.03	0.2908	0.5928	XM_005212528; XM_010809882; XM_010809883; XM_010809884; XM_010815045; XM_010815048; XM_010815050; ENSBTAT00000011723; EU581635	ADD2; FIGLA	adducin 2 (beta); folliculogenesis specific basic helix-loop-helix
12819148	7.49	7.35	7.44	7.23	7.18	7.3	7.24	7.43	-1.15	0.0346	0.2142	NM_001075194; XM_005225724; XM_010820023; XM_010820024; XM_010820025; XM_010820026; XM_010820027; XM_010820028; ENSBTAT00000053363; BC123489	ADD3	adducin 3 (gamma)
12897680	3.51	3.5	3.75	3.65	3.28	3.49	3.47	3.51	-1.02	0.3557	0.6493	NM_001206737	ADGB	androglobin
12747120	3.8	3.5	3.3	3.61	3.29	3.67	3.64	3.52	1.09	0.9681	0.9878	NM_001034564; XM_005217662; ENSBTAT00000018394; ENSBTAT00000027783; BC148090; BT021602	ADGRD1	G protein-coupled receptor 133
12882422	6.03	5.72	5.86	5.7	5.34	5.58	5.56	5.86	-1.24	0.03	0.2009	NM_001113728; XM_005208626; XM_010806699; XM_010806700; XM_010806701; ENSBTAT00000004789; ENSBTAT00000036251; AF111097; AF111098	ADGRL1	latrophilin 1
12842618	7.91	7.73	7.85	7.94	7.94	8.08	7.94	7.84	1.07	0.0956	0.3535	NM_181013; XR_232687; XR_803097; XR_803098; ENSBTAT00000016324; ENSBTAT00000016328; ENSBTAT00000016334; ENSBTAT00000066211; AF111069; AF111070; AF111071; AF111072; AF111073; AF111074; AF111075; AF111076; AF111077; AF111078; AF111079; AF111080; AF111081; AF111082; AF111083; AF111084; BC146094	ADGRL2; LOC101909288	latrophilin 2; uncharacterized LOC101909288
12870749	2.25	2.39	2.27	2.33	2.24	2.81	2.29	2.26	1.02	0.3309	0.6285	NM_001206387	ADH1C	alcohol dehydrogenase 1C (class I), gamma polypeptide
12871242	2.04	2.1	2.22	1.91	2.18	1.99	2.01	2.11	-1.07	0.3611	0.6523	NM_001102059; ENSBTAT00000003769; BC149290	ADH4	alcohol dehydrogenase 4 (class II), pi polypeptide
12870509	7.18	7.35	7.26	7.27	7.25	7.19	7.25	7.26	-1.01	0.7216	0.8821	NM_001034249; ENSBTAT00000021304; BC102926	ADH5	alcohol dehydrogenase 5 (class III), chi polypeptide
12870772	5.48	5.03	5.37	5.07	4.75	5.27	5.04	5.36	-1.25	0.1566	0.4453	NM_001046057; XM_005207706; XM_005207707; ENSBTAT00000009191; BC112630	ADH6	alcohol dehydrogenase 6 (class V)
12871357	1.62	1.7	1.56	1.86	1.68	1.53	1.69	1.62	1.05	0.5317	0.7739	NM_001075843; XM_010805955; ENSBTAT00000048431; BC120378	ADH6	alcohol dehydrogenase 6 (class V)
12722089	3.65	4.08	3.68	3.7	3.84	3.91	3.83	3.67	1.12	0.9378	0.9776	NM_001101887; XM_010812034; ENSBTAT00000005874; BC149097	ADHFE1	alcohol dehydrogenase, iron containing, 1
12891853	7.33	7.36	7.3	7.34	7.35	7.34	7.34	7.33	1.01	0.791	0.9158	NM_001035468; ENSBTAT00000007112; BC103235	ADI1	acireductone dioxygenase 1
12714706	2.93	3.05	2.91	3.08	2.95	3.27	3.09	2.92	1.13	0.2086	0.5058	NM_001113720; XM_005214645; ENSBTAT00000044163; BC120474; BC151417; DQ372929	ADIG	adipogenin
12683522	3.3	2.68	2.52	2.74	2.97	2.68	2.72	2.65	1.05	0.8603	0.9436	XM_010801274; XM_010822453; ENSBTAT00000026395; BC140488	ADIPOQ	adiponectin, C1Q and collagen domain containing
12738728	8.45	8.4	8.4	8.41	8.46	8.46	8.46	8.4	1.04	0.7016	0.8714	NM_001034055; ENSBTAT00000040283; BC102259	ADIPOR1	adiponectin receptor 1
12857650	8.49	8.49	8.51	8.76	8.83	8.85	8.82	8.49	1.26	0.0017	0.043	NM_001040499; XM_005207230; ENSBTAT00000011923; BC110019; BT025411	ADIPOR2	adiponectin receptor 2
12827055	3.53	3.66	3.59	3.69	3.91	4.23	3.93	3.59	1.26	0.0403	0.2296	NM_001114513; ENSBTAT00000046544; BC111683	ADIRF	adipogenesis regulatory factor
12827256	8.09	8	8.02	8.07	8.08	8.05	8.07	8.02	1.03	0.6987	0.87	NM_001076066; XM_005226479; XM_005226480; XM_010820646; ENSBTAT00000014702; BC118073	ADK	adenosine kinase
12730711	9.58	9.58	9.63	10	9.84	9.82	9.83	9.58	1.19	0.0061	0.0856	NM_173888; XM_005215893; XM_005215894; ENSBTAT00000028036; ENSBTAT00000063482; AB055107; BC123826	ADM	adrenomedullin
12862666	5.25	5.13	4.79	5.25	5.05	4.82	5.04	5.11	-1.05	0.9142	0.9673	NM_001193200; ENSBTAT00000022685	ADM2	adrenomedullin 2
12753988	3.08	3.02	2.77	3.15	2.92	2.86	2.93	3.04	-1.08	0.8684	0.9471	XM_003583454; XM_003587281	ADM5	adrenomedullin 5 (putative)
12720426	8.23	8.11	8.17	8.27	8.31	8.31	8.31	8.17	1.11	0.0886	0.3402	NM_001206031; XM_005214774; XM_005214775; XM_005214776; XM_010811501; XM_010811502; ENSBTAT00000000445	ADNP	activity-dependent neuroprotector homeobox
12809240	7.83	7.69	7.74	7.71	7.75	7.78	7.75	7.75	-1	0.8944	0.9594	NM_001101840; ENSBTAT00000007769; BC147927	ADNP2	ADNP homeobox 2
12825708	7.15	7.17	7.16	7.01	7.16	7.11	7.1	7.16	-1.04	0.3558	0.6493	XM_002698851; XM_003585154; ENSBTAT00000064438	ADO	2-aminoethanethiol (cysteamine) dioxygenase
12734639	5.22	5.5	5.35	5.21	5.21	5.14	5.21	5.35	-1.1	0.0993	0.3605	NM_174497; XM_005216652; XM_005216653; XM_010813013; XM_010813014; ENSBTAT00000015230; BC142208; BC142265; BT021759; M86261	ADORA1	adenosine A1 receptor
12748166	4.99	5.02	4.74	5.15	5.53	4.98	5.18	5.01	1.13	0.0941	0.3507	XM_003583354; XM_003587198; XM_005195135; XM_005218282; ENSBTAT00000029397	ADORA2A	adenosine A2a receptor
12771351	3.68	3.78	3.64	3.91	3.74	3.46	3.72	3.69	1.02	0.9937	0.9976	NM_001075925; XM_005220377; ENSBTAT00000009974; BC116078	ADORA2B	adenosine A2b receptor
12695111	8.84	8.75	8.88	8.86	8.82	8.83	8.83	8.83	-1	0.8811	0.9535	NM_001082438; XM_005211332; XM_010808944; ENSBTAT00000002065; BC133568	ADPGK	ADP-dependent glucokinase
12681044	6.45	6.17	6.41	6.44	6.35	6.5	6.43	6.43	1	0.4032	0.6852	NM_001038554; ENSBTAT00000053553; BC109957	ADPRH	ADP-ribosylarginine hydrolase
12711982	5.34	5.45	5.55	5.35	5.39	5.22	5.35	5.45	-1.07	0.1868	0.4814	NM_001034534; ENSBTAT00000035299; BC103222	ADPRHL1	ADP-ribosylhydrolase like 1
12845239	6.02	6.04	5.96	5.87	5.76	5.75	5.76	6.02	-1.2	0.0189	0.1581	NM_001035340; ENSBTAT00000028950; BC103360	ADPRHL2	ADP-ribosylhydrolase like 2
12764421	4.74	4.63	5.18	4.67	4.86	4.87	4.87	4.72	1.11	0.7422	0.8927	NM_001103279; XM_005220378; ENSBTAT00000063534; ENSBTAT00000065793; BC151325	ADPRM	ADP-ribose/CDP-alcohol diphosphatase, manganese-dependent
12892782	4.89	4.69	4.48	5.07	5.06	4.94	5.07	4.69	1.3	0.0198	0.1623	NM_174498; ENSBTAT00000044849; J05426	ADRA1A	adrenoceptor alpha 1A
12892491	2.12	2.34	2.31	1.86	2.5	2.4	2.45	2.32	1.09	0.9947	0.998	NM_174498; XR_801870; XR_801871; ENSBTAT00000044849; J05426	ADRA1A; LOC101908831	adrenoceptor alpha 1A; uncharacterized LOC101908831
12877410	3.53	3.47	3.45	3.43	3.46	4.04	3.45	3.48	-1.02	0.3681	0.6579	NM_001191139; ENSBTAT00000055443	ADRA1B	adrenoceptor alpha 1B
12716688	3.52	3.27	3.31	3.5	3.39	3.46	3.46	3.29	1.12	0.3605	0.652	NM_001205684; ENSBTAT00000025981	ADRA1D	adrenoceptor alpha 1D
12818983	2.18	2.45	2.1	2.27	2.18	2.05	2.17	2.18	-1.01	0.5041	0.7549	NM_174499	ADRA2A	adrenoceptor alpha 2A
12705950	4.72	4.81	4.81	4.68	4.73	4.52	4.67	4.81	-1.11	0.1343	0.4142	NM_001206628; ENSBTAT00000012514	ADRA2B	adrenoceptor alpha 2B
12872926	3.84	3.84	3.7	3.71	3.92	4.28	3.96	3.84	1.08	0.2527	0.5539	XM_010806318	ADRA2C	adrenoceptor alpha 2C
12818897	5.14	5.31	5.06	5.24	5.17	5.56	5.22	5.16	1.04	0.2578	0.5584	NM_194266; ENSBTAT00000001639	ADRB1	adrenoceptor beta 1
12876951	2.47	2.52	2.58	2.54	2.76	2.71	2.72	2.52	1.14	0.1035	0.3678	NM_174231; ENSBTAT00000002779; BC114132	ADRB2	adrenoceptor beta 2, surface
12824798	3.73	3.9	3.52	3.79	3.77	3.88	3.78	3.72	1.04	0.401	0.6836	NM_174232; XM_005226092; ENSBTAT00000023923; BC116092	ADRB3	adrenoceptor beta 3
12829474	6.87	6.9	6.96	6.93	7.04	7.1	7.03	6.9	1.09	0.1686	0.4614	NM_174710; ENSBTAT00000055962; M34019	ADRBK1	adrenergic, beta, receptor kinase 1
12741977	3.2	3.38	3.39	3.27	3.09	3.41	3.26	3.39	-1.09	0.5456	0.7829	NM_174500; ENSBTAT00000000005; M73216	ADRBK2	adrenergic, beta, receptor kinase 2
12719760	8.07	7.99	8.07	8.09	8.01	7.95	8.02	8.07	-1.04	0.7286	0.885	NM_001080282; ENSBTAT00000003974; ENSBTAT00000053803; BC102434; BC149894; BT029893	ADRM1	adhesion regulating molecule 1
12859046	7.76	7.6	7.63	7.58	7.55	7.4	7.56	7.61	-1.04	0.1092	0.3768	NM_001102377; ENSBTAT00000000085; BC133474	ADSL	adenylosuccinate lyase
12736239	6.84	6.8	6.57	6.93	7	6.78	6.91	6.82	1.07	0.1399	0.4212	NM_001167809; ENSBTAT00000047061; BC151541	ADSS	adenylosuccinate synthase
12791347	4.66	4.8	4.87	4.75	4.82	5.07	4.81	4.79	1.02	0.3696	0.659	NM_001099192; XM_005196345; XM_005196346; XM_005196347; XM_005196349; XM_005196350; XM_005222254; XM_005222255; XM_005222257; XM_005222258; BC142211	ADSSL1; LOC101908640	adenylosuccinate synthase like 1; adenylosuccinate synthetase isozyme 1
12803471	2.11	2.16	2.26	2.29	2.28	2.27	2.29	2.17	1.08	0.1852	0.4795	NM_001037621; XM_010818603; ENSBTAT00000026027; BC109489	ADTRP	androgen-dependent TFPI-regulating protein
12853157	4	4.2	4.19	4.28	4.11	4.53	4.3	4.2	1.08	0.193	0.488	ENSBTAT00000033669; ENSBTAT00000064740; AF043942	AEBP1	AE binding protein 1
12867608	7.57	7.4	7.48	7.65	7.46	7.41	7.44	7.48	-1.03	0.7979	0.9187	NM_001083485; XM_010805458; XM_010805459; ENSBTAT00000034452; BC123767	AEBP2	AE binding protein 2
12877681	9.19	9.18	9.2	9.19	9.08	9.02	9.09	9.19	-1.07	0.2212	0.5192	NM_001128497; ENSBTAT00000003167; BC103327	AES	amino-terminal enhancer of split
12875048	6.26	6.25	6.23	5.95	6.29	5.92	5.94	6.25	-1.24	0.1167	0.3887	NM_001206044	AFAP1	actin filament associated protein 1
12878574	3.27	3.28	3.28	3.4	3.39	3.32	3.39	3.28	1.08	0.1849	0.4793	NM_001100334; ENSBTAT00000013389; BC150012	AFAP1L1	actin filament associated protein 1-like 1
12823127	5.91	5.93	5.92	5.92	5.87	5.93	5.92	5.92	-1	0.8501	0.9404	NM_001076375; XM_005225752; XM_010820044; XM_010820045; XM_010820046; XM_010820047; XM_010820048; ENSBTAT00000006439; BC118084	AFAP1L2	actin filament associated protein 1-like 2
12872656	6.86	6.74	7.03	7.18	7.28	7.37	7.28	6.87	1.32	0.0051	0.077	NM_001191525; XM_005208211; XM_005208213; XM_010806299; XM_010806300; XM_010806301; XM_010806302; ENSBTAT00000024607	AFF1	AF4/FMR2 family, member 1
12904382	8.81	8.81	8.8	9.13	9.21	9.21	9.21	8.81	1.32	0.0006	0.025	NM_001191543; XM_005227590; XM_005227591; XM_005227592; XM_010821489; XM_010821490; XM_010821491; XM_010821492; ENSBTAT00000027656; ENSBTAT00000061034	AFF2	AF4/FMR2 family, member 2
12708635	3.25	3.05	2.89	2.97	3.22	3.14	3.12	3.06	1.04	0.7065	0.8747	XM_002691147; XM_002700703; XM_010809809; XM_010809810; BC151764	AFF3	AF4/FMR2 family, member 3
12887551	9.39	9.31	9.37	9.38	9.39	9.38	9.38	9.38	-1	0.7259	0.884	NM_001191129; XM_005209304; XM_010807253; XM_010807254; ENSBTAT00000012480	AFF4	AF4/FMR2 family, member 4
12809751	8.32	8.22	8.3	8.24	8.29	8.22	8.24	8.31	-1.05	0.6459	0.8425	NM_001046211; ENSBTAT00000031029; BC105322	AFG3L2	AFG3-like AAA ATPase 2
12870650	2.1	1.86	1.85	2.22	2.15	2.21	2.21	1.86	1.28	0.0241	0.179	NM_001192175; ENSBTAT00000063031	AFM	afamin
12770824	4.43	4.66	4.83	5.01	5	5.13	5.01	4.65	1.28	0.0086	0.1038	NM_001192502; XM_010816544; XM_010816545; ENSBTAT00000051898	AFMID	arylformamidase
12870536	2.46	2.32	2.48	2.38	2.46	2.21	2.36	2.47	-1.08	0.4524	0.72	NM_001034262; ENSBTAT00000022772; BC103123	AFP	alpha-fetoprotein
12702331	7.3	7.1	7.17	7.23	7.27	7.2	7.23	7.18	1.03	0.6189	0.8261	XM_001790625; XM_002691385; XM_002691386; XR_809802; ENSBTAT00000061249; BC149124	AFTPH	aftiphilin
12825087	8.36	8.38	8.3	8.42	8.24	8.33	8.33	8.35	-1.01	0.8449	0.9381	NM_001075511; XM_005225945; ENSBTAT00000022716; BC114812	AGA	aspartylglucosaminidase
12835693	6.14	6.23	6.46	6.12	6.19	6.31	6.2	6.25	-1.04	0.5146	0.7625	XM_010803864	AGAP1	ArfGAP with GTPase domain, ankyrin repeat and PH domain 1
12838972	4.53	4.66	4.56	4.48	4.84	4.5	4.49	4.55	-1.04	0.8281	0.932	XM_005204971	AGAP1	ArfGAP with GTPase domain, ankyrin repeat and PH domain 1
12857795	4.27	4.55	4.7	4.3	4.16	4.17	4.17	4.53	-1.28	0.0421	0.2346	NM_001192039; XM_005206524; XM_010805124; ENSBTAT00000009418	AGAP2	ArfGAP with GTPase domain, ankyrin repeat and PH domain 2
12851976	6.45	6.34	6.41	6.23	6.4	6.69	6.43	6.4	1.02	0.7278	0.8843	XM_005205959; XM_010804678; XM_010804679; XM_010804680; XM_010827488; ENSBTAT00000033398	AGAP3	ArfGAP with GTPase domain, ankyrin repeat and PH domain 3
12850723	2.41	2.43	2.46	2.28	2.18	2.32	2.28	2.43	-1.11	0.0398	0.2288	NM_001192642; XM_005205762; XM_005205767; XM_005205768; ENSBTAT00000033530; ENSBTAT00000065165; BC149323	AGBL3	ATP/GTP binding protein-like 3
12841257	2.79	2.7	2.66	2.66	2.8	2.89	2.79	2.71	1.06	0.4321	0.7063	XM_002703987; XM_010803725	AGBL4	ATP/GTP binding protein-like 4
12707304	5.77	5.64	5.76	5.85	6.09	5.88	5.86	5.77	1.07	0.0462	0.2458	NM_001024564; XM_005213024; XM_010810238; XR_236432; XR_236433; XR_809853; XR_809854; XR_809855; XR_809856; XR_809857; XR_809858; XR_809859; XR_809860; ENSBTAT00000017831	AGBL5	ATP/GTP binding protein-like 5
12801060	4.49	4.27	4.37	4.48	4.69	4.38	4.5	4.37	1.09	0.2222	0.5201	NM_173982; XM_010818312; XM_010818313; XR_814834; ENSBTAT00000019179; ENSBTAT00000063820; ENSBTAT00000065259; ENSBTAT00000066156; BC120127; GU139385; GU139386; GU139387; GU139388; GU139390; GU139391; GU139392; GU139396; GU139397; M91212; GU139393; GU139394	AGER	advanced glycosylation end product-specific receptor
12778120	9.62	9.58	9.63	9.54	9.57	9.64	9.58	9.63	-1.04	0.6965	0.8689	NM_001038171; XM_005202953; XM_005202954; XM_005202956; XM_005202957; XM_005202959; XM_005202961; XM_010802430; ENSBTAT00000028427; BC111120	AGFG1	ArfGAP with FG repeats 1
12816222	8.09	8.09	8.05	8.1	8.1	8.08	8.09	8.09	1	0.7685	0.9053	NM_001206722; XM_005225064; ENSBTAT00000000957	AGFG2	ArfGAP with FG repeats 2
12689026	8.56	8.61	8.53	8.7	8.53	8.57	8.57	8.56	1.01	0.6467	0.8429	NM_001075532; ENSBTAT00000049280; BC119837; BC149517	AGGF1	angiogenic factor with G patch and FHA domains 1
12850206	6.74	6.53	6.85	6.45	6.71	6.64	6.62	6.72	-1.07	0.3446	0.64	NM_001098969; XM_010804561; ENSBTAT00000025652; ENSBTAT00000050797; BC142320; BC150065	AGK	acylglycerol kinase
12845010	6.48	6.43	6.47	6.38	6.42	6.52	6.43	6.47	-1.02	0.7938	0.9166	NM_001192471; XM_005204113; XM_005204114; XM_005204115; ENSBTAT00000008518	AGL	amylo-alpha-1, 6-glucosidase, 4-alpha-glucanotransferase
12735579	3.03	3.63	3.17	3.21	3.57	3.34	3.36	3.17	1.14	0.6083	0.8202	XM_002694143; XM_005194865; XM_005217209; XM_010813452; XM_010823184; XM_592369; ENSBTAT00000044729	AGMAT	agmatine ureohydrolase (agmatinase)
12855679	3.74	3.44	3.8	3.31	3.21	3.21	3.21	3.76	-1.46	0.0063	0.0874	NM_001192973; XM_005205212; XM_010804052; ENSBTAT00000048415	AGMO	alkylglycerol monooxygenase
12845323	7.2	7.16	7.3	7.38	7.4	7.23	7.39	7.2	1.14	0.1842	0.4787	NM_001205899; XM_010803634; ENSBTAT00000016254; BC149106	AGO1; AGO3	argonaute RISC catalytic component 1; argonaute RISC catalytic component 3
12721838	7.66	7.67	7.56	7.7	7.58	7.69	7.7	7.66	1.02	0.6748	0.8579	NM_205794; ENSBTAT00000002068; AY533678; BC151491; BT030588	AGO2	argonaute RISC catalytic component 2
12843006	6.2	6.11	6.4	6.33	6.2	6.5	6.34	6.22	1.09	0.3617	0.6525	NM_001001133; ENSBTAT00000024385; AY436348; BC149106	AGO3	argonaute RISC catalytic component 3
12845704	6.27	6.35	6.25	6.51	6.44	6.63	6.52	6.27	1.19	0.0173	0.1511	XM_002686552; XM_010803818; XM_010803819; XM_010827130; XM_010827131; XM_606455; ENSBTAT00000020250	AGO4	argonaute RISC catalytic component 4
12801151	7.7	7.67	7.8	7.52	7.58	7.58	7.58	7.7	-1.09	0.0493	0.253	NM_177518; XM_005223602; ENSBTAT00000005821; AF281677; BC115999	AGPAT1	1-acylglycerol-3-phosphate O-acyltransferase 1
12705450	3.67	3.93	3.87	3.79	4.05	4.07	4.06	3.86	1.15	0.2219	0.5197	NM_001080264; ENSBTAT00000035230; BC114681	AGPAT2	1-acylglycerol-3-phosphate O-acyltransferase 2
12679263	7.56	7.63	7.75	7.64	7.68	7.7	7.68	7.64	1.03	0.6808	0.861	NM_001038046; ENSBTAT00000027260; BC109534; BT025436	AGPAT3	1-acylglycerol-3-phosphate O-acyltransferase 3
12899861	5.34	5.18	4.99	4.95	5.01	4.8	4.93	5.17	-1.18	0.0505	0.2558	NM_001015537; XM_005211099; XM_005211100; XM_005211101; ENSBTAT00000010089; BC114144; BT020691; BT020709; BT020858	AGPAT4	1-acylglycerol-3-phosphate O-acyltransferase 4
12824231	6.71	6.72	6.75	6.64	6.79	6.59	6.65	6.72	-1.04	0.4889	0.7447	NM_001075932; XM_005225924; ENSBTAT00000006476; BC122693	AGPAT5	1-acylglycerol-3-phosphate O-acyltransferase 5
12823853	8.34	8.25	8.23	8.38	8.42	8.27	8.37	8.24	1.09	0.292	0.5941	NM_001083669; XM_005226105; ENSBTAT00000007532; BC146204	AGPAT6	1-acylglycerol-3-phosphate O-acyltransferase 6
12871228	6.29	6.14	6.03	5.54	5.49	5.27	5.5	6.15	-1.57	0.0003	0.0162	NM_001192514; XM_005208184; ENSBTAT00000023396	AGPAT9	1-acylglycerol-3-phosphate O-acyltransferase 9
12784085	7.94	7.81	7.84	8	7.89	7.9	7.9	7.85	1.04	0.3909	0.675	NM_001206719	AGPS	alkylglycerone phosphate synthase
12853343	2.43	2.51	2.38	2.72	2.42	2.78	2.75	2.43	1.24	0.1042	0.369	NM_001040500; XM_005205174; XM_005205175; ENSBTAT00000033841; AJ586432; BC102972	AGR2	anterior gradient 2
12856019	1.24	1.49	1.88	1.46	1.61	1.64	1.62	1.52	1.07	0.834	0.934	NM_001191502; ENSBTAT00000064963	AGR3	anterior gradient 3
12739953	5.5	5.5	5.77	4.97	5.12	5.23	5.11	5.5	-1.31	0.0028	0.0561	XM_002694193; XM_005194858; XM_005194859; XM_005217205; XM_005217206; XM_604151; ENSBTAT00000017563	AGRN	agrin
12755637	3.68	3.71	3.97	3.86	3.75	3.99	3.86	3.7	1.12	0.4862	0.7425	NM_173983; XM_010814401; XM_010814402; ENSBTAT00000019347	AGRP	agouti related neuropeptide
12826469	3.84	4.11	3.88	3.76	3.85	3.99	3.86	3.86	1	0.4824	0.7404	NM_001114082; ENSBTAT00000046344; BC102854	AGT	angiotensinogen (serpin peptidase inhibitor, clade A, member 8)
12894676	6.03	5.75	5.86	5.59	5.71	5.73	5.72	5.88	-1.12	0.0613	0.2805	XM_001252536; XM_002689815; XM_010798772; XM_010798773; XM_010798774; XM_010808144; XM_010808145; XM_010808146; ENSBTAT00000001662; BC149060	AGTPBP1	ATP/GTP binding protein 1
12683322	3.09	2.83	3.51	2.78	2.84	2.63	2.76	3.13	-1.29	0.0535	0.262	NM_174233; ENSBTAT00000063575	AGTR1	angiotensin II receptor, type 1
12903165	2.07	2.06	2.07	2.9	2.41	2.37	2.39	2.07	1.25	0.011	0.1192	XM_001249373; XM_002699453; XM_010799510; XM_010821316; XM_010821317; ENSBTAT00000052443; AJ277986	AGTR2	angiotensin II receptor, type 2
12739104	6.05	6.02	6.14	6.06	6.06	6.13	6.06	6.06	1	0.8616	0.9439	NM_001075363; XM_005216954; ENSBTAT00000012348; BC118342	AGTRAP	angiotensin II receptor-associated protein
12842006	4.06	4.37	4	4.1	4.22	4.27	4.21	4.04	1.13	0.6613	0.85	NM_001102355; ENSBTAT00000007622; BC151529	AGXT	alanine-glyoxylate aminotransferase
12785796	2.31	2.27	2.64	2.4	2.32	2.41	2.4	2.29	1.08	0.7931	0.9165	NM_001075821; ENSBTAT00000010113; BC118402	AGXT2	alanine--glyoxylate aminotransferase 2
12734932	7.15	7.15	7.07	7.17	7.33	7.28	7.27	7.15	1.09	0.099	0.3601	NM_001192036; XM_005216798; XR_811852; ENSBTAT00000018538	AHCTF1	AT hook containing transcription factor 1
12718784	8.89	8.77	8.91	9	8.94	8.86	8.93	8.9	1.03	0.3335	0.6308	NM_001034315; ENSBTAT00000024092; BC105194; BT030537	AHCY	adenosylhomocysteinase
12843338	8.92	8.86	8.95	8.88	8.92	8.99	8.93	8.92	1.01	0.7811	0.9113	NM_001101052; ENSBTAT00000025149; ENSBTAT00000055113; BC142522; BC148933	AHCYL1	adenosylhomocysteinase-like 1
12850991	7.34	7.24	7.36	7.4	7.4	7.42	7.41	7.35	1.04	0.2142	0.5132	NM_001101143; XM_005205707; XM_005205708; XM_005205709; XM_005205710; XM_005205711; XM_010804472; ENSBTAT00000002300; BC148036	AHCYL2	adenosylhomocysteinase-like 2
12776963	4.48	4.53	4.58	4.38	4.15	4.78	4.42	4.53	-1.08	0.5587	0.7908	NM_001206409; ENSBTAT00000061325	AHDC1	AT hook, DNA binding motif, containing 1
12900731	6.98	6.73	6.93	6.52	6.39	6.56	6.52	6.94	-1.33	0.0043	0.0705	XM_001788194; XM_002690265; XM_005199419; XM_005210982; XM_010798992; XM_010798993; XM_010798994; XM_010798995; XM_010798996; XM_010798997; XM_010808617; XM_010808618; XM_010808619; XM_010808620; XM_010808621; XM_010808622; XR_232142; XR_235897; XR_802196; XR_802198; XR_808887; XR_808888; ENSBTAT00000023877; BC151742	AHI1	Abelson helper integration site 1
12834331	7.47	7.52	7.51	7.12	7.24	7.25	7.25	7.52	-1.21	0.0038	0.0656	XM_002699316; XM_005197326; XM_010821036; XM_010821037; XM_010821038; XM_010821039; XM_010821040; XM_010821041; XM_010826296; XM_587468	AHNAK	AHNAK nucleoprotein
12792955	5.28	5.39	5.3	5.3	5.12	5.29	5.29	5.29	1	0.3121	0.612	XM_002696792; XM_005222333; XM_010817376	AHNAK2	AHNAK nucleoprotein 2
12848811	6.04	5.6	6	5.24	5.56	5.49	5.49	6.02	-1.45	0.0164	0.147	NM_001206026; ENSBTAT00000010187	AHR	aryl hydrocarbon receptor
12691128	8.2	8.26	8.25	8.42	8.31	8.27	8.31	8.25	1.05	0.2175	0.5164	NM_001034666; ENSBTAT00000035554; BC102407	AHSA1	AHA1, activator of heat shock 90kDa protein ATPase homolog 1 (yeast)
12701187	5.96	5.88	6.01	6.03	5.85	5.93	5.93	5.95	-1.01	0.8271	0.9319	NM_001102134; XM_005212785; XM_010810064; XM_010810065; XM_010810066; ENSBTAT00000055769; BC149756	AHSA2	AHA1, activator of heat shock 90kDa protein ATPase homolog 2 (yeast)
12683283	3.01	2.78	2.88	3.16	2.77	2.9	2.92	2.89	1.03	0.6694	0.8551	NM_173984; ENSBTAT00000000673; BC147948; BC151430	AHSG	alpha-2-HS-glycoprotein
12861825	1.98	2.39	1.96	2.23	2.03	2.02	2.02	1.97	1.04	0.8874	0.9566	NM_001038682; ENSBTAT00000025096; DQ303466	AICDA	activation-induced cytidine deaminase
12739073	8.37	8.15	8.29	8.13	8.05	8	8.05	8.28	-1.17	0.0393	0.2277	NM_001205634; ENSBTAT00000009987	AIDA	axin interactor, dorsalization associated
12804435	2.8	3.06	3.05	2.73	3.03	2.86	2.87	3.06	-1.14	0.4169	0.6964	NM_173985; XM_005223598; ENSBTAT00000027388; AF348450; BC102890	AIF1	allograft inflammatory factor 1
12702928	5.96	5.93	5.93	5.92	5.91	5.73	5.91	5.93	-1.02	0.2602	0.5614	NM_001078079; BC126840	AIF1L	allograft inflammatory factor 1-like
12909443	7.52	7.46	7.51	7.46	7.45	7.56	7.46	7.51	-1.04	0.9325	0.9759	NM_001192984; XM_005227498; ENSBTAT00000008987	AIFM1	apoptosis-inducing factor, mitochondrion-associated, 1
12828484	6.98	6.75	6.89	6.72	6.86	6.77	6.78	6.88	-1.07	0.3109	0.611	NM_001314031; XM_005197246; XM_005197248; XM_005226487; XM_005226488; XM_010820653; XM_010820654; XM_010820655; XM_010826180; XM_010826181; XM_010826182; ENSBTAT00000001550; BC142171	AIFM2	apoptosis-inducing factor, mitochondrion-associated, 2
12743224	4.32	4.6	4.19	3.96	4.37	4.38	4.38	4.34	1.02	0.4217	0.6992	NM_001046281; XM_005218231; XM_005218235; XM_010814238; XM_010814239; XR_812499; ENSBTAT00000061578; BC105506	AIFM3	apoptosis-inducing factor, mitochondrion-associated, 3
12896561	6.47	6.54	6.8	6.63	6.69	6.72	6.69	6.53	1.12	0.4617	0.7263	NM_001076326; ENSBTAT00000004546; BC112809	AIG1	androgen-induced 1
12896573	5.4	5.33	5.17	5.46	5.25	5.61	5.44	5.32	1.09	0.2485	0.5501	NM_001076326; ENSBTAT00000004546; BC112809	AIG1	androgen-induced 1
12900659	4.65	4.61	4.78	3.74	4.08	3.44	3.75	4.65	-1.87	0.0007	0.0262	XM_003582606; XM_003586468; XM_010808463	AIM1	absent in melanoma 1
12775590	3.51	3.88	3.76	3.8	3.85	4.15	3.83	3.74	1.06	0.1467	0.4306	NM_001109791; XM_005203089; ENSBTAT00000037934; BC149807	AIM1L	absent in melanoma 1-like
12873608	8.21	8.14	8.16	8.25	8.21	8.27	8.26	8.17	1.06	0.27	0.571	NM_001035018; ENSBTAT00000005542; BC103049	AIMP1	aminoacyl tRNA synthetase complex-interacting multifunctional protein 1
12812973	7.68	7.72	7.75	7.61	7.72	7.65	7.66	7.72	-1.04	0.428	0.7038	NM_001075813; ENSBTAT00000009687; BC122837	AIMP2	aminoacyl tRNA synthetase complex-interacting multifunctional protein 2
12829610	6.25	6.09	6.39	6.26	6.09	6.05	6.09	6.24	-1.11	0.3104	0.6106	NM_183082; XM_010821051; ENSBTAT00000013841; AY339893; BC103018	AIP	aryl hydrocarbon receptor interacting protein
12760825	2.62	2.41	2.5	2.78	2.86	2.82	2.82	2.51	1.24	0.0055	0.081	NM_174234; XM_010815890; XM_010815891; ENSBTAT00000010954; AF296410	AIPL1	aryl hydrocarbon receptor interacting protein-like 1
12682810	4.78	4.82	4.67	4.86	5.01	4.77	4.87	4.77	1.07	0.2017	0.4979	XM_010801671; XM_010824481	AIRE	autoimmune regulator
12741252	2.53	2.3	2.27	2.33	2.09	2.48	2.31	2.29	1.01	0.5925	0.8106	NM_001206815; ENSBTAT00000001048	AJAP1	adherens junctions associated protein 1
12689774	6.28	5.95	6.18	5.89	6.03	5.84	5.9	6.16	-1.2	0.0834	0.3309	NM_001192517; XM_010808947; ENSBTAT00000016915	AJUBA	ajuba LIM protein
12703774	7.06	7.15	7.18	6.69	6.6	6.97	6.7	7.14	-1.36	0.011	0.1192	NM_001013582; XM_005213172; ENSBTAT00000054038; BC114796; BT020951	AK1	adenylate kinase 1
12774310	9.65	9.73	9.73	9.59	9.64	9.65	9.63	9.73	-1.07	0.2851	0.5872	NM_173889; XM_005202882; ENSBTAT00000023406; BC112613; BT025476; M16224; M16225	AK2	adenylate kinase 2
12889092	6.39	6.3	6.4	6.23	6.29	6.55	6.27	6.39	-1.09	0.9548	0.9844	NM_174237; XM_005209959; ENSBTAT00000022789; BC114157; M25757	AK3	adenylate kinase 3
12845002	6.76	7.09	7.06	7.24	6.88	7.37	7.22	7.08	1.1	0.2484	0.5499	NM_001077933; XM_005204457; XM_010803443; ENSBTAT00000043366; BC120077	AK4	adenylate kinase 4
12847230	3.2	3.2	3.12	2.63	3.09	2.76	2.78	3.2	-1.34	0.0257	0.1849	NM_001083757; XM_005204414; XM_005204415; ENSBTAT00000023151; BC134521	AK5	adenylate kinase 5
12789747	2.41	2.54	2.47	2.42	2.61	2.38	2.41	2.47	-1.04	0.9923	0.9971	NM_001104972; ENSBTAT00000057239; ENSBTAT00000061550; BC142088	AK7	adenylate kinase 7
12708021	4.98	5.16	5.42	4.96	5.35	4.89	4.93	5.18	-1.19	0.4842	0.7419	NM_001206250; XM_005213393; XM_010810479; XM_010810480; XM_010810481; XM_010810482; XM_010810483; XM_010810484; ENSBTAT00000005345	AK8	adenylate kinase 8
12896763	2.07	2.19	2.33	2.22	2.21	2.2	2.21	2.19	1.01	0.8763	0.9509	XM_005199380; XM_005210829; XM_005210830; XM_010798903; ENSBTAT00000013345; ENSBTAT00000020294; BC109738; BC146119	AK9	adenylate kinase 9
12764250	6.65	6.63	6.94	6.6	6.91	6.71	6.72	6.64	1.06	0.9782	0.9911	XM_002695587; XM_005195570; XM_005219948; XM_010815724; XM_010823966; XM_010823974; XM_610582; ENSBTAT00000049153; ENSBTAT00000049169	AKAP1; LOC784584	A kinase (PRKA) anchor protein 1; A-kinase anchor protein 1, mitochondrial-like
12763131	7.04	6.97	7.09	7.14	7.09	7.07	7.09	7.03	1.04	0.3332	0.6306	NM_001098024; XM_005220349; XM_010816018; XR_813215; ENSBTAT00000043861; ENSBTAT00000053492; BC140679; EU239246	AKAP10	A kinase (PRKA) anchor protein 10
12710102	7.53	7.38	7.52	7.76	7.58	7.7	7.69	7.53	1.12	0.0426	0.2361	XM_002691772; XM_005194084; XM_005213692; XM_010810745; XM_010810746; XM_010819932; XM_010819934; XM_612396; ENSBTAT00000019629	AKAP11	A kinase (PRKA) anchor protein 11
12897211	6.91	6.56	6.66	6.55	6.56	6.61	6.56	6.68	-1.09	0.2215	0.5193	XM_010799018; XM_010808687; XM_591518; ENSBTAT00000019669	AKAP12	A kinase (PRKA) anchor protein 12
12789222	7.39	7.25	7.33	7.16	7.29	7.03	7.16	7.33	-1.12	0.1134	0.3834	XM_002696531; XM_005196228; XM_005196229; XM_010824809; XM_010824811; XM_010824812; XM_010824813; XM_010824814; XM_010824815; XM_010824816; XM_010824817; XM_010824818; ENSBTAT00000028060	AKAP13; LOC510024	A kinase (PRKA) anchor protein 13; A-kinase anchor protein 13-like
12902388	1.81	2.1	1.79	1.98	1.93	2.05	1.98	1.8	1.13	0.4398	0.7112	XM_002706282; XM_010821338; ENSBTAT00000014453	AKAP14	A kinase (PRKA) anchor protein 14
12891796	8.29	8.44	8.41	8.63	8.7	8.62	8.63	8.4	1.17	0.0068	0.0913	NM_001193034; NM_001204119; XM_005210503; XM_010808231; ENSBTAT00000019242; ENSBTAT00000019246	AKAP2; PALM2	A kinase (PRKA) anchor protein 2; paralemmin 2
12856937	2.32	2.59	2.25	2.5	2.9	2.68	2.69	2.31	1.31	0.0546	0.2644	NM_001101039; XM_005207172; XM_005207173; XM_010805602; XM_010805603; ENSBTAT00000001353; BC150040	AKAP3	A kinase (PRKA) anchor protein 3
12907161	3.6	3.27	3.12	2.98	3.33	3.51	3.3	3.3	1	0.7585	0.9007	NM_174235; ENSBTAT00000044866; AF100170	AKAP4	A kinase (PRKA) anchor protein 4
12688037	3.09	3.07	3.49	3.12	3.4	3.48	3.39	3.08	1.24	0.4393	0.711	NM_174236; XM_005211928; ENSBTAT00000012705	AKAP5	A kinase (PRKA) anchor protein 5
12790833	3.72	3.83	3.86	3.34	3.59	3.07	3.33	3.83	-1.41	0.0103	0.1149	NM_001192923; XM_005222048; XM_010817158; XM_010817159; XM_010817160; ENSBTAT00000023566	AKAP6	A kinase (PRKA) anchor protein 6
12898785	3.76	3.73	3.82	3.5	3.95	3.64	3.67	3.76	-1.07	0.5674	0.7967	NM_001102266; XM_005210925; XM_005210927; XM_010808551; ENSBTAT00000000294; BC148038	AKAP7	A kinase (PRKA) anchor protein 7
12879700	6.39	6.23	6.42	6.4	6.35	6.41	6.41	6.41	1	0.6074	0.8196	NM_001102072; ENSBTAT00000002363; BC151317	AKAP8	A kinase (PRKA) anchor protein 8
12881182	7.37	7.35	7.39	7.42	7.45	7.48	7.45	7.37	1.06	0.2398	0.5393	XM_002688560; XM_005192357; XM_005192359; XM_005208581; XM_005208583; XM_010806637; XM_010806638; XM_010806639; XM_010820911; XM_010820935; XM_010820983; XM_864732; XR_225926; XR_235128; XR_807603; XR_807604; XR_807605; XR_807606; XR_816475; XR_816488; XR_816490; XR_816493; ENSBTAT00000013781; BC102061	AKAP8L	A kinase (PRKA) anchor protein 8-like
12852169	8.75	8.59	8.75	8.63	8.62	8.71	8.63	8.75	-1.09	0.5946	0.8119	XM_003582050; XM_005197999; XM_010803979; XM_010803980; BC114904	AKAP9; LOC101908655	A kinase (PRKA) anchor protein 9; methyl-CpG-binding domain protein 2-like
12731093	5.55	5.63	5.78	5.49	5.49	5.42	5.49	5.64	-1.11	0.0519	0.2585	NM_001034203; XM_005215912; ENSBTAT00000002500; BC103200	AKIP1	A kinase (PRKA) interacting protein 1
12847418	8.21	8.24	8.23	8.21	8.3	8.28	8.28	8.24	1.03	0.6002	0.8154	NM_001101236; ENSBTAT00000006186; BC151342	AKIRIN1	akirin 1
12898823	7.01	7.07	7.07	7.09	7.2	7.2	7.2	7.07	1.1	0.1237	0.3988	NM_001110087; XM_010808532; XM_010808533; ENSBTAT00000004897; BC104619	AKIRIN2	akirin 2
12841075	1.8	1.77	1.7	1.82	1.69	1.69	1.69	1.76	-1.05	0.7358	0.8891	XM_002686192; XM_005197788; XM_005197791; XM_005197792; XM_005204227; XM_005204230; XM_005204231; XM_010803271; XM_010803273; XM_010826903; XM_010826904; XM_864711	AKNAD1	AKNA domain containing 1
12847742	7.9	8.02	8.02	8.08	8.1	7.99	8.09	8.02	1.05	0.3425	0.6383	NM_001076513; ENSBTAT00000000630; BC102166	AKR1A1	aldo-keto reductase family 1, member A1 (aldehyde reductase)
12853180	9.22	9.37	9.28	9.25	9.36	9.27	9.27	9.28	-1.01	0.9522	0.983	NM_001012519; XM_010800291; ENSBTAT00000013082; AB098903; BC110178; BT021058	AKR1B1; LOC790476	aldo-keto reductase family 1, member B1 (aldose reductase); aldose reductase-like
12850647	3.27	2.62	2.87	2.89	2.88	2.83	2.87	2.91	-1.02	0.7343	0.8885	NM_001102088; XM_005205761; ENSBTAT00000002073; BC151501	AKR1B10	aldo-keto reductase family 1, member B10 (aldose reductase)
12717155	2.57	2.5	2.07	2.26	2.6	2.5	2.48	2.53	-1.04	0.6605	0.8496	NM_001038584; XM_005214467; ENSBTAT00000028488; BC109895	AKR1C3	aldo-keto reductase family 1, member C3 (3-alpha hydroxysteroid dehydrogenase, type II)
12713750	1.56	1.94	1.7	1.46	1.47	1.34	1.46	1.72	-1.19	0.0243	0.1795	NM_181027; XM_005214435; ENSBTAT00000014044; BC112519; D49542; D88749	AKR1C4	aldo-keto reductase family 1, member C4 (chlordecone reductase; 3-alpha hydroxysteroid dehydrogenase, type I; dihydrodiol dehydrogenase 4)
12850156	2.33	2.15	2.38	2.2	2.3	2.49	2.32	2.34	-1.02	0.6806	0.8609	NM_001192358; ENSBTAT00000002172	AKR1D1	aldo-keto reductase family 1, member D1
12720934	4.39	4.46	4.42	4.87	4.42	4.59	4.61	4.43	1.14	0.1372	0.4181	XM_005194354; XM_005214468; XM_010811347; XM_010822515; XR_810656; XR_817555; ENSBTAT00000022850	AKR1E2	aldo-keto reductase family 1, member E2
12784761	4.55	4.6	4.63	5.08	4.78	4.87	4.88	4.6	1.22	0.0113	0.1209	XM_010802683; BC149540; XM_001255494	AKR7A3	aldo-keto reductase family 7, member A3 (aflatoxin aldehyde reductase)
12791587	6.88	6.66	6.65	6.79	6.68	6.63	6.69	6.66	1.02	0.728	0.8845	AY781100; NM_173986	AKT1	v-akt murine thymoma viral oncogene homolog 1
12757346	6.88	7	7.08	7.02	6.88	6.9	6.89	6.99	-1.07	0.5618	0.7931	NM_001083434; XM_005219260; XM_005219261; XM_005219262; XM_005219263; ENSBTAT00000007575; BC133618	AKT1S1	AKT1 substrate 1 (proline-rich)
12758675	7.55	7.77	7.72	7.64	7.56	7.65	7.64	7.72	-1.06	0.464	0.7278	NM_001206146; XM_005218981; XM_005218982; XR_812767; XR_812768; ENSBTAT00000001839	AKT2	v-akt murine thymoma viral oncogene homolog 2
12734033	8.16	8.16	8.2	8.18	8.21	8.18	8.18	8.16	1.02	0.7723	0.9071	NM_001191309; XM_010813108; XM_010813109; XM_010813110; XR_237736; ENSBTAT00000023654	AKT3	v-akt murine thymoma viral oncogene homolog 3
12758976	7.06	6.74	6.74	6.66	6.47	6.5	6.49	6.74	-1.19	0.0288	0.1962	NM_001206321; XM_005218703; XM_005218704; XM_005218705; XM_010814545; XM_010814546; ENSBTAT00000021617; BC109875	AKTIP	AKT interacting protein
12893324	5.99	6.35	6.26	6.16	6.44	6.36	6.34	6.24	1.07	0.3469	0.6418	NM_001014895; ENSBTAT00000000315; BC112596; BT021592	ALAD	aminolevulinate dehydratase
12799840	8.94	8.81	8.9	9	8.99	9.02	9	8.9	1.08	0.115	0.3859	NM_001101154; XM_005222863; ENSBTAT00000005380; BC147978	ALAS1	5-aminolevulinate synthase 1
12908013	3.52	3.53	3.62	3.7	3.55	3.61	3.62	3.52	1.07	0.414	0.6941	NM_001035103; ENSBTAT00000017538; BC102938	ALAS2	5-aminolevulinate synthase 2
12869821	1.79	1.82	1.86	2.02	2.04	1.89	2.03	1.82	1.15	0.0618	0.2817	NM_180992; ENSBTAT00000022763; AF542068; BC102742; BC142272; BC151546; M73993	ALB	albumin
12678626	8.65	8.4	8.41	7.95	7.96	7.9	7.95	8.41	-1.37	0.0004	0.0196	NM_174238; XM_005201256; XM_005201257; ENSBTAT00000000097; AB039957	ALCAM	activated leukocyte cell adhesion molecule
12750163	6.69	6.79	6.7	6.48	6.63	6.58	6.57	6.69	-1.09	0.0569	0.2704	NM_001101869; BC150121	ALDH16A1	aldehyde dehydrogenase 16 family, member A1
12822230	8.68	8.57	8.61	8.62	8.64	8.52	8.63	8.61	1.01	0.7277	0.8843	NM_001046181; XM_005225537; ENSBTAT00000015703; BC105337	ALDH18A1	aldehyde dehydrogenase 18 family, member A1
12892676	3.01	2.82	2.72	2.56	3.18	2.57	2.57	2.83	-1.21	0.677	0.8592	NM_174239; ENSBTAT00000010661; BC105193; BT030667; L36128	ALDH1A1	aldehyde dehydrogenase 1 family, member A1
12690749	4.35	4.03	4.27	4.4	4.35	4.28	4.35	4.26	1.06	0.2509	0.5525	XM_002690855; XM_615062; ENSBTAT00000013358	ALDH1A2	aldehyde dehydrogenase 1 family, member A2
12889100	3.24	2.63	2.64	2.9	3.01	3.13	3.01	2.63	1.3	0.3456	0.6408	XM_005199211; XM_005210187; ENSBTAT00000027172; S61045	ALDH1B1	aldehyde dehydrogenase 1 family, member B1
12798508	4.62	4.34	4.58	4.77	4.86	4.67	4.77	4.6	1.12	0.037	0.2211	NM_001103087; ENSBTAT00000043693; BC151473	ALDH1L1	aldehyde dehydrogenase 1 family, member L1
12866308	8.35	8.16	8.26	7.27	6.88	7.19	7.19	8.26	-2.1	2.82e-05	0.0052	NM_001191391; XM_010805166; ENSBTAT00000008298	ALDH1L2	aldehyde dehydrogenase 1 family, member L2
12746119	7.8	7.87	7.84	7.85	7.88	7.89	7.89	7.84	1.03	0.5656	0.7954	NM_001075367; ENSBTAT00000011521; BC116084	ALDH2	aldehyde dehydrogenase 2 family (mitochondrial)
12760832	4.37	4.84	4.55	4.42	4.45	4.74	4.44	4.58	-1.1	0.7272	0.8843	NM_001166513; ENSBTAT00000028125; S51969	ALDH3A1	aldehyde dehydrogenase 3 family, member A1
12770208	9.05	8.95	9.08	9.16	9.15	9.16	9.16	9.04	1.08	0.0867	0.3363	NM_001101984; XM_005220350; XM_005220351; ENSBTAT00000056266; BC149984	ALDH3A2	aldehyde dehydrogenase 3 family, member A2
12830405	5.23	5.46	5.57	5.2	5.3	5.3	5.3	5.44	-1.1	0.1776	0.4717	NM_001075518; XM_005227060; XM_005227061; XM_005227062; XM_010821071; XM_010826348; XM_010826349; XM_010826350; ENSBTAT00000017408; ENSBTAT00000044598; BC147958; BT025453; BT026328	ALDH3B1	aldehyde dehydrogenase 3 family, member B1
12773803	6.69	6.66	6.64	6.65	6.76	6.51	6.64	6.66	-1.01	0.7967	0.9182	NM_001105646; ENSBTAT00000020285; BC134524	ALDH4A1	aldehyde dehydrogenase 4 family, member A1
12806154	7.12	7.16	7.13	7.17	7.14	7.13	7.13	7.13	1	0.909	0.9651	NM_001192735; ENSBTAT00000029203	ALDH5A1	aldehyde dehydrogenase 5 family, member A1
12693675	8.57	8.47	8.66	8.63	8.49	8.44	8.5	8.57	-1.04	0.6364	0.8373	NM_175811; ENSBTAT00000024584; L08643	ALDH6A1	aldehyde dehydrogenase 6 family, member A1
12878091	8.63	8.49	8.63	8.41	8.41	8.39	8.41	8.63	-1.16	0.0357	0.2175	NM_001045969; XM_010807094; ENSBTAT00000012710; ENSBTAT00000055519; BC105406	ALDH7A1	aldehyde dehydrogenase 7 family, member A1
12900136	4.88	4.91	5.16	4.85	4.49	4.77	4.77	4.9	-1.09	0.0592	0.2761	NM_001075626; XM_005210963; ENSBTAT00000010485; BC120092; BT029881	ALDH8A1	aldehyde dehydrogenase 8 family, member A1
12840394	6.95	6.91	6.97	7.14	7.13	7.13	7.13	6.94	1.14	0.0159	0.1449	NM_001046423; XM_005203432; ENSBTAT00000034095; BC105335	ALDH9A1	aldehyde dehydrogenase 9 family, member A1
12816154	11.62	11.68	11.72	11.79	11.73	11.72	11.73	11.68	1.04	0.3115	0.6114	NM_001101915; XM_005224876; XM_005224877; XM_010819406; ENSBTAT00000017177; BC148010	ALDOA	aldolase A, fructose-bisphosphate
12818601	4.75	4.54	4.82	4.9	4.96	4.65	4.91	4.74	1.13	0.2713	0.5728	XM_010819406	ALDOA	aldolase A, fructose-bisphosphate
12893846	3.59	3.62	3.75	3.72	3.83	3.74	3.73	3.63	1.08	0.1827	0.4771	NM_001034485; ENSBTAT00000020413; ENSBTAT00000065235; BC102278; BC142385	ALDOB	aldolase B, fructose-bisphosphate
12768020	8.42	8.4	8.43	8.21	8.36	8.35	8.35	8.42	-1.05	0.155	0.443	NM_001097984; XM_005220074; ENSBTAT00000017416; BC103037; BT030500	ALDOC	aldolase C, fructose-bisphosphate
12811960	6.88	6.87	7.01	6.68	6.9	6.73	6.74	6.88	-1.1	0.1215	0.396	NM_001205603; XM_005224404; XM_005224405; ENSBTAT00000002836	ALG1	ALG1, chitobiosyldiphosphodolichol beta-mannosyltransferase
12867915	7.27	7.26	7.38	7.56	7.6	7.51	7.56	7.26	1.23	0.0086	0.1038	NM_001076189; ENSBTAT00000043297; BC119908	ALG10	ALG10, alpha-1,2-glucosyltransferase
12710472	7.56	7.6	7.68	7.54	7.65	7.73	7.64	7.61	1.02	0.7673	0.905	XM_002691795; XM_613406; ENSBTAT00000013659	ALG11	ALG11, alpha-1,2-mannosyltransferase
12863313	6.84	7.02	6.98	6.96	7.02	6.82	6.95	6.98	-1.02	0.8615	0.9439	NM_001103346; XM_005207498; XM_010805817; XM_010805818; ENSBTAT00000064352; BC142132	ALG12	ALG12, alpha-1,6-mannosyltransferase
12904088	3.28	3.44	3.69	3.78	3.54	3.68	3.67	3.46	1.16	0.1453	0.4292	XM_003584307; XM_003588141; BC146066; BT029838	ALG13	ALG13, UDP-N-acetylglucosaminyltransferase subunit
12837032	7.32	7.24	7.18	7.29	7.16	7.15	7.16	7.25	-1.06	0.5505	0.7858	NM_001077863; XM_005204272; ENSBTAT00000005796; BC118421	ALG14	ALG14, UDP-N-acetylglucosaminyltransferase subunit
12894910	7.36	7.27	7.44	7.11	7.05	7.17	7.11	7.36	-1.19	0.0143	0.1369	NM_001083491; ENSBTAT00000003187; BC114870	ALG2	ALG2, alpha-1,3/1,6-mannosyltransferase
12682349	7.71	7.66	7.67	7.19	7.06	7.16	7.18	7.68	-1.41	0.0001	0.0097	NM_001083511; ENSBTAT00000032212; BC123644	ALG3	ALG3, alpha-1,3- mannosyltransferase
12709240	6.37	6.36	6.29	6.01	6.14	6.03	6.02	6.36	-1.27	0.0059	0.0841	NM_001045943; NM_001142365; XM_005213572; XM_005213573; XR_236608; XR_236609; ENSBTAT00000015727; ENSBTAT00000048036; BC112581	ALG5	ALG5, dolichyl-phosphate beta-glucosyltransferase
12844014	7.48	7.51	7.36	7.38	7.53	7.41	7.41	7.47	-1.04	0.9185	0.969	NM_001075432; ENSBTAT00000043414; BC120396	ALG6	ALG6, alpha-1,3-glucosyltransferase
12831552	7.3	7.13	7.09	7.32	7.32	7.57	7.32	7.12	1.15	0.0545	0.264	NM_001076125; ENSBTAT00000057333; BC120179	ALG8	ALG8, alpha-1,3-glucosyltransferase
12731138	7.26	7.17	7.2	7.17	7.28	7.31	7.28	7.21	1.06	0.5167	0.7638	XM_001787613; XM_002692989; XM_003583089; XM_003586943; XM_005215881; XM_010812387; XR_227814; ENSBTAT00000006508; ENSBTAT00000052671; BC149772	ALG9; FDXACB1; LOC101909603	ALG9, alpha-1,2-mannosyltransferase; ferredoxin-fold anticodon binding domain containing 1; uncharacterized LOC101909603
12701879	3.33	3.54	2.95	2.89	3.3	3.31	3.3	3.3	1	0.5691	0.7973	XM_002691492; XM_005193930; XM_616782	ALK	anaplastic lymphoma receptor tyrosine kinase
12696488	6.08	6.1	6.21	5.99	6.14	5.69	5.96	6.09	-1.1	0.1525	0.4392	NM_001102220; XM_005212205; ENSBTAT00000010693; BC109764; BC151719	ALKBH1	alkB, alkylation repair homolog 1 (E. coli)
12742546	4.2	4.3	4.24	4.38	4.34	4.54	4.36	4.24	1.08	0.0652	0.2899	NM_001024516; XM_005217790; XM_005217791; XM_005217792; XM_005217793; XM_005217794; ENSBTAT00000026442; BC120178	ALKBH2	alkB, alkylation repair homolog 2 (E. coli)
12727904	6.29	6.27	6.06	6.09	6.18	6.09	6.09	6.28	-1.14	0.356	0.6494	NM_001037602; XM_005216455; XM_010812830; ENSBTAT00000012522; BC109832	ALKBH3	alkB, alkylation repair homolog 3 (E. coli)
12812341	6.23	6.22	6.25	6.21	6.4	6.45	6.39	6.23	1.12	0.1884	0.4833	NM_001075553; ENSBTAT00000004717; BC118457	ALKBH4	alkB, alkylation repair homolog 4 (E. coli)
12771665	8.54	8.46	8.55	8.5	8.59	8.55	8.55	8.54	1	0.6927	0.8676	NM_001205517; ENSBTAT00000034976	ALKBH5	AlkB family member 5, RNA demethylase
12758873	6.72	6.52	6.45	6.56	6.19	6.53	6.55	6.53	1.01	0.3086	0.609	NM_001192208; XM_005218996; XM_005218997; XM_010814796; XM_010814797; ENSBTAT00000026225	ALKBH6	alkB, alkylation repair homolog 6 (E. coli)
12886892	6.52	6.63	6.65	6.4	6.5	6.58	6.5	6.64	-1.1	0.2294	0.5284	NM_001046402; ENSBTAT00000035929; BC111665	ALKBH7	alkB, alkylation repair homolog 7 (E. coli)
12733804	4.46	4.58	4.41	4.79	4.57	4.86	4.78	4.47	1.24	0.0334	0.2109	NM_001080341; XM_010812310; XM_010812311; XM_010812312; ENSBTAT00000014068	ALKBH8	alkB, alkylation repair homolog 8 (E. coli)
12894363	2.71	2.74	2.78	2.83	3.15	3.18	3.16	2.74	1.34	0.0235	0.1763	NM_001075909; XM_005210605; XM_005210606; XM_010808326; ENSBTAT00000018376; ENSBTAT00000065445; BC112648	ALLC	allantoicase
12706776	6.28	6.35	6.38	6.76	6.36	6.72	6.74	6.34	1.32	0.0479	0.2499	XM_005193870; XM_005212516; XM_010809854; XM_010809855; XM_010809856; XM_010809857; XM_010809858; XM_010809859; XM_010809860; XM_010809861; XM_010814934; XM_010814940; XM_010814948; XM_010814953; XM_010814955; XM_010814956; XM_010814960; XM_010814964; XR_809620; XR_812833	ALMS1	Alstrom syndrome 1
12761399	2.99	3.04	3.38	2.93	2.88	3.33	2.9	3.02	-1.08	0.5701	0.7977	NM_001192336; XM_005220195; XM_010815898; ENSBTAT00000029240	ALOX12	arachidonate 12-lipoxygenase
12768091	3.39	3.39	3.43	3.48	3.63	3.58	3.57	3.39	1.13	0.0538	0.2626	NM_001192038; XM_010815994; ENSBTAT00000016553	ALOX12B	arachidonate 12-lipoxygenase, 12R type
12766023	3.72	3.65	3.54	4.1	3.72	3.8	3.78	3.64	1.1	0.081	0.3255	NM_001083532; XM_010815945; XM_010815946; XM_010815947; ENSBTAT00000045286; BC123813	ALOX12E	arachidonate lipoxygenase, epidermal
12760947	2.23	2.37	2.52	2.49	2.49	2.21	2.49	2.37	1.09	0.8362	0.9349	NM_174501; XM_005220189; XM_005220190; XM_010815897; ENSBTAT00000015911; AY445523; M62516; M81320; S96247	ALOX15	arachidonate 15-lipoxygenase
12761264	3.64	3.09	3.07	3.23	3.6	3.55	3.57	3.08	1.4	0.3266	0.6248	NM_001205703	ALOX15B	arachidonate 15-lipoxygenase, type B
12827844	2.56	2.33	2.62	2.43	2.7	2.55	2.56	2.57	-1.01	0.6439	0.8415	NM_001192792; ENSBTAT00000027080	ALOX5	arachidonate 5-lipoxygenase
12712731	3.83	3.45	3.67	3.3	3.39	3.15	3.29	3.65	-1.29	0.0167	0.1482	NM_001076293; ENSBTAT00000017570; BC118389	ALOX5AP	arachidonate 5-lipoxygenase-activating protein
12774335	3.09	3.2	3.47	3.08	2.97	2.93	2.97	3.23	-1.2	0.0516	0.2578	NM_173987; ENSBTAT00000043359	ALPI	alkaline phosphatase, intestinal
12874543	4.43	4.39	4.22	4.7	4.67	4.84	4.69	4.39	1.23	0.0032	0.0593	XM_002688076; XM_005207667; XM_005207668; XM_005207669; XM_005207670; XM_005207671; XM_010805922; XM_010805923; XM_010805924; XM_010805925; XM_010805926; XM_010805927; XM_010828065; ENSBTAT00000013457; ENSBTAT00000060975; ENSBTAT00000064755	ALPK1	alpha-kinase 1
12809435	2.54	3.11	2.99	2.47	2.87	2.67	2.67	3.01	-1.26	0.2607	0.5619	NM_001192248; XM_005224149; XM_005224150; XM_010818825; ENSBTAT00000018977	ALPK2	alpha-kinase 2
12790124	5.62	5.85	5.68	5.21	5.32	5.39	5.31	5.69	-1.3	0.0026	0.0536	XM_003583735; XM_003587551; ENSBTAT00000002122	ALPK3	alpha-kinase 3
12780150	4.59	5.07	4.83	4.43	4.45	4.35	4.43	4.83	-1.32	0.0112	0.1204	NM_176858; XM_005203065; XM_005203066; XM_005203068; XM_005203069; ENSBTAT00000011783; BC118208; M18443; S81600	ALPL	alkaline phosphatase, liver/bone/kidney
12783275	6.95	6.72	6.65	7.04	6.75	6.96	6.95	6.71	1.18	0.2364	0.5359	XM_002685510; XM_005199635; XM_005199636; XM_005202685; XM_005202686; XM_615861; ENSBTAT00000060956	ALS2	amyotrophic lateral sclerosis 2 (juvenile)
12794763	3.94	3.59	3.89	3.91	4.06	3.63	3.88	3.91	-1.02	0.6878	0.8647	NM_001102488; XM_005223044; XM_005223045; XM_005223046; XM_005223047; XM_010817887; XM_010817889; XR_814630; ENSBTAT00000023681; BC149185	ALS2CL	ALS2 C-terminal like
12784315	1.73	1.89	1.77	1.73	1.7	1.75	1.73	1.77	-1.03	0.3579	0.6504	NM_001078059; ENSBTAT00000023180; ENSBTAT00000055126; BC105169	ALS2CR11	amyotrophic lateral sclerosis 2 (juvenile) chromosome region, candidate 11
12784641	3.11	3.54	3.28	3.06	3.26	3.22	3.23	3.3	-1.06	0.3101	0.6104	NM_001105461; XM_005202673; XM_010802197; XR_804960; ENSBTAT00000016362; ENSBTAT00000051960; BC123837	ALS2CR12	amyotrophic lateral sclerosis 2 (juvenile) chromosome region, candidate 12
12861795	3.89	3.68	3.9	3.59	3.88	3.86	3.87	3.89	-1.02	0.6692	0.855	NM_001192291; ENSBTAT00000019938	ALX1	ALX homeobox 1
12838947	2.26	2.53	2.8	2.77	2.8	2.86	2.8	2.53	1.21	0.0813	0.3261	NM_001192553; ENSBTAT00000027924	ALX3	ALX homeobox 3
12764716	7.99	7.98	8.04	8.07	8.25	8.2	8.19	7.99	1.15	0.0579	0.2726	NM_001035417; ENSBTAT00000011202; BC102384	ALYREF	Aly/REF export factor
12869888	2.23	2.31	2.33	2.28	2.54	2.5	2.52	2.32	1.15	0.1386	0.4197	NM_173988; ENSBTAT00000053975; AF157019	AMBN	ameloblastin (enamel matrix protein)
12892603	2.32	2.37	2.37	2.38	2.56	2.53	2.54	2.37	1.13	0.1073	0.3741	ENSBTAT00000020817; BC102637; NM_173989; U35642	AMBP	alpha-1-microglobulin/bikunin precursor
12732247	8.44	8.44	8.54	8.56	8.57	8.54	8.56	8.44	1.09	0.2322	0.5316	NM_001034522; XM_005216457; XM_005216458; XM_010812831; XM_010812832; XM_010812833; ENSBTAT00000060968; BC105220	AMBRA1	autophagy/beclin-1 regulator 1
12899433	8.27	8.21	8.07	7.83	7.98	7.95	7.94	8.2	-1.19	0.0148	0.1392	NM_173990; ENSBTAT00000004338; BC123795; M95605	AMD1	adenosylmethionine decarboxylase 1
12857841	3.31	3.24	3.43	3.5	3.5	3.88	3.5	3.32	1.13	0.042	0.2345	NM_001098872; XM_010805125; ENSBTAT00000021647; BC142251	AMDHD1	amidohydrolase domain containing 1
12813017	6.24	6.22	6.22	6.31	6.16	6.22	6.22	6.22	1	0.9982	0.9994	NM_001101104; ENSBTAT00000001355; BC151478	AMDHD2	amidohydrolase domain containing 2
12907169	2.9	2.89	2.75	2.9	2.82	2.93	2.89	2.9	-1	0.6373	0.8379	NM_001014984; NM_174240; ENSBTAT00000016034; ENSBTAT00000016045; M63499; M63500	AMELX; AMELY	amelogenin, X-linked; amelogenin, Y-linked
12902552	5.03	4.72	5.05	4.91	4.77	4.94	4.92	5.04	-1.09	0.5672	0.7965	XM_010800534; XM_010822047	AMER1	APC membrane recruitment protein 1
12905324	5.07	5	5.14	5.01	5.1	5.1	5.1	5.07	1.02	0.9614	0.9862	XM_002700170; XM_005200792; XM_005228272; XM_010800534; XM_010822047; XM_584347; XR_803679; XR_803680; XR_817021; XR_817022; ENSBTAT00000011639	AMER1	APC membrane recruitment protein 1
12710528	3.23	3.24	3.1	3.22	3.47	3.31	3.33	3.24	1.07	0.1485	0.4328	XM_010810822	AMER2	APC membrane recruitment protein 2
12779369	2.69	3.44	2.97	3.22	3.02	3.67	3.26	3.01	1.18	0.2865	0.5888	XM_002685201; XM_005197401; XM_005202186; XM_869018; ENSBTAT00000054423	AMER3	APC membrane recruitment protein 3
12750333	9.25	9.24	9.31	9.32	9.32	9.39	9.32	9.24	1.06	0.2631	0.5638	NM_001045974; ENSBTAT00000004952; BC112457	AMFR	autocrine motility factor receptor, E3 ubiquitin protein ligase
12876741	6.04	5.8	5.92	5.97	6.39	6.13	6.15	5.92	1.17	0.0938	0.3502	NM_173890; ENSBTAT00000019912	AMH	anti-Mullerian hormone
12866047	6.51	6.48	6.42	6.62	6.67	6.78	6.68	6.47	1.16	0.0181	0.1542	NM_001205328; XM_005206158; XM_010804852; XM_010804853; ENSBTAT00000024657	AMHR2	anti-Mullerian hormone receptor, type II
12731622	2.34	3.03	2.78	2.79	2.64	2.71	2.71	2.74	-1.02	0.9878	0.9957	NM_001080250; XM_005215818; XR_808613; ENSBTAT00000021233; ENSBTAT00000052211; BC149327; BT029907	AMICA1; LOC104972952	adhesion molecule, interacts with CXADR antigen 1; uncharacterized LOC104972952
12839104	4.5	4.2	4.06	4.61	4.69	4.5	4.6	4.23	1.3	0.0276	0.1929	NM_001101119; XM_010803168; ENSBTAT00000018722; BC151605	AMIGO1	adhesion molecule with Ig-like domain 1
12859490	6.88	6.94	6.84	7.43	7.39	7.36	7.39	6.88	1.42	0.0001	0.0112	NM_001205786; ENSBTAT00000002625	AMIGO2	adhesion molecule with Ig-like domain 2
12794199	7.11	7.16	7.2	6.48	6.55	6.73	6.56	7.16	-1.51	0.0003	0.0166	XM_002684487; XM_002697038; ENSBTAT00000066173	AMIGO3	adhesion molecule with Ig-like domain 3
12910228	9.72	9.66	9.69	9.57	9.48	9.65	9.57	9.69	-1.09	0.1345	0.4147	XM_010800468; XM_010821761; ENSBTAT00000030123	AMMECR1	Alport syndrome, mental retardation, midface hypoplasia and elliptocytosis chromosomal region gene 1
12778577	7.07	6.88	7.04	7.05	7.02	6.87	7.03	7.05	-1.01	0.8454	0.9384	NM_001205735; XM_005202207; XM_005202209; XM_005202211; ENSBTAT00000010639	AMMECR1L	AMMECR1-like
12791294	4.66	4.88	4.68	4.83	4.77	4.96	4.84	4.67	1.13	0.2414	0.5415	NM_001077041; ENSBTAT00000020912; BC102126	AMN	amnion associated transmembrane protein
12860338	7.12	7.15	7.39	7.7	7.5	7.61	7.6	7.14	1.38	0.007	0.0924	NM_001075858; XM_005206833; XM_005206834; XM_005206836; ENSBTAT00000018812; ENSBTAT00000064699; BC109822	AMN1	antagonist of mitotic exit network 1 homolog (S. cerevisiae)
12909424	5.66	5.59	5.74	5.45	5.46	5.51	5.45	5.66	-1.15	0.0322	0.2078	NM_001206309; XM_005227926; XM_005227927; XM_005227928; XM_005227929; XM_010821771; XM_010821772; XM_010821773; XM_010821774; XM_010821775; XM_010821776; ENSBTAT00000040247	AMOT	angiomotin
12733332	5.88	6.01	6.01	5.89	5.75	5.94	5.89	6.01	-1.09	0.231	0.53	XM_002692960; XM_005194564; XM_005215774; XM_005215775; XM_005215776; XM_010812316; XM_010822742; XM_615060; ENSBTAT00000025212	AMOTL1	angiomotin like 1
12681779	6.48	6.39	6.36	6.38	6.44	6.43	6.43	6.38	1.04	0.9307	0.975	XM_005195990; XM_005195991; XM_005201936; XM_005201937; XM_010801599; XM_010801600; XM_010824460; XM_010824461; ENSBTAT00000000988; BT026225	AMOTL2	angiomotin like 2
12844675	7.04	6.82	7.05	6.56	6.72	6.43	6.57	7.04	-1.39	0.0069	0.0921	NM_001143856; XM_005204110; XM_010803164; XM_010803165; XR_805443; ENSBTAT00000017306	AMPD2	adenosine monophosphate deaminase 2
12732292	4.47	4.67	4.87	4.45	4.39	4.4	4.41	4.67	-1.2	0.0506	0.2562	XM_010812560; XM_010822809	AMPD3	adenosine monophosphate deaminase 3
12851829	3.05	3.11	2.87	2.88	3.06	2.94	2.95	3.04	-1.07	0.6004	0.8156	NM_001098130; XM_010804427; XM_010804428; XM_010804429; ENSBTAT00000045324; BC140463	AMPH	amphiphysin
12797923	4.88	4.74	5.1	5.17	5.06	4.88	5.05	4.9	1.11	0.3103	0.6104	NM_177485; ENSBTAT00000002992; BC114815; M59799	AMT	aminomethyltransferase
12872608	1.63	1.9	1.78	2.11	1.97	1.81	1.96	1.77	1.14	0.1194	0.3928	NM_001302953; XM_010806182; ENSBTAT00000003804	AMTN	amelotin
12843233	3.94	3.6	4.19	3.75	3.77	4.55	3.76	3.92	-1.11	0.6622	0.8506	NM_001035016; ENSBTAT00000025421; BC105233	AMY2B	amylase, alpha 2B (pancreatic)
12818677	5.23	5.33	5.3	5.45	5.63	5.6	5.61	5.29	1.25	0.0095	0.1094	XM_002698165; XM_010819665; XM_010819667; XM_010825879; ENSBTAT00000037103	AMZ1	archaelysin family metallopeptidase 1
12770437	9.68	9.77	9.76	9.65	9.61	9.64	9.64	9.77	-1.09	0.1589	0.4482	NM_001034481; XM_005221355; XM_005221356; XM_005221358; XM_005221359; XM_010816656; XM_010816657; ENSBTAT00000012301; BC102726	AMZ2	archaelysin family metallopeptidase 2
12701607	7.5	7.53	7.49	7.71	7.56	7.61	7.62	7.49	1.09	0.1277	0.4045	XM_002691126; XM_005193832; XM_005193836; XM_005212369; XM_005212373; XM_010809765; XM_010809766; XM_010814323; XM_010814333; XM_615671; ENSBTAT00000040371; ENSBTAT00000066314	ANAPC1	anaphase promoting complex subunit 1
12744793	5.66	5.83	5.81	5.64	5.5	5.65	5.65	5.82	-1.13	0.0817	0.3267	NM_001080357; XM_005217513; XM_010813721; XM_010813723; XM_010813724; XM_010813725; ENSBTAT00000017721; BC110224	ANAPC10	anaphase promoting complex subunit 10
12772859	9.53	9.66	9.71	9.52	9.45	9.38	9.45	9.66	-1.15	0.056	0.2683	NM_001113724; XM_005221064; XM_005221065; XM_010816471; XM_010816472; BC102426	ANAPC11	anaphase promoting complex subunit 11
12682332	6.99	7.23	7.16	7.26	7.3	7.26	7.26	7.15	1.08	0.1139	0.3838	NM_001113229; NM_001113234; XM_005201931; XM_005201932; XM_005201934; ENSBTAT00000019228; BC111620	ANAPC13	anaphase promoting complex subunit 13
12731192	3.72	3.66	4.14	3.5	3.62	3.19	3.48	3.69	-1.16	0.0436	0.239	NM_001034243; XM_005216165; XM_005216166; XM_005216167; BC103197	ANAPC15	anaphase promoting complex subunit 15
12826946	7.9	8.06	7.91	7.82	7.93	7.86	7.87	7.9	-1.03	0.2917	0.5937	NM_001014960; XM_005226446; XM_005226447; XM_005226448; ENSBTAT00000000186; BC114889; BT021537	ANAPC16	anaphase promoting complex subunit 16
12698350	5.45	5.31	5.5	5.5	5.2	5.31	5.33	5.44	-1.08	0.4336	0.7069	XM_002691685	ANAPC2	anaphase promoting complex subunit 2
12703651	6.06	5.94	6.38	6.22	6.17	6.31	6.23	6.09	1.1	0.4099	0.6903	XM_002691701	ANAPC2	anaphase promoting complex subunit 2
12870991	6.29	6.25	6.16	6.1	5.92	6.14	6.1	6.25	-1.1	0.0701	0.3008	NM_001192378; ENSBTAT00000000852; BC149751	ANAPC4	anaphase promoting complex subunit 4
12744211	8.5	8.55	8.5	8.78	8.82	8.8	8.8	8.5	1.23	0.0026	0.0536	NM_001192945; XM_005217905; XM_010813975; ENSBTAT00000004025	ANAPC5	anaphase promoting complex subunit 5
12697507	3.22	3.16	3.33	2.97	2.59	2.91	2.94	3.23	-1.22	0.0096	0.1104	NM_001078144; XM_010809122; ENSBTAT00000026126; BC111623	ANG	angiogenin, ribonuclease, RNase A family, 5
12697629	2.15	1.99	1.94	1.77	1.94	1.8	1.79	1.99	-1.15	0.0645	0.2881	NM_001099396; ENSBTAT00000052803; BC146030	ANG2	angiogenin 2
12694148	5.6	5.58	5.69	5.63	5.69	5.52	5.62	5.6	1.01	0.8614	0.9439	XM_002691122; XM_005193764; XM_005193767; XM_005212254; XM_005212257; XM_010809672; XM_010809673; XM_010813330; XM_010813334; XM_584939; ENSBTAT00000025915	ANGEL1	angel homolog 1 (Drosophila)
12737158	7.5	7.44	7.5	7.7	7.61	7.68	7.69	7.5	1.14	0.0249	0.1819	NM_001099110; XM_005217379; XM_010813574; XM_010813575; XM_010813576; XM_010813577; ENSBTAT00000004825; BC146257	ANGEL2	angel homolog 2 (Drosophila)
12721644	3.08	3.61	3.09	3.39	3.49	3.49	3.49	3.08	1.33	0.2286	0.528	NM_001076797; BC123628	ANGPT1	angiopoietin 1
12824843	5.05	4.98	5.01	5.24	5.66	5.61	5.64	5.01	1.54	0.0047	0.0734	NM_001098855; ENSBTAT00000011574; ENSBTAT00000014656; BC142039; BC142471	ANGPT2	angiopoietin 2
12717143	4.37	4.32	4.54	4.71	4.5	4.73	4.72	4.38	1.26	0.0472	0.2481	NM_001076483; ENSBTAT00000029073; BC114033; EU599227	ANGPT4	angiopoietin 4
12739183	1.86	2.2	2.22	1.96	2.41	2.38	2.39	2.21	1.13	0.349	0.6433	NM_001075426; XM_005217059; XR_237797; ENSBTAT00000014193; BC114763; EU599224	ANGPTL1	angiopoietin-like 1
12705423	7.38	7.66	7.65	7.61	7.74	7.59	7.6	7.65	-1.04	0.4171	0.6965	NM_001109814; XM_005213249; ENSBTAT00000015677; EU599225	ANGPTL2	angiopoietin-like 2
12847985	2.52	2.56	2.37	2.4	2.41	2.24	2.4	2.53	-1.09	0.1581	0.4475	NM_001080345; ENSBTAT00000028509; BC105428; EU599226	ANGPTL3	angiopoietin-like 3
12878460	4.84	4.79	4.52	4.99	4.86	4.68	4.85	4.81	1.02	0.3282	0.6263	NM_001046043; XM_010806915; ENSBTAT00000003204; BC105516; DQ355521	ANGPTL4	angiopoietin-like 4
12727875	1.65	1.7	1.88	1.58	1.84	1.93	1.83	1.7	1.09	0.7577	0.9005	NM_001128069; XM_001256350; XM_005215741; XM_010812298; EU599228	ANGPTL5; LOC789670	angiopoietin-like 5; angiopoietin-related protein 5-like
12885762	5.47	5.3	5.44	5.12	5.44	5.21	5.23	5.46	-1.17	0.1915	0.4864	NM_001128070; XM_005208760; XM_005208762; ENSBTAT00000020787; EU599229; JN848788; JN848789	ANGPTL6	angiopoietin-like 6
12739352	4.02	3.92	4.05	3.89	3.97	3.78	3.88	4.01	-1.09	0.1807	0.4754	NM_001014909; ENSBTAT00000020392; BT020703; EU599230	ANGPTL7	angiopoietin-like 7
12824873	4.06	4.27	3.99	4.18	4.09	4	4.09	4.06	1.02	0.8459	0.9387	XM_002703319; XM_005197205; XM_005197206; XM_005197207; XM_010820355; XM_010820356; XM_010820357; XM_010826120; XM_010826121; ENSBTAT00000004244; AF222766	ANK1	ankyrin 1, erythrocytic
12875352	4.58	4.67	4.42	4.34	4.32	4.24	4.33	4.56	-1.17	0.02	0.163	XM_010805941; XM_010805942; XM_010805943; XM_010828064	ANK2; LOC101906282; LOC101906436	ankyrin 2, neuronal; ankyrin-1-like; ankyrin-2-like
12827996	6.59	6.42	6.44	6.62	6.61	6.61	6.61	6.43	1.13	0.1211	0.3955	NM_001105620; XM_010820482; XM_010820483; XM_010820484; XM_010820485; XM_010820486; XM_010820487; XM_010820488; XM_010820489; XM_010820490; ENSBTAT00000025371; ENSBTAT00000061228; BC153297	ANK3	ankyrin 3, node of Ranvier (ankyrin G)
12717619	2.16	2.04	2.24	2.2	2.08	2.15	2.15	2.15	-1	0.9597	0.9857	XM_001255789; XM_002692038; XM_010811040; XM_010811041; XM_010811042; XM_010811043; XM_010811044; XM_010822324; XM_010822325; XM_010822326; XM_010822327; ENSBTAT00000026288	ANKEF1	ankyrin repeat and EF-hand domain containing 1
12771279	8.35	8.31	8.28	8.3	8.27	8.31	8.3	8.31	-1.01	0.7886	0.9143	XM_005220264; XM_606825; ENSBTAT00000045719	ANKFY1	ankyrin repeat and FYVE domain containing 1
12785508	4.98	5.05	5.1	5.02	5.02	4.99	5.02	5.05	-1.02	0.6069	0.8194	NM_001109793; ENSBTAT00000017818; BC153853	ANKH	ANKH inorganic pyrophosphate transport regulator
12849542	8.32	8.2	8.29	8.14	8.13	8.26	8.13	8.29	-1.11	0.2242	0.5231	NM_001192052; XM_001253690; ENSBTAT00000061475	ANKIB1; LOC785787	ankyrin repeat and IBR domain containing 1; ankyrin repeat and IBR domain-containing protein 1-like
12886990	3.91	3.97	4.27	3.77	3.75	3.87	3.76	3.94	-1.14	0.0501	0.2547	XM_002688578; XM_005198818; XM_005208558; XM_617670	ANKLE1	ankyrin repeat and LEM domain containing 1
12744088	7.92	7.93	8.07	7.95	7.95	7.97	7.95	7.92	1.02	0.8356	0.9347	XM_002694448; XM_591880; ENSBTAT00000000786	ANKLE2	ankyrin repeat and LEM domain containing 2
12846695	3.35	3.7	3.46	3.78	3.82	3.88	3.83	3.49	1.26	0.016	0.1452	XM_005197976; XM_005197977; XM_005205052; XM_005205053	ANKMY1	ankyrin repeat and MYND domain containing 1
12853733	6.89	6.81	6.79	6.8	6.83	6.81	6.81	6.8	1.01	0.7981	0.9188	NM_001075384; XM_005205176; XM_005205177; ENSBTAT00000014576; BC120022	ANKMY2	ankyrin repeat and MYND domain containing 2
12785981	5.42	5.39	5.45	5.23	5.46	5.26	5.25	5.42	-1.13	0.2399	0.5395	NM_001046289; ENSBTAT00000024557; BC112737	ANKRA2	ankyrin repeat, family A (RFXANK-like), 2
12821871	7.8	7.58	7.75	6.4	6.41	6.45	6.42	7.74	-2.51	1.12e-06	0.0016	NM_001034378; ENSBTAT00000015584; BC103045	ANKRD1	ankyrin repeat domain 1 (cardiac muscle)
12711681	6.89	6.96	6.99	7.06	6.96	6.95	6.96	6.96	-1	0.5426	0.7811	NM_001101921; XM_010810978; ENSBTAT00000005283; ENSBTAT00000063159; BC149054	ANKRD10	ankyrin repeat domain 10
12758448	6.36	6.27	6.52	6.37	6.23	6.03	6.22	6.37	-1.11	0.1688	0.4619	XM_005192673; XM_005218779; XM_005218780; XM_005218781; XM_005218783; XM_010814597; XM_010826589; XM_612059; ENSBTAT00000021306	ANKRD11	ankyrin repeat domain 11
12755356	6.3	6.32	6.36	6.05	6.42	6.3	6.28	6.33	-1.03	0.521	0.7668	XM_005218779; XM_005218780; XM_005218781; XM_005218783; XM_010826599; XR_808495; ENSBTAT00000021306	ANKRD11; LOC104976835; LOC104972933	ankyrin repeat domain 11; uncharacterized protein C6orf223-like; uncharacterized LOC104972933
12808216	7.37	7.44	7.47	7.59	7.43	7.52	7.52	7.43	1.06	0.2477	0.5492	XM_002697743; XM_002697744; XM_002703009; XM_865587; ENSBTAT00000003572	ANKRD12	ankyrin repeat domain 12
12746326	7.75	7.73	7.69	7.78	7.73	7.77	7.77	7.74	1.02	0.5511	0.7861	NM_001205709; ENSBTAT00000019114	ANKRD13A	ankyrin repeat domain 13A
12765478	6.9	6.42	6.59	6.34	6.22	6.45	6.34	6.62	-1.22	0.0598	0.2774	NM_001206247; ENSBTAT00000001489	ANKRD13B	ankyrin repeat domain 13B
12839339	6.18	6.24	6.16	6.33	6.21	6.26	6.27	6.19	1.06	0.2913	0.5933	NM_001098719; BC142326; BT029785	ANKRD13C	ankyrin repeat domain 13C
12829848	4.96	4.96	4.85	4.69	4.6	4.9	4.71	4.96	-1.19	0.0785	0.3197	NM_001101857; BC149925	ANKRD13D	ankyrin repeat domain 13 family, member D
12714455	5.63	5.59	5.62	5.82	5.73	5.82	5.82	5.63	1.14	0.0295	0.1994	NM_001075331; XM_001250275; XM_005200464; XM_005200465; XM_005214397; XM_005214398; XM_005214399; XM_005214400; XM_010800192; XM_010811282; BC120321	ANKRD16; LOC784882	ankyrin repeat domain 16; ankyrin repeat domain-containing protein 16-like
12873789	8.68	8.64	8.67	8.59	8.61	8.64	8.61	8.67	-1.05	0.4434	0.7133	NM_001192181; XM_005208081; XM_010806197; XM_010806198; XM_010806199; XM_010806200; XM_010806201; XM_010806202; XM_010806203; XM_010806204; XM_010806205; ENSBTAT00000006467	ANKRD17	ankyrin repeat domain 17
12821704	1.62	1.6	1.83	1.98	1.86	1.56	1.83	1.61	1.16	0.4049	0.6865	NM_001081579; XM_010819724; ENSBTAT00000017781; BC133416	ANKRD22	ankyrin repeat domain 22
12703495	4.35	4.37	3.94	4.22	4.57	4.41	4.4	4.36	1.03	0.2618	0.5627	XM_002691137; XM_002700693; XM_005193800; XM_005212392; XR_809584; XR_809585; XR_812440; XR_812441	ANKRD23	ankyrin repeat domain 23
12886324	4.12	3.81	3.74	3.83	4.09	4.08	4.08	3.79	1.22	0.4109	0.691	XM_005198968; XM_005208987; XM_010798316; XM_010798317; XM_010798318; XM_010798319; XM_010798320; XM_010798321; XM_010798322; XM_010798323; XM_010806998; XM_010806999; XM_010807000; XM_010807001; XM_010807002; XM_010807003; XM_010807004; XM_010807005; ENSBTAT00000019653	ANKRD24	ankyrin repeat domain 24
12720374	6.31	6.44	6.22	6.35	6.43	6.61	6.44	6.32	1.09	0.1813	0.4757	NM_001113767; XM_005200494; XM_010808218; ENSBTAT00000022622	ANKRD26; LOC101909610; LOC101908678	ankyrin repeat domain 26; ankyrin repeat domain-containing protein 26-like
12759788	6.34	6.21	6.43	6.23	6.34	6.47	6.34	6.33	1.01	0.8515	0.9411	NM_001102532; XM_005219042; ENSBTAT00000055233; BC151385	ANKRD27	ankyrin repeat domain 27 (VPS9 domain)
12685337	7.19	7.12	7.26	6.93	6.92	7.09	6.93	7.19	-1.2	0.035	0.2158	NM_001205960; XM_010801754; XM_010801755; XM_010801757; XM_010801758; ENSBTAT00000034553	ANKRD28	ankyrin repeat domain 28
12808043	5.89	6.01	5.86	5.89	5.9	5.67	5.9	5.89	1.01	0.3115	0.6114	NM_001102104; XM_010818800; ENSBTAT00000000670; BC149707	ANKRD29	ankyrin repeat domain 29
12694952	2.8	2.81	2.94	2.7	2.86	2.98	2.85	2.81	1.03	0.9669	0.9875	XM_002690414; XM_010800625	ANKRD31	ankyrin repeat domain 31
12879434	3.84	3.65	3.76	3.96	3.6	3.82	3.8	3.75	1.03	0.6989	0.8701	NM_001102058; ENSBTAT00000008026; BC150079	ANKRD32	ankyrin repeat domain 32
12869358	3.92	3.69	3.67	3.51	3.54	3.96	3.53	3.68	-1.11	0.5461	0.7831	XM_005198247; XM_005206253; XM_010804921; XM_010804923; XM_010804924; XM_010804925; XM_010804926; XM_010804927; XM_010804928; XM_010804929; XM_010804930; XM_010804931; XM_010804932; XM_010804933; XM_010804934; XM_010804935; XM_010827637; XM_010827638; XM_010827639; XM_010827641; XM_010827642; XM_010827643; XM_010827644; XM_010827645; XM_010827646; XM_010827647; XM_010827648; XM_010827649; XM_0108…	ANKRD33; LOC101907519; LOC104976951	ankyrin repeat domain 33; extensin-like
12787571	4.57	4.26	4.47	4.14	4.45	4.59	4.42	4.46	-1.02	0.7738	0.908	NM_001205847; XM_010816845; XM_010816846; ENSBTAT00000015064; ENSBTAT00000066263	ANKRD33B	ankyrin repeat domain 33B
12840458	3.85	4.01	3.97	3.56	4.35	3.99	3.97	3.97	1.01	0.9116	0.9659	XM_005197756; XM_005197757; XM_005203999; XM_005204000; ENSBTAT00000011013	ANKRD34A	ankyrin repeat domain 34A
12886277	3.16	2.66	3.41	3.86	3.24	3.44	3.48	3.12	1.29	0.0996	0.3611	NM_001207060; XM_010807579; XM_010807580; ENSBTAT00000010043	ANKRD34B	ankyrin repeat domain 34B
12788667	3.46	3.39	2.95	3.14	3.6	3.18	3.16	3.42	-1.2	0.8262	0.9317	NM_001207061; XM_005221866; XM_005221867; ENSBTAT00000026898	ANKRD34C	ankyrin repeat domain 34C
12838446	2.3	2.45	2.25	2.31	2.53	2.64	2.5	2.31	1.14	0.1749	0.4688	NM_001192377; XR_226618; XR_233898; ENSBTAT00000053939	ANKRD35; LOC101908942	ankyrin repeat domain 35; uncharacterized LOC101908942
12823725	4.88	5.11	5.01	5.18	5.05	5.39	5.2	5	1.15	0.0965	0.355	NM_001075392; XM_005225962; ENSBTAT00000024559; BC120289	ANKRD37	ankyrin repeat domain 37
12705243	7.1	7.04	7.19	7.15	7.15	7.07	7.15	7.11	1.03	0.8622	0.9441	NM_001075471; XM_010809719; XR_809571; ENSBTAT00000014400; BC120254	ANKRD39	ankyrin repeat domain 39
12763675	6.82	6.71	6.71	6.58	6.58	6.58	6.58	6.71	-1.1	0.0374	0.2218	NM_001101109; ENSBTAT00000002922; BC149941	ANKRD40	ankyrin repeat domain 40
12834106	5.57	5.51	5.71	5.92	6.06	5.94	5.93	5.58	1.28	0.0027	0.0546	XM_003588011; XM_010820844; XM_010820845; XM_010820846; XM_010820847; XM_010820848; XM_010820849; XM_010820850; XM_010826216; XR_802928; XR_816398; ENSBTAT00000033977	ANKRD42; LOC101909055	ankyrin repeat domain 42; uncharacterized LOC101909055
12782411	5.3	4.96	5.34	5.58	5.88	5.83	5.85	5.32	1.45	0.0037	0.0652	XM_005202675; XM_010802201; XM_010802202; XM_010802203; XM_010802204; XM_010802205; XM_010802206; XM_010802207; XM_010802208; XM_010802209; XM_010826556; XM_010826557; XM_010826558; XR_822463; XR_822464; XR_822465; ENSBTAT00000029218	ANKRD44	ankyrin repeat domain 44
12738176	5.01	4.93	5.22	5.41	5.14	5.1	5.12	5.03	1.07	0.2075	0.5045	XM_002694095; XM_010823217; ENSBTAT00000061192	ANKRD45	ankyrin repeat domain 45
12723136	7.31	7.57	7.45	7.3	7.35	7.44	7.36	7.44	-1.06	0.4134	0.6937	NM_001034619; XM_005215623; XM_005215624; XM_010812168; XM_010812169; ENSBTAT00000001658; BC104580	ANKRD46	ankyrin repeat domain 46
12729722	6.01	5.97	6.02	5.9	5.67	6.17	5.91	6.01	-1.07	0.5301	0.773	NM_001014965; XM_005215733; ENSBTAT00000048242; BC104574; BT020736	ANKRD49	ankyrin repeat domain 49
12743278	7.41	7.32	7.37	7.44	7.56	7.6	7.56	7.37	1.15	0.0574	0.2717	NM_001205949; XM_005217603; XM_005217604; XM_010813781; ENSBTAT00000001482	ANKRD50	ankyrin repeat domain 50
12860119	8.01	7.93	8.01	7.93	7.86	8.04	7.94	8.01	-1.05	0.651	0.8443	NM_001192530; XM_005206618; XM_010805184; XM_010805185; ENSBTAT00000015626	ANKRD52	ankyrin repeat domain 52
12708710	3.87	4.2	4.55	4.32	4.15	4.35	4.34	4.21	1.09	0.7021	0.8718	XM_010809880; XM_010815026; ENSBTAT00000014047	ANKRD53	ankyrin repeat domain 53
12867773	6.53	6.6	6.53	6.56	6.31	6.36	6.34	6.53	-1.14	0.1471	0.4311	NM_001076137; ENSBTAT00000014280; BC116085	ANKRD54	ankyrin repeat domain 54
12786048	7.69	7.73	7.75	6.89	6.82	7.07	6.9	7.73	-1.77	3.3e-05	0.0054	NM_001099057; XM_001256823; XM_005221499; XM_010816755; XM_010816756; XM_010816757; XM_010816758; XM_010816759; ENSBTAT00000001325; BC142446	ANKRD55; LOC790313	ankyrin repeat domain 55; ankyrin repeat domain-containing protein 55-like
12900330	6.38	6.42	6.56	6.53	6.61	6.42	6.52	6.41	1.08	0.4485	0.7171	NM_001205477; XM_010808496; XM_010808497; XM_010808498; XM_010808499; XM_010808500; XM_010808501; XM_010808502; XM_010808503; ENSBTAT00000046162; ENSBTAT00000065624; BC118082	ANKRD6	ankyrin repeat domain 6
12713180	2.91	3.16	3.25	3.38	3.4	3.26	3.39	3.14	1.19	0.0514	0.2574	XM_005194413; XM_005214952; ENSBTAT00000018048	ANKRD60	ankyrin repeat domain 60
12814476	3.49	3.72	4.03	3.84	3.93	3.75	3.84	3.74	1.07	0.5231	0.768	NM_001077072; ENSBTAT00000009694	ANKRD61	ankyrin repeat domain 61
12692887	2.75	2.63	2.72	2.8	2.81	2.69	2.8	2.72	1.06	0.3987	0.6818	XM_005192400; XM_005211624; ENSBTAT00000064185	ANKRD63	ankyrin repeat domain 63
12737791	3.38	3.08	3.42	3.38	3.6	3.4	3.39	3.4	-1.01	0.1916	0.4864	NM_001102349; XM_005217158; ENSBTAT00000056210	ANKRD65	ankyrin repeat domain 65
12803949	2.95	2.98	2.93	3.05	2.73	3.34	3.04	2.95	1.06	0.5779	0.8023	XM_001252777; XM_002697268; XM_010799160; XM_010818277; ENSBTAT00000064235; BC149312	ANKRD66	ankyrin repeat domain 66
12793053	5.6	5.54	5.55	5.63	5.69	5.54	5.62	5.55	1.06	0.4407	0.712	NM_001102144; XM_005222220; XM_005222221; ENSBTAT00000044628; BC151561	ANKRD9	ankyrin repeat domain 9
12802736	5.75	5.89	5.99	5.88	5.72	5.94	5.86	5.88	-1.01	0.7607	0.902	XM_002697185; XM_005196555; XM_005196556; XM_005196557; XM_005196558; XM_005196559; XM_005196560; XM_005223297; XM_005223298; XM_005223299; XM_005223300; XM_005223301; XM_005223302; XM_611767; ENSBTAT00000036172	ANKS1A	ankyrin repeat and sterile alpha motif domain containing 1A
12868475	2.1	2.21	2.05	2.17	2.3	2.31	2.3	2.11	1.14	0.1151	0.386	NM_001102291; XM_005206696; XM_005206697; XM_005206698; XM_005206700; XM_010805217; XM_010805218; XM_010805219; XM_010805220; XM_010805221; XM_010805222; ENSBTAT00000043868; ENSBTAT00000056361; BC149111	ANKS1B	ankyrin repeat and sterile alpha motif domain containing 1B
12817513	5.39	5.57	5.51	5.33	5.32	5.47	5.33	5.5	-1.13	0.1892	0.4845	NM_001206229; XM_005224486; XM_005224487; XM_005224488; ENSBTAT00000008660	ANKS3	ankyrin repeat and sterile alpha motif domain containing 3
12811765	2.32	2.26	2.31	2.25	2.6	2.37	2.39	2.32	1.05	0.3188	0.6177	NM_001075192; XM_010819285; ENSBTAT00000012963; BC116021	ANKS4B	ankyrin repeat and sterile alpha motif domain containing 4B
12894435	5.8	5.44	5.49	5.28	5.24	5	5.26	5.47	-1.16	0.0137	0.1337	XM_002689736; XM_010807996; XM_609325; XR_808384; ENSBTAT00000006765	ANKS6	ankyrin repeat and sterile alpha motif domain containing 6
12682838	2.18	1.97	2.2	2.38	2.3	2.51	2.39	2.19	1.15	0.0201	0.1635	XM_001253365; XM_002685023; XM_010801529; XM_010824420; ENSBTAT00000044418	ANKUB1	ankyrin repeat and ubiquitin domain containing 1
12775687	6.8	6.66	6.67	6.69	6.7	6.69	6.69	6.66	1.02	0.8563	0.9426	NM_001024497; XM_005202820; XM_005202822; XM_010802327; XM_010802328; XR_805028; ENSBTAT00000038173; BC114728	ANKZF1	ankyrin repeat and zinc finger domain containing 1
12854287	7.4	7.24	7.14	7.26	7.18	7.33	7.26	7.25	1	0.966	0.9872	XM_005198063; XM_010804270; XM_010804271; XM_010804272; XM_010804273; XM_010804274; XM_010804275; XM_010827321; XM_010827322; XM_010827323; XM_010827324; ENSBTAT00000046371	ANLN	anillin, actin binding protein
12831337	2.86	2.87	2.83	2.98	3.3	2.92	2.95	2.85	1.07	0.0958	0.3538	NM_001192717; XM_010821255; XM_010821256; XM_010821257; XM_010821258; XM_010821259; XM_010821260; XM_010821261; XM_010821262; XM_010821263; XM_010821264; XM_010821265; ENSBTAT00000013189	ANO1	anoctamin 1, calcium activated chloride channel
12799853	7.42	7.3	7.31	6.89	6.85	6.83	6.85	7.3	-1.37	0.0002	0.0139	NM_001102169; BC151532	ANO10	anoctamin 10
12859230	2.34	2.4	2.46	2.36	2.57	2.56	2.57	2.4	1.12	0.2826	0.5844	XM_010805617; XM_010827937; ENSBTAT00000016260	ANO2	anoctamin 2, calcium activated chloride channel
12726330	6.8	7.03	6.67	6.42	6.45	6.69	6.44	6.82	-1.31	0.0351	0.2158	NM_001191315; XM_010812712; ENSBTAT00000029137	ANO3	anoctamin 3
12859907	8.28	8.2	8.28	8.94	8.93	9.1	8.94	8.28	1.58	2.79e-05	0.0052	NM_001102050; XM_005206590; XM_005206591; XM_005206594; XM_005206596; XM_010805171; XM_010805172; XM_010805173; XM_010805174; ENSBTAT00000005430; BC147937	ANO4	anoctamin 4
12832346	1.6	1.74	1.83	1.6	1.75	1.65	1.65	1.73	-1.06	0.506	0.7566	NM_001168406; ENSBTAT00000025843	ANO5	anoctamin 5
12866524	7.92	7.78	7.92	7.41	7.36	7.42	7.42	7.92	-1.41	0.0003	0.0162	XM_002687355; XM_005198284; XM_005206409; XM_010805050; XM_010827703; XM_600052; ENSBTAT00000003770	ANO6	anoctamin 6
12880240	5.81	5.92	5.81	5.87	5.84	5.85	5.85	5.81	1.03	0.9207	0.9702	XM_002688544; XM_010798180; ENSBTAT00000022706; ENSBTAT00000063354	ANO8	anoctamin 8
12829250	2.71	3.13	2.98	3.17	2.73	3.02	3	2.95	1.03	0.8073	0.9226	XM_003588068; XM_010821300; XM_010821301; XM_010821302	ANO9	anoctamin 9
12830448	3.58	3.66	3.3	3.36	3.26	3.43	3.35	3.58	-1.17	0.181	0.4754	XM_010821303	ANO9	anoctamin 9
12904575	3.39	3.52	3.55	3.7	4.03	3.32	3.69	3.51	1.13	0.2889	0.591	XM_005200194; XM_005200860; XM_005228535; BC133626	ANOS1; LOC104968661	anosmin 1; anosmin-1-like
12696472	7.74	7.79	7.77	7.9	8.06	7.99	7.98	7.77	1.16	0.0169	0.1493	NM_001195019; XM_005211359; XM_010808970; ENSBTAT00000016410	ANP32A	acidic (leucine-rich) nuclear phosphoprotein 32 family, member A
12837160	7.3	7.26	7.29	7.36	7.24	7.25	7.24	7.28	-1.03	0.975	0.9896	NM_001075306; ENSBTAT00000022237; BC120174	ANP32E	acidic (leucine-rich) nuclear phosphoprotein 32 family, member E
12791813	3.83	3.91	3.88	3.78	4.04	4.05	4.04	3.88	1.12	0.393	0.6769	NM_001075144; XM_005221811; ENSBTAT00000022456; BC105142; AJ304432	ANPEP	alanyl (membrane) aminopeptidase
12702679	10.02	10.03	10.04	10.14	10.02	10.11	10.12	10.03	1.06	0.3865	0.6719	NM_001206228	ANTXR1	anthrax toxin receptor 1
12873881	8.34	8.28	8.22	8.51	8.58	8.48	8.52	8.28	1.18	0.0098	0.1119	NM_001076826; XM_010806257; ENSBTAT00000019050; BC123757	ANTXR2	anthrax toxin receptor 2
12828988	3.15	2.93	3.01	3.23	3.17	3.48	3.2	3.02	1.14	0.0417	0.2336	XM_001251486; XM_002698945; XM_005193521; XM_010801773; XM_010820697	ANTXRL; LOC101909628	anthrax toxin receptor-like
12889229	9.21	9.32	9.08	8.91	8.8	8.91	8.91	9.2	-1.23	0.0062	0.086	NM_175784; ENSBTAT00000021256; BC103375; BT021501; JQ796275	ANXA1	annexin A1
12889347	2.77	2.31	2.62	2.55	2.82	2.56	2.56	2.59	-1.02	0.5954	0.8121	NM_001192058; ENSBTAT00000006504	ANXA10	annexin A10
12825927	7.98	7.96	8.12	7.91	7.95	7.99	7.95	7.97	-1.02	0.3499	0.6441	NM_174502; ENSBTAT00000027893; ENSBTAT00000054137; BC119826; M82802	ANXA11	annexin A11
12723449	2.09	2	2.04	1.65	2.23	2.27	2.25	2.04	1.15	0.9701	0.988	NM_001105435; ENSBTAT00000065193; BC126663; BC133570	ANXA13	annexin A13
12688156	10.23	10.1	10.13	9.81	9.83	9.9	9.84	10.13	-1.22	0.0035	0.0628	NM_174716; XM_010809240; ENSBTAT00000012655; BC102516; BT021010; M14056	ANXA2	annexin A2
12871193	3.53	3.33	3.43	2.86	3.33	2.27	2.83	3.43	-1.51	0.0447	0.2413	NM_001035325; XM_005208150; XM_005208151; ENSBTAT00000045455; BC104614; JQ796276	ANXA3	annexin A3
12698486	9.1	9.15	9.07	9.07	8.96	8.96	8.96	9.1	-1.1	0.1579	0.4473	NM_001001440; ENSBTAT00000001463; BC103381; BT029801; D78178; M22248	ANXA4	annexin A4
12869929	9.98	9.96	10.01	9.84	9.8	9.92	9.85	9.98	-1.1	0.0886	0.3402	NM_001040477; ENSBTAT00000028988; BC102235; BT021001; BT029903	ANXA5	annexin A5
12883402	9.36	9.24	9.3	9.19	9.13	9.19	9.19	9.3	-1.08	0.0909	0.3447	NM_001103224; XM_005209561; XM_010807428; XM_010807429; XM_010807430; ENSBTAT00000019719; BC151391	ANXA6	annexin A6
12828451	8.28	8.15	8.25	8.22	8.17	8.35	8.23	8.26	-1.01	0.7628	0.9029	NM_001075991; XM_005226416; XM_005226417; XM_005226418; ENSBTAT00000050132; BC116141	ANXA7	annexin A7
12827718	3.97	3.45	3.05	3.04	3.49	3.54	3.52	3.48	1.03	0.6074	0.8196	NM_174241; XM_005226528; XR_816282; ENSBTAT00000046510; AF417637; BC113321; BT021645; BT021646	ANXA8L1	annexin A8-like 1
12845724	4.31	4.45	4.3	4.25	4.39	4.72	4.42	4.31	1.08	0.4498	0.7183	NM_001035373; XM_010803033; XM_010803034; XM_010803035; XM_010803036; XM_010803037; XM_010803038; XM_010803039; ENSBTAT00000020350; BC102991	ANXA9	annexin A9
12852275	2.38	2.52	2.37	2.58	2.6	2.6	2.59	2.37	1.16	0.0458	0.2445	NM_001078096; XM_010804253; ENSBTAT00000034676; BC123554	AOAH	acyloxyacyl hydrolase (neutrophil)
12849811	3.18	3.01	3.21	3.25	3.08	3.19	3.18	3.19	-1.01	0.658	0.8482	NM_001034361; XM_010804544; ENSBTAT00000007133; BC105152	AOC1	amine oxidase, copper containing 1
12760505	3.52	3.13	3.6	3.48	3.67	3.14	3.45	3.55	-1.07	0.9242	0.9719	NM_001206861; ENSBTAT00000042833	AOC2	amine oxidase, copper containing 2 (retina-specific)
12760653	1.98	2.28	1.94	1.96	2.08	2.36	2.1	1.96	1.11	0.6163	0.8247	NM_181002; XM_010816214; ENSBTAT00000042831; ENSBTAT00000052585; AB019242; BC140657; BT021702	AOC3	amine oxidase, copper containing 3 (vascular adhesion protein 1)
12774842	5.53	5.58	5.63	5.48	5.37	5.52	5.48	5.58	-1.07	0.1275	0.4043	NM_176668; ENSBTAT00000012827; BC105265; X87251	AOX1	aldehyde oxidase 1
12777568	4.11	3.52	3.67	3.58	3.32	3.48	3.47	3.68	-1.16	0.0985	0.359	NM_001281918; ENSBTAT00000038328	AOX2	aldehyde oxidase 2
12776790	2.49	2.54	2.52	2.37	2.6	2.39	2.38	2.52	-1.1	0.458	0.7239	NM_001281919; XR_804958; ENSBTAT00000052588; ENSBTAT00000065376	AOX4	aldehyde oxidase 1-like
12875026	5.36	5.23	5.38	5.35	5.18	4.98	5.17	5.37	-1.14	0.2067	0.5034	NM_001081532; XM_005207650; XM_010805912; ENSBTAT00000005148; BT030595	AP1AR	adaptor-related protein complex 1 associated regulatory protein
12745837	8.53	8.5	8.54	8.41	8.42	8.22	8.41	8.53	-1.09	0.0577	0.2724	NM_001045938; XM_005218042; XM_005218043; XM_005218044; XM_005218045; XM_010814088; ENSBTAT00000001576; BC105429	AP1B1	adaptor-related protein complex 1, beta 1 subunit
12750355	9.59	9.47	9.53	9.44	9.48	9.64	9.46	9.53	-1.05	0.9061	0.9635	NM_001191436; XM_005218489; ENSBTAT00000003599; ENSBTAT00000065037	AP1G1	adaptor-related protein complex 1, gamma 1 subunit
12687517	5.65	5.67	5.79	5.61	5.66	5.68	5.65	5.66	-1.01	0.4639	0.7278	NM_001109808; XM_005211248; XM_005211250; XM_010808858; XM_010808859; XM_010808860; XM_010808861; ENSBTAT00000055864; BC149792	AP1G2	adaptor-related protein complex 1, gamma 2 subunit
12883673	8.62	8.56	8.69	8.61	8.59	8.61	8.61	8.63	-1.01	0.7688	0.9053	NM_001045884; ENSBTAT00000017724; BC105477	AP1M1	adaptor-related protein complex 1, mu 1 subunit
12885496	1.36	1.78	1.86	1.93	2.14	1.97	1.97	1.82	1.11	0.0436	0.2389	NM_001034511; XM_005208748; ENSBTAT00000045632; BC103358	AP1M2	adaptor-related protein complex 1, mu 2 subunit
12818535	6.68	6.67	6.83	6.42	6.46	6.4	6.43	6.68	-1.19	0.0045	0.0723	NM_001077110; XM_005225239; XM_010819606; XM_010819607; ENSBTAT00000019237; BC116132	AP1S1	adaptor-related protein complex 1, sigma 1 subunit
12905763	8.14	8.09	8.03	7.95	7.71	7.84	7.84	8.09	-1.19	0.0205	0.1654	NM_001040591; XM_005228451; XM_005228452; XM_005228453; XR_240881; XR_240883; ENSBTAT00000027212; BC103139	AP1S2	adaptor-related protein complex 1, sigma 2 subunit
12783871	6.52	6.47	6.25	5.94	5.56	5.89	5.91	6.5	-1.5	0.0019	0.0451	NM_001103296; ENSBTAT00000014784; BC142333	AP1S3	adaptor-related protein complex 1, sigma 3 subunit
12754562	7.94	7.78	8.07	7.93	7.85	7.78	7.85	7.93	-1.06	0.4393	0.711	NM_001191440; BT025356	AP2A1	adaptor-related protein complex 2, alpha 1 subunit
12833790	8.82	8.76	8.96	8.82	8.81	8.87	8.81	8.84	-1.02	0.834	0.934	NM_001075702; ENSBTAT00000053993; BC120121	AP2A2	adaptor-related protein complex 2, alpha 2 subunit
12684848	10.07	10.08	10.11	9.97	10.02	10	10	10.08	-1.06	0.1789	0.4732	NM_001034523; XM_005201594; ENSBTAT00000016526; BC102983	AP2M1	adaptor-related protein complex 2, mu 1 subunit
12758715	8.62	8.77	8.79	8.59	8.59	8.55	8.59	8.78	-1.14	0.089	0.341	NM_001076078; XM_001256854; ENSBTAT00000013989; BC118437	AP2S1; LOC790360	adaptor-related protein complex 2, sigma 1 subunit; AP-2 complex subunit sigma-like
12697444	8.44	8.19	8.39	8.15	8.07	8.06	8.07	8.41	-1.27	0.0247	0.181	NM_001076534; XM_010808844; XR_809258; ENSBTAT00000006605; BC108129	AP3B1; LOC104973132	adaptor-related protein complex 3, beta 1 subunit; uncharacterized LOC104973132
12793941	2.71	2.85	2.94	2.88	3.26	3.34	3.3	2.84	1.38	0.0439	0.2391	NM_001243335; XR_813997; ENSBTAT00000061606	AP3B2	adaptor-related protein complex 3, beta 2 subunit
12876788	8.9	8.82	8.91	8.9	8.87	8.84	8.87	8.91	-1.02	0.9115	0.9659	NM_173998; XM_005209027; ENSBTAT00000011906; AB015979; M98430	AP3D1	adaptor-related protein complex 3, delta 1 subunit
12828074	10.01	9.89	10.01	10.08	10.02	10.12	10.08	10.01	1.05	0.1808	0.4754	NM_001075680; XM_005226371; XM_005226372; XM_005226373; ENSBTAT00000029169; BC114044	AP3M1	adaptor-related protein complex 3, mu 1 subunit
12823732	4.77	4.79	4.84	4.81	4.97	4.91	4.9	4.8	1.08	0.2161	0.5151	NM_001193240; XM_005226104; ENSBTAT00000001640	AP3M2	adaptor-related protein complex 3, mu 2 subunit
12792149	7.71	7.71	7.67	7.61	7.61	7.67	7.61	7.71	-1.08	0.3	0.601	NM_001075376; XM_010816949; ENSBTAT00000001846; BC116115	AP3S2	adaptor-related protein complex 3, sigma 2 subunit
12837920	5.34	5.17	5.43	5.33	5.19	5.36	5.34	5.33	1.01	0.8257	0.9315	NM_001101950; XM_005204101; XM_005204102; XM_005204103; XM_005204104; XM_005204105; XM_010803160; ENSBTAT00000004711; BC149162	AP4B1	adaptor-related protein complex 4, beta 1 subunit
12697024	3.8	3.89	3.7	3.69	4.04	4.02	4.03	3.8	1.18	0.3239	0.6219	XM_003582724; XM_003586581; XM_010812296; ENSBTAT00000061383	AP4E1	adaptor-related protein complex 4, epsilon 1 subunit
12818518	6.78	6.83	6.8	6.69	6.73	6.66	6.69	6.8	-1.08	0.1233	0.3982	NM_001077099; ENSBTAT00000003736; BC113334	AP4M1	adaptor-related protein complex 4, mu 1 subunit
12791258	6.1	6.01	6.09	5.89	5.67	5.62	5.65	6.09	-1.36	0.0072	0.0943	NM_001040603; ENSBTAT00000046059; BC103455	AP4S1	adaptor-related protein complex 4, sigma 1 subunit
12833375	5.81	5.67	5.77	5.45	5.63	5.31	5.46	5.76	-1.23	0.0239	0.178	NM_001014877; XM_005227034; ENSBTAT00000064301	AP5B1	adaptor-related protein complex 5, beta 1 subunit
12691189	7.31	7.04	7.1	7.32	7.27	7.21	7.27	7.09	1.13	0.2188	0.5174	NM_001015670; XM_010809366; XM_010809367; XR_236149; XR_809327; ENSBTAT00000017337; BT020795	AP5M1	adaptor-related protein complex 5, mu 1 subunit
12721089	6.2	6.16	6.29	6.18	6.37	6.31	6.3	6.2	1.07	0.4122	0.6925	NM_001034811; XM_005214871; ENSBTAT00000011104; BC103476; BT021724	AP5S1	adaptor-related protein complex 5, sigma 1 subunit
12816447	6.34	6.28	6.38	6.22	6.19	6.27	6.23	6.34	-1.08	0.1556	0.4442	NM_001205358; XM_005225083; XM_005225084; XM_010819524; XM_010819714; XM_010825877; ENSBTAT00000016176	AP5Z1; FOXK1	adaptor-related protein complex 5, zeta 1 subunit; forkhead box K1
12861452	7.08	6.92	7.06	6.91	6.91	6.82	6.91	7.07	-1.12	0.0979	0.3578	NM_001191507; XM_005206646; XM_010805196; XM_010805197; XM_010805198; ENSBTAT00000028867	APAF1	apoptotic peptidase activating factor 1
12892483	2.73	3.22	2.65	2.7	2.77	2.7	2.7	2.69	1.01	0.3818	0.6682	XM_005210012; XM_005210013	APBA1	amyloid beta (A4) precursor protein-binding, family A, member 1
12893911	4.25	4	4.02	3.8	4.11	3.78	3.79	4.01	-1.17	0.1423	0.425	NM_001205814; XM_005210012; XM_005210013; ENSBTAT00000011688	APBA1	amyloid beta (A4) precursor protein-binding, family A, member 1
12790018	1.93	2.19	2.22	2.22	1.97	2.25	2.23	2.2	1.02	0.7828	0.9119	NM_001077921; XM_005221938; XM_005221939; XM_005221940; XM_005221941; XM_005221943; XM_010817062; XM_010817063; ENSBTAT00000027205; ENSBTAT00000054946; BC126581	APBA2	amyloid beta (A4) precursor protein-binding, family A, member 2
12878814	6.95	6.82	7.04	7.07	6.96	6.93	6.97	6.94	1.02	0.5885	0.8077	NM_001034414; ENSBTAT00000011048; BC103088	APBA3	amyloid beta (A4) precursor protein-binding, family A, member 3
12727024	5.85	5.88	5.99	5.89	6.06	5.64	5.87	5.89	-1.01	0.6764	0.8589	NM_001075186; ENSBTAT00000020791; BC118165	APBB1	amyloid beta (A4) precursor protein-binding, family B, member 1 (Fe65)
12720410	2.25	2.37	2.34	2.18	2.15	2.13	2.15	2.33	-1.13	0.0388	0.2263	NM_001034593; ENSBTAT00000016629; BC105186	APBB1IP	amyloid beta (A4) precursor protein-binding, family B, member 1 interacting protein
12874187	8.56	8.45	8.53	8.2	8.23	8.24	8.24	8.52	-1.22	0.0031	0.0582	NM_001076847; XM_005207856; XM_005207857; XM_005207858; XM_005207861; XM_005207862; XM_005207863; XM_005207864; XM_005207865; XM_005207866; XM_005207867; XM_005207868; XM_005207869; XM_005207870; XM_005207871; XM_010806063; XM_010806064; XM_010806065; XM_010806066; XM_010806067; XM_010806068; XM_010806070; ENSBTAT00000039647; BC123464	APBB2	amyloid beta (A4) precursor protein-binding, family B, member 2
12885943	6.07	5.99	6.28	5.85	6.08	6.01	5.99	6.09	-1.07	0.2366	0.5362	NM_001075867; XM_005209456; ENSBTAT00000043198; BC120443	APBB3	amyloid beta (A4) precursor protein-binding, family B, member 3
12696063	8.34	8.28	8.38	8.26	8.3	8.36	8.3	8.34	-1.02	0.696	0.8689	NM_001075986; XM_005211196; XM_005211197; XM_005211201; XM_005211202; XM_005211203; XM_010808816; XM_010808817; XM_010808818; XM_010808819; XM_010808820; XM_010808822; ENSBTAT00000025099; BC114849	APC	adenomatous polyposis coli
12880017	3.87	4.04	4.07	3.95	4.05	4.06	4.05	4.05	-1	0.752	0.8975	XM_002689175; XM_005199027; XM_005199028; XM_005209327; XM_005209328; XM_604945; ENSBTAT00000035399	APC2	adenomatosis polyposis coli 2
12807757	5.14	5.07	5.49	5.1	5.08	4.81	5.09	5.11	-1.02	0.1248	0.4004	XM_002697746; XM_005196759; XM_005224305; XM_010818960; XM_010825567; XM_585921; ENSBTAT00000006789; BT029849	APCDD1	adenomatosis polyposis coli down-regulated 1
12717077	3.61	3.71	4.1	4.11	4.06	4	4.06	3.69	1.29	0.0923	0.3475	XM_002692267; XM_005194412; XM_010811611; XM_869624; ENSBTAT00000027185	APCDD1L	adenomatosis polyposis coli down-regulated 1-like
12844757	2.84	2.9	2.97	2.96	2.98	2.95	2.96	2.9	1.04	0.39	0.6742	NM_001034466; ENSBTAT00000026133; BC102623	APCS	amyloid P component, serum
12799036	7.3	7.3	7.4	7.2	7.27	7.26	7.25	7.3	-1.03	0.2269	0.5259	NM_001083431; XM_005222800; XM_010817710; ENSBTAT00000015388; BC123400	APEH	acylaminoacyl-peptide hydrolase
12693457	9	8.99	8.88	8.86	8.94	8.83	8.86	8.99	-1.1	0.3083	0.6087	NM_176609; ENSBTAT00000003559; BC122610	APEX1	APEX nuclease (multifunctional DNA repair enzyme) 1
12903795	6.93	6.84	6.86	6.78	6.8	6.6	6.79	6.85	-1.04	0.1191	0.3925	NM_001015577; ENSBTAT00000017537; BT020881; BT021707	APEX2	APEX nuclease (apurinic/apyrimidinic endonuclease) 2
12840633	7.52	7.46	7.54	7.59	7.63	7.64	7.63	7.52	1.08	0.1202	0.3943	NM_001034670; XM_010803040; ENSBTAT00000046131; BC103090	APH1A	APH1A gamma secretase subunit
12695796	6.25	6.02	6.16	6.17	6.21	6.17	6.17	6.15	1.01	0.6604	0.8496	NM_001191403; XM_005211694; XM_010809264; XM_010809265; XM_010809266; XM_010809267; ENSBTAT00000014064	APH1B	APH1B gamma secretase subunit
12729444	8.32	8.25	8.24	8.31	8.21	8.3	8.3	8.25	1.04	0.9695	0.9878	NM_001144083; ENSBTAT00000030639	API5	apoptosis inhibitor 5
12731471	6.1	6.03	5.91	5.54	5.59	5.73	5.6	6.02	-1.34	0.0024	0.052	NM_001075352; XM_005216377; ENSBTAT00000024300; BC120140	APIP	APAF1 interacting protein
12740964	5.46	5.07	5.76	5.61	5.33	5.4	5.42	5.44	-1.02	0.9413	0.9788	NM_001038576; ENSBTAT00000017996; BC109754	APITD1	apoptosis-inducing, TAF9-like domain 1
12699389	5.82	5.5	5.55	5.44	5.65	5.76	5.63	5.53	1.07	0.9332	0.9761	NM_001077874; XM_005212845; XM_005212846; XR_809806; ENSBTAT00000044615; ENSBTAT00000063133; BC126691	APLF	aprataxin and PNKP like factor
12907214	3.3	3.07	2.71	3.42	3.04	2.97	3.01	3.04	-1.02	0.5187	0.7654	NM_174503; XM_005227485; XM_010821394; ENSBTAT00000026630; AB023492	APLN	apelin
12733522	3.2	3.33	2.89	3.21	3.07	2.92	3.07	3.17	-1.08	0.5894	0.8084	NM_001102524; ENSBTAT00000039541; BC147888	APLNR	apelin receptor
12751361	5.35	5.54	5.5	5.2	5.4	5.33	5.32	5.49	-1.13	0.1167	0.3887	NM_001038095; XM_005218942; ENSBTAT00000001531; BC108123	APLP1	amyloid beta (A4) precursor-like protein 1
12832151	9.87	9.78	9.88	9.9	9.92	9.97	9.93	9.88	1.03	0.2394	0.5391	XM_001251234; XM_002699235; XM_005197313; XM_005197314; XM_005197315; XM_005226865; XM_005226866; XM_005226867; ENSBTAT00000021524	APLP2	amyloid beta (A4) precursor-like protein 2
12720586	7.25	7.3	7.39	7.67	7.74	7.7	7.7	7.31	1.31	0.0008	0.0286	NM_001035413; ENSBTAT00000005603; BC102429	APMAP	adipocyte plasma membrane associated protein
12730785	7.45	7.53	7.53	7.74	7.67	7.66	7.67	7.53	1.1	0.0251	0.1826	NM_174242; ENSBTAT00000002914; BC102941; BC140619; M35870	APOA1	apolipoprotein A-I
12842977	7.96	8.16	7.98	7.89	7.73	7.78	7.79	7.97	-1.13	0.0321	0.2074	NM_205796; XM_005203618; XM_010802873; ENSBTAT00000000518; AY528250; BC114830	APOA1BP	apolipoprotein A-I binding protein
12836666	3.4	3.86	3.47	3.66	3.47	3.39	3.49	3.43	1.04	0.6481	0.8432	NM_001045916; ENSBTAT00000012138	APOA2	apolipoprotein A-II
12732934	3.1	3.1	3.01	3.27	2.81	3.12	3.09	3.1	-1	0.9869	0.9953	NM_001037480; XM_005215852; XM_005215855; XM_005215856; XM_010812370; XM_010812371; ENSBTAT00000026345; BC108096	APOA4	apolipoprotein A-IV
12730533	3.14	3.28	2.68	3.09	3.19	3.3	3.19	3.12	1.05	0.3498	0.644	XM_005215852; XM_010812370; XM_010812416; XM_010822780	APOA4; LOC104974214	apolipoprotein A-IV; apolipoprotein A-I-like
12733067	4.51	4.53	4.42	4.59	4.68	4.69	4.68	4.52	1.12	0.0482	0.251	NM_001083492; XM_005215859; ENSBTAT00000026336; BC123517	APOA5	apolipoprotein A-V
12698855	2.96	3.65	2.97	3.34	3.67	3.41	3.4	2.96	1.35	0.2066	0.5034	XM_005213090; XM_010810314; XM_010817552	APOB	apolipoprotein B
12866194	2.31	2.06	2.05	2.02	2.08	1.97	2.03	2.05	-1.02	0.2612	0.5623	XM_002687817; XM_010805559; XM_010827917; XM_594173; ENSBTAT00000019544	APOBEC1	apolipoprotein B mRNA editing enzyme, catalytic polypeptide 1
12801581	3.81	3.65	3.69	3.64	3.56	3.66	3.64	3.68	-1.03	0.2374	0.5368	NM_001034355; ENSBTAT00000036043; BC103438; DQ280381	APOBEC2	apolipoprotein B mRNA editing enzyme, catalytic polypeptide-like 2
12858425	2.47	2.52	2.41	2.73	2.65	2.66	2.65	2.47	1.14	0.0159	0.145	ENSBTAT00000010196	APOBEC3A	apolipoprotein B mRNA editing enzyme, catalytic polypeptide-like 3A
12857775	5.54	5.36	5.68	5.62	5.41	5.63	5.63	5.53	1.07	0.7868	0.9136	NM_001077845; ENSBTAT00000003115; ENSBTAT00000065727; DQ974646; EU864535; EU864536	APOBEC3B	apolipoprotein B mRNA editing enzyme, catalytic polypeptide-like 3B
12738110	2.37	2.26	2.2	2.03	2.36	2.35	2.36	2.27	1.06	0.7918	0.9161	XM_002694210; XM_003584869; ENSBTAT00000064884	APOBEC4	apolipoprotein B mRNA editing enzyme, catalytic polypeptide-like 4 (putative)
12811691	4.26	4.25	4.07	4.19	4.36	4.48	4.35	4.25	1.07	0.1727	0.4661	XM_002698084; XM_580972; ENSBTAT00000037341; ENSBTAT00000065319	APOBR	apolipoprotein B receptor
12754070	3.66	3.47	3.59	3.65	3.27	3.63	3.64	3.58	1.04	0.6452	0.842	NM_001102380; ENSBTAT00000027393; BC146135	APOC2	apolipoprotein C-II
12726957	3.41	3.88	3.18	3.51	3.73	3.96	3.73	3.45	1.21	0.2565	0.557	ENSBTAT00000016453; AB126687	APOC3	apolipoprotein C-III
12754076	4.69	4.21	4.29	4.45	4.55	4.84	4.56	4.25	1.24	0.2104	0.5078	XM_005219376; ENSBTAT00000027391	APOC4	apolipoprotein C-IV
12682282	7.95	7.97	8	7.8	7.95	7.94	7.94	7.97	-1.02	0.3079	0.6083	NM_001076301; XM_005201541; ENSBTAT00000046493; BC109863	APOD	apolipoprotein D
12749283	6.97	7.11	7.12	7.13	7.12	7.23	7.13	7.12	1.01	0.2432	0.5436	NM_173991; XM_005219148; XM_005219150; ENSBTAT00000013354; BC102620; BC134729; BT021053	APOE	apolipoprotein E
12861767	2.52	1.74	2.14	1.99	2.38	2.06	2.03	2.14	-1.08	0.9727	0.9889	NM_001128502; XM_005206659; ENSBTAT00000005751; ENSBTAT00000005752; BC112639; BC118363	APOF; ApoN	apolipoprotein F; ovarian and testicular apolipoprotein N
12767013	2	2.19	2.33	2.25	2.34	2.3	2.3	2.18	1.09	0.2493	0.551	ENSBTAT00000002492; BC118364; NM_173992; L07303	APOH	apolipoprotein H (beta-2-glycoprotein I)
12857834	3.82	3.82	3.77	3.89	3.65	3.74	3.76	3.82	-1.04	0.6357	0.8368	NM_001100297; XM_010805324; XM_010805325; XM_010805326; XM_010805327; XM_010805328; XM_010805329; ENSBTAT00000044682; BC149962	APOL3	apolipoprotein L, 3
12859257	3.02	2.89	2.89	3.03	3.18	3.18	3.18	2.89	1.22	0.0392	0.2275	NM_001100351; XM_005206819; XM_005206823; XM_005206824; XM_010805334; XM_010805335; XM_010805336; ENSBTAT00000000878; BC149445	APOL3	apolipoprotein L, 3
12867769	3.68	3.99	3.72	4.07	4	4.07	4.07	3.7	1.29	0.037	0.2211	NM_001101180; XM_005207017; XM_010805493; ENSBTAT00000003055; BC149041	APOLD1	apolipoprotein L domain containing 1
12804983	4.87	5.21	5	5.07	5.12	4.74	5.09	5.02	1.05	0.728	0.8845	NM_001034257; XM_005223605; XM_010818314; XM_010818315; ENSBTAT00000011633; BC103165	APOM	apolipoprotein M
12857717	2.66	2.41	2.56	2.47	2.36	2.51	2.47	2.55	-1.06	0.306	0.6069	NM_001003907; ENSBTAT00000005752; AY583019; BC112639	ApoN	ovarian and testicular apolipoprotein N
12903951	6.14	6.22	5.88	5.98	5.47	5.7	5.71	6.13	-1.34	0.0466	0.2466	NM_001075639; XR_803755; ENSBTAT00000014525; BC118339	APOO; LOC101909038	apolipoprotein O; uncharacterized LOC101909038
12907514	7.1	7.23	7.08	7.07	6.88	6.83	6.88	7.09	-1.16	0.0476	0.2494	NM_001035031; XM_005200549; XM_010821805; ENSBTAT00000029044; BC103214	APOOL	apolipoprotein O-like
12791225	6.15	6.12	6.05	6.14	6.18	6.13	6.13	6.11	1.01	0.5673	0.7965	NM_001076459; XM_005222246; ENSBTAT00000028246; BT025435	APOPT1	apoptogenic 1, mitochondrial
12678498	10.42	10.38	10.42	10.24	10.23	10.31	10.23	10.42	-1.14	0.0541	0.263	NM_001076796; XM_005201137; XM_005201138; XM_005201139; XM_005201140; XM_005201141; XM_010800926; ENSBTAT00000049004; BC123413	APP	amyloid beta (A4) precursor protein
12761817	8.03	7.92	7.83	7.9	7.97	8.06	7.98	7.93	1.03	0.5959	0.8122	XM_002695642; XM_582069; ENSBTAT00000005887	APPBP2	amyloid beta precursor protein (cytoplasmic tail) binding protein 2
12799210	8.3	8.15	8.13	8.22	8.07	8.03	8.07	8.14	-1.05	0.3441	0.6398	NM_001099003; ENSBTAT00000008971; BC142495	APPL1	adaptor protein, phosphotyrosine interaction, PH domain and leucine zipper containing 1
12866124	7.02	6.92	6.75	6.94	6.98	6.82	6.93	6.91	1.01	0.8893	0.9572	NM_001046206; XM_001255456; XM_010799747; XM_010805164; XM_010805165; BC114672	APPL2; LOC788375	adaptor protein, phosphotyrosine interaction, PH domain and leucine zipper containing 2; DCC-interacting protein 13-beta-like
12757598	8.01	7.97	7.9	7.82	7.77	7.86	7.82	7.97	-1.11	0.0638	0.287	NM_001025334; ENSBTAT00000000841; AY911367; BC102283	APRT	adenine phosphoribosyltransferase
12892834	5.72	5.65	5.43	5.75	5.57	5.71	5.7	5.64	1.05	0.4735	0.7347	NM_182654; XM_005210296; XM_010808070; ENSBTAT00000018534; ENSBTAT00000045509; AY040778; BC111163; BT020761	APTX	aprataxin
12853145	2.95	3.04	2.77	3.18	3.13	2.77	3.16	2.94	1.17	0.4293	0.7045	NM_174702; ENSBTAT00000000993; AF028005; BC105525; BT025412	AQP1	aquaporin 1 (Colton blood group)
12833412	2.78	2.78	3.22	2.91	2.95	3.18	2.93	2.78	1.11	0.5738	0.7998	NM_001110069; XM_005226707; XR_232662; BC120161; ENSBTAT00000026547	AQP11; LOC100849960	aquaporin 11; uncharacterized LOC100849960
12847578	2.91	3.14	3.35	2.9	3.31	3.37	3.34	3.13	1.15	0.7095	0.8764	XM_005205063; XM_010803932; XM_868691; ENSBTAT00000004395	AQP12B	aquaporin 12B
12867921	3.04	3.17	3.04	3.23	3.34	3.32	3.32	3.04	1.21	0.0227	0.1732	NM_001101199; ENSBTAT00000011024; BC151512	AQP2	aquaporin 2 (collecting duct)
12895640	2.79	3.2	2.7	2.99	3.21	3.77	3.25	2.77	1.39	0.0964	0.3548	NM_001079794; ENSBTAT00000011196; BC123791	AQP3	aquaporin 3 (Gill blood group)
12807435	2.71	2.44	2.94	2.81	3.14	2.74	2.77	2.7	1.05	0.2423	0.5424	NM_181003; XM_005224063; XM_005224064; XM_010818752; ENSBTAT00000025341; AB012950; AB015947; AB028642; BC118415	AQP4	aquaporin 4
12869090	4.24	4.3	4.29	4.25	4.36	4.55	4.37	4.3	1.05	0.2727	0.5743	NM_001191160; ENSBTAT00000038334	AQP5	aquaporin 5
12866786	4.13	4.67	4.32	4.67	4.4	4.73	4.69	4.35	1.26	0.1814	0.4757	XM_002687279; XM_010805016; XM_010827677; XM_606158; ENSBTAT00000016984	AQP6	aquaporin 6, kidney specific
12895327	3.25	3.54	3.33	3.01	3.31	3.2	3.18	3.35	-1.12	0.1188	0.3921	NM_001076378; XM_005210351; XM_010808115; ENSBTAT00000026782; BC109728	AQP7	aquaporin 7
12811640	2.65	2.32	2.32	2.31	2.63	2.35	2.33	2.32	1.01	0.9996	0.9998	NM_001206607; XM_005196977; ENSBTAT00000026884	AQP8	aquaporin 8
12695043	2.89	2.58	2.44	2.68	2.54	2.51	2.53	2.61	-1.06	0.6611	0.85	NM_001205833	AQP9	aquaporin 9
12689991	1.99	2.25	2.08	2.15	2.19	1.95	2.17	2.1	1.05	0.935	0.9766	NM_001206325; XM_010808815; ENSBTAT00000022140	AQPEP	laeverin
12696328	8.16	7.98	8.11	8.11	8.04	8.13	8.11	8.1	1.01	0.8827	0.9544	NM_001098091; BC140525	AQR	aquarius intron-binding spliceosomal factor
12906948	7.61	7.63	7.69	7.72	7.84	7.86	7.85	7.63	1.17	0.0527	0.2603	NM_001244127; ENSBTAT00000030067; AY862875	AR	androgen receptor
12905482	8.9	8.9	8.96	8.7	8.85	8.84	8.85	8.9	-1.04	0.135	0.4154	NM_001014964; ENSBTAT00000006646; BC105445; BT021200	ARAF	A-Raf proto-oncogene, serine/threonine kinase
12731769	5.75	5.75	5.72	5.35	5.38	5.49	5.37	5.75	-1.31	0.0019	0.0451	XM_001789608; XM_005194645; XM_005194647; XM_005194649; XM_010812677; XM_010822851	ARAP1	ArfGAP with RhoGAP domain, ankyrin repeat and PH domain 1
12872900	3.3	3.59	3.3	3.4	3.59	3.39	3.4	3.3	1.07	0.554	0.7884	XM_010806100; XM_010817338; XM_010817377; XM_010817401	ARAP2	ArfGAP with RhoGAP domain, ankyrin repeat and PH domain 2
12874050	2.14	2.12	2.19	2	2.39	2.23	2.22	2.15	1.05	0.6181	0.8257	XM_010806100; XM_010817338; XM_010817377; XM_010817401; XM_010817535; XM_010817568; XM_010817594	ARAP2; LOC104975468	ArfGAP with RhoGAP domain, ankyrin repeat and PH domain 2; arf-GAP with Rho-GAP domain, ANK repeat and PH domain-containing protein 2-like
12882948	3.91	4.24	3.57	3.67	4.05	3.54	3.68	3.91	-1.17	0.4662	0.7295	XM_010798494	ARAP3	ArfGAP with RhoGAP domain, ankyrin repeat and PH domain 3
12722584	4.94	5.03	5	5.27	5.02	5.15	5.15	5	1.11	0.1072	0.3741	NM_001206407; XM_005215201; ENSBTAT00000028836	ARC	activity-regulated cytoskeleton-associated protein
12728889	10.54	10.5	10.54	10.28	10.2	10.26	10.27	10.54	-1.21	0.0029	0.0567	NM_001195013; ENSBTAT00000008799	ARCN1	archain 1
12872030	1.66	2.12	2.13	2.14	1.75	1.96	1.95	2.12	-1.13	0.9214	0.9705	NM_001099092; XM_005208110; ENSBTAT00000024140; BC142081	AREG	amphiregulin
12696665	8.16	8.12	8.12	8.16	8.19	8.18	8.18	8.12	1.04	0.4761	0.7365	NM_001076165; XM_005212026; ENSBTAT00000043122	AREL1	apoptosis resistant E3 ubiquitin protein ligase 1
12883444	9.66	9.52	9.6	9.53	9.49	9.56	9.53	9.59	-1.05	0.3529	0.6465	NM_176653; XM_005208399; XM_005208400; BC102874	ARF1	ADP-ribosylation factor 1
12761185	7.01	7.11	7.19	7.22	7.13	7.25	7.22	7.11	1.08	0.2642	0.5652	NM_174689; XM_005220815; ENSBTAT00000008925; BC114693; M88287	ARF2	ADP-ribosylation factor 2
12795816	10.84	10.72	10.74	10.47	10.13	10.35	10.33	10.73	-1.32	0.0032	0.0589	NM_001034530; XR_814584; BC102895	ARF4; DENND6A	ADP-ribosylation factor 4; DENN/MADD domain containing 6A
12850039	5.73	5.67	5.68	5.74	5.84	5.77	5.77	5.68	1.07	0.2035	0.5001	NM_001083671; XM_010804471; ENSBTAT00000012326; BC134695	ARF5	ADP-ribosylation factor 5
12687646	9.44	9.39	9.41	9.45	9.44	9.42	9.45	9.42	1.02	0.7579	0.9005	XM_003586562; XM_005211734; XM_005211735; XM_010809291; ENSBTAT00000063023	ARF6	ADP-ribosylation factor 6
12691835	5	4.73	4.79	4.84	4.89	4.99	4.9	4.77	1.09	0.4932	0.748	XM_003586562; XM_005211734; XM_005211735; XM_010809291	ARF6	ADP-ribosylation factor 6
12718593	7.87	7.8	7.93	7.42	7.41	7.37	7.42	7.87	-1.37	0.0003	0.0156	NM_001075264; XM_005214587; XM_005214588; XM_005214590; XM_005214593; XM_010811410; ENSBTAT00000006468; ENSBTAT00000056498; BC123703; BT026312	ARFGAP1	ADP-ribosylation factor GTPase activating protein 1
12731220	7.86	7.86	7.78	7.98	7.9	7.9	7.9	7.86	1.03	0.1933	0.4881	NM_001080227; XM_005216410; BC150094; BT029807	ARFGAP2	ADP-ribosylation factor GTPase activating protein 2
12866916	9.76	9.76	9.7	10.09	9.96	9.93	9.95	9.76	1.14	0.0101	0.1138	NM_001075974; ENSBTAT00000053995; BC118087	ARFGAP3	ADP-ribosylation factor GTPase activating protein 3
12724180	8.7	8.61	8.71	8.83	8.89	9.01	8.9	8.7	1.15	0.0157	0.1442	NM_173997; XR_237339; ENSBTAT00000019553; AF023451	ARFGEF1	ADP-ribosylation factor guanine nucleotide-exchange factor 1 (brefeldin A-inhibited)
12716611	7.37	7.32	7.58	7.03	7.02	7.25	7.03	7.35	-1.25	0.0175	0.152	NM_001205652; XM_010811513; ENSBTAT00000009376	ARFGEF2	ADP-ribosylation factor guanine nucleotide-exchange factor 2 (brefeldin A-inhibited)
12746006	7.71	7.53	7.56	7.58	7.37	7.44	7.45	7.55	-1.07	0.1571	0.446	NM_001083650; XM_005217452; XM_005217454; XM_005217457; XM_005217458; XM_010813652; XM_010813653; XM_010813654; XM_010813655; XM_010813656; XR_818631; ENSBTAT00000029827; BC134624	ARFIP1; LOC104976513	ADP-ribosylation factor interacting protein 1; uncharacterized LOC104976513
12727918	8.35	8.33	8.32	7.98	7.99	8	7.99	8.33	-1.27	0.0007	0.0269	NM_001034477; XM_010812589; XM_010812591; ENSBTAT00000004638; BC102052; BT025433	ARFIP2	ADP-ribosylation factor interacting protein 2
12715778	7.24	7.21	7.44	7.45	7.3	7.33	7.33	7.22	1.08	0.4741	0.7351	NM_001037607; ENSBTAT00000009858; BC109550	ARFRP1	ADP-ribosylation factor related protein 1
12897200	2.5	2.77	2.77	2.62	2.63	2.62	2.63	2.77	-1.1	0.5695	0.7974	NM_001046154; XM_005210924; XM_010808550; ENSBTAT00000016461; BC105497	ARG1	arginase 1
12689697	4.03	4.37	4.63	4.01	4.05	3.93	4	4.35	-1.28	0.0525	0.2597	NM_001017942; ENSBTAT00000002529; ENSBTAT00000064065; BC133643; BT021586	ARG2	arginase 2
12682767	2.5	2.59	2.22	1.98	2.43	2.18	2.19	2.5	-1.24	0.1392	0.4206	XM_010801197; XM_010824628	ARGFX	arginine-fifty homeobox
12731936	10.35	10.25	10.35	9.89	9.96	9.96	9.96	10.35	-1.31	0.0008	0.0289	NM_001193062; XM_005216451; ENSBTAT00000043933; BC105323	ARHGAP1	Rho GTPase activating protein 1
12746214	6.58	6.38	6.53	6.41	6.36	6.31	6.36	6.52	-1.11	0.1275	0.4043	NM_001076830; XM_010813700; XM_010813701; XM_010813702; XM_010813703; XM_010813704; ENSBTAT00000003283; BC123631	ARHGAP10	Rho GTPase activating protein 10
12697409	6.63	6.74	6.71	6.95	7.1	7.02	7.02	6.71	1.25	0.0028	0.0557	XM_002690782; XM_005193634; XM_005193635; XM_005211539; XM_005211540; XM_010809147; XM_010811231; XM_870134; ENSBTAT00000035838	ARHGAP11A	Rho GTPase activating protein 11A
12716760	7.03	6.92	6.96	7.06	6.88	7.13	7.05	6.96	1.06	0.5416	0.7807	NM_001102241; XM_005214238; XM_005214241; XM_005214242; XM_005214243; XM_005214244; XM_010811138; XM_010811139; XM_010811140; XM_010811141; XM_010811142; XM_010811143; ENSBTAT00000016846; BC149489	ARHGAP12	Rho GTPase activating protein 12
12784335	1.96	1.9	1.99	1.91	2	1.96	1.96	1.95	1	0.9002	0.9614	NM_001105003; XR_822389; ENSBTAT00000061453; BC134460	ARHGAP15; LOC104976827	Rho GTPase activating protein 15; uncharacterized LOC104976827
12815354	8.1	7.96	8.08	7.98	7.91	7.94	7.94	8.09	-1.11	0.1746	0.4685	XM_002698028; XM_580330; ENSBTAT00000026703	ARHGAP17	Rho GTPase activating protein 17
12900030	5.49	5.08	5.28	5.08	5.07	5.31	5.08	5.28	-1.16	0.319	0.6178	NM_001110772; ENSBTAT00000020443; ENSBTAT00000046411; BC149809	ARHGAP18	Rho GTPase activating protein 18
12822520	6.51	6.65	6.56	6.93	6.84	6.89	6.89	6.57	1.25	0.0028	0.0549	XM_010819972; XM_010819973; XM_010819974; XM_010819975; XM_010825938; XM_010825939; XM_010825940; XM_010825941; ENSBTAT00000052139	ARHGAP19	Rho GTPase activating protein 19
12732155	8.02	7.96	7.97	8.67	8.38	8.59	8.57	7.97	1.52	0.0005	0.0208	NM_001206733; XM_005194567; XM_005215782; XM_005215783; XM_010812319; XM_010812320; ENSBTAT00000040101	ARHGAP20; LOC101909202	Rho GTPase activating protein 20; rho GTPase-activating protein 20-like
12720643	8.77	8.78	8.7	8.74	8.73	8.84	8.74	8.77	-1.03	0.755	0.8992	XM_005194286; XM_005194287; XM_005194290; XM_005194291; XM_005194293; XM_005214297; XM_005214298; XM_005214301; XM_005214302; XM_005214304; XM_010811197; XM_010811198; XM_010822424; XM_010822425; ENSBTAT00000029139	ARHGAP21	Rho GTPase activating protein 21
12827931	4.92	4.93	4.81	5.16	4.93	5.17	5.16	4.93	1.18	0.0639	0.2872	XM_005193150; XM_005226625; XM_010801848; XM_010801850; XM_010801854; XM_010801857; XM_010801858; XM_010801861; XM_010801863; XM_010820742; XM_010820743; XM_010820744; XM_010820745; XM_010820746; XM_010820747; XM_010820748; ENSBTAT00000010363	ARHGAP22	Rho GTPase activating protein 22
12872153	6.95	6.94	6.84	6.61	6.4	6.54	6.52	6.95	-1.34	0.0018	0.0434	NM_001102234; XM_005208198; XM_005208200; XM_005208201; XM_005208202; XM_005208203; XM_010806293; ENSBTAT00000005165; BC151437; BT026166	ARHGAP24	Rho GTPase activating protein 24
12701538	2.59	2.76	2.47	2.34	2.49	2.48	2.48	2.6	-1.09	0.1177	0.3902	NM_001046392; XM_005212861; XM_010810125; XM_010810126; ENSBTAT00000033004; BC105510	ARHGAP25	Rho GTPase activating protein 25
12876682	5.37	5.1	5.4	4.7	4.74	5.03	4.72	5.39	-1.58	0.0072	0.0942	NM_001205522; ENSBTAT00000060996	ARHGAP26	Rho GTPase activating protein 26
12880946	6.75	6.55	6.86	6.06	6.31	6.37	6.31	6.73	-1.34	0.0051	0.0779	NM_001205522; ENSBTAT00000060996	ARHGAP26	Rho GTPase activating protein 26
12773711	4.37	4.47	4.35	4.45	4.5	4.45	4.45	4.36	1.06	0.3437	0.6394	NM_001102352; BC148927	ARHGAP27	Rho GTPase activating protein 27
12808103	5.62	5.56	5.59	4.91	4.84	4.93	4.92	5.59	-1.59	1.59e-05	0.0042	XM_010818944; XM_010818945; XM_010818946; XM_010818947; XM_010825548; XM_010825549; XM_010825550; XM_010825551	ARHGAP28	Rho GTPase activating protein 28
12836457	7.16	6.98	7.08	6.92	7.06	6.9	6.91	7.07	-1.12	0.215	0.5138	NM_001102485; XM_005204266; XM_010803297; ENSBTAT00000005488; BC151351	ARHGAP29	Rho GTPase activating protein 29
12840540	3.06	2.94	2.73	2.97	3.19	2.78	2.98	2.92	1.04	0.6042	0.8178	NM_001191499; XM_005203539; XM_005203541; ENSBTAT00000023764	ARHGAP30	Rho GTPase activating protein 30
12680487	9.26	9.23	9.3	9.33	9.4	9.44	9.39	9.26	1.1	0.0932	0.3493	NM_001205810; XM_010801093; ENSBTAT00000000253	ARHGAP31	Rho GTPase activating protein 31
12833133	7.02	6.98	6.91	6.57	6.49	6.7	6.58	6.98	-1.31	0.0019	0.0451	NM_001192087; ENSBTAT00000021146	ARHGAP32	Rho GTPase activating protein 32
12748564	4.42	4.59	4.46	4.66	4.94	5.14	4.92	4.46	1.37	0.0139	0.1348	XM_005219080; XM_010814861; XM_010814862; XM_010814863; XM_010826959; ENSBTAT00000012813	ARHGAP33	Rho GTPase activating protein 33
12753482	7.95	7.72	7.88	7.8	7.77	7.82	7.8	7.86	-1.04	0.5479	0.7842	NM_001192398; ENSBTAT00000020651	ARHGAP35	Rho GTPase activating protein 35
12903979	8.24	8.14	8.18	8.18	8.31	8.35	8.32	8.19	1.1	0.2572	0.5575	NM_001101988; XM_005227511; XM_010821408; XM_010821409; ENSBTAT00000028237	ARHGAP36	Rho GTPase activating protein 36
12722965	5.04	5	5.04	4.92	5.18	4.84	4.92	5.04	-1.08	0.6686	0.8548	NM_001205997; XM_010811855; ENSBTAT00000037363	ARHGAP39	Rho GTPase activating protein 39
12906291	3.83	3.56	3.48	3.61	3.69	4.05	3.66	3.56	1.07	0.3142	0.6139	NM_001102540; XM_005227656; XM_005227657; ENSBTAT00000063618; BC151274	ARHGAP4	Rho GTPase activating protein 4
12731455	8.88	8.87	8.8	8.52	8.44	8.55	8.51	8.88	-1.29	0.0014	0.0385	XM_003584766; XM_003586932; XM_005215751; XM_010800025; XM_010812302; XM_010812303; XM_010812304; XM_010812305; ENSBTAT00000005797; BT026234	ARHGAP42	Rho GTPase activating protein 42
12762418	4.46	4.41	4.33	4.4	4.7	4.38	4.39	4.4	-1.01	0.3847	0.6705	XM_002695851; XM_010816083; XM_010816084; XM_010816085; XM_010816086; XM_010824073; XM_010824074; XM_010824075; XM_586183; ENSBTAT00000029246	ARHGAP44	Rho GTPase activating protein 44
12791386	7.47	7.43	7.36	7.55	7.43	7.57	7.56	7.43	1.09	0.2349	0.5341	XM_001788679; XM_002696718; ENSBTAT00000038690	ARHGAP5	Rho GTPase activating protein 5
12858517	2.81	3.23	3.19	3.16	3.03	3.16	3.16	3.21	-1.03	0.7462	0.8943	XM_002687563; XM_005192328; XM_005206725; XM_010805240; XM_010815739; XM_584663; ENSBTAT00000024486	ARHGAP9	Rho GTPase activating protein 9
12761308	9.61	9.59	9.58	9.38	9.31	9.38	9.38	9.59	-1.16	0.0069	0.0922	NM_176650; XM_005221011; XM_005221014; XM_010816451; ENSBTAT00000034731; ENSBTAT00000042645; BC103465; BT021511	ARHGDIA	Rho GDP dissociation inhibitor (GDI) alpha
12857367	5.97	6.05	6.1	4.98	5.63	5.41	5.37	6.04	-1.59	0.0036	0.063	NM_175797; XM_005206973; ENSBTAT00000007933; AF182001; BC102109	ARHGDIB	Rho GDP dissociation inhibitor (GDI) beta
12813891	3.99	4.31	4.52	3.7	4.31	4.32	4.32	4.28	1.03	0.4675	0.7302	NM_001076286; ENSBTAT00000040162; BC122764	ARHGDIG	Rho GDP dissociation inhibitor (GDI) gamma
12757115	6.94	7.08	6.99	6.56	6.73	6.52	6.54	7	-1.37	0.0021	0.0479	XM_005195332; XM_005195333; XM_005219394; XM_005219395; XM_010815115; XM_010815116; XM_010815117; XM_010815118; XM_010815119; XM_010815120; XM_010815121; XM_010815122; XM_010815123; XM_010823701; XM_010823702; XM_010823703; XM_010823704; XM_010823705; XM_010823706; XM_010823707; XM_010823708; XM_010823709; ENSBTAT00000025175	ARHGEF1	Rho guanine nucleotide exchange factor (GEF) 1
12823316	6.42	6.38	6.44	6.03	5.97	5.96	5.97	6.41	-1.36	0.0003	0.0166	XM_010799269; XM_010799270; XM_010799271; XM_010799272; XM_010820190; XM_010820191; XM_010820192; XM_010820193; ENSBTAT00000011327	ARHGEF10	Rho guanine nucleotide exchange factor (GEF) 10
12782544	5.2	5.08	5.04	5.09	5	5.19	5.09	5.09	1	0.9012	0.9617	NM_001046297; ENSBTAT00000000909; BC114112	ARHGEF10L	Rho guanine nucleotide exchange factor (GEF) 10-like
12726520	8.83	8.73	8.82	8.75	8.81	8.8	8.8	8.83	-1.02	0.9282	0.9738	ENSBTAT00000028453	ARHGEF12	Rho guanine nucleotide exchange factor (GEF) 12
12762912	3.76	4.22	3.7	3.92	4.36	4.34	4.35	3.73	1.54	0.1264	0.4029	NM_001205712; XM_005220346; XM_010816015; ENSBTAT00000044645; ENSBTAT00000065161	ARHGEF15	Rho guanine nucleotide exchange factor (GEF) 15
12739472	4.76	4.92	5.11	4.7	4.97	4.84	4.84	4.93	-1.06	0.4509	0.7191	NM_001101998; XM_005217076; XM_005217077; XR_811960; ENSBTAT00000027769; BC149570; BT030674	ARHGEF16	Rho guanine nucleotide exchange factor (GEF) 16
12726506	5.35	5.21	5.34	4.7	5.25	5.3	5.27	5.35	-1.05	0.2216	0.5194	NM_001282586; ENSBTAT00000061460	ARHGEF17	Rho guanine nucleotide exchange factor (GEF) 17
12729603	5.71	5.76	5.71	5.6	5.68	5.54	5.6	5.71	-1.08	0.1129	0.3829	NM_001282586; ENSBTAT00000061460	ARHGEF17	Rho guanine nucleotide exchange factor (GEF) 17
12879672	4.24	4.39	4.32	4.54	4.71	4.51	4.53	4.32	1.15	0.0151	0.1405	XM_010798244; XM_010798245; XM_010798246; XM_010798247; XM_010798248; XM_010806868; XM_010806870; XM_010806871; XM_010806872; XM_010806873	ARHGEF18	Rho/Rac guanine nucleotide exchange factor (GEF) 18
12779439	4.44	4.58	4.68	4.72	4.83	4.67	4.73	4.57	1.11	0.0945	0.3517	NM_001206270; XM_005203265; XM_005203266; XM_010802605; XM_010802606; XM_010802607; XM_010802608; XM_010802609; XM_010802610; XM_010802611; XM_010802612; ENSBTAT00000007450	ARHGEF19	Rho guanine nucleotide exchange factor (GEF) 19
12836852	7.36	7.13	7.42	6.54	6.21	6.33	6.35	7.37	-2.03	9.7e-05	0.0094	NM_001098881; XM_005203664; XM_005203665; XM_005203666; XM_005203667; XM_010802879; XM_010802880; ENSBTAT00000033917; BC146058; BC149231	ARHGEF2	Rho/Rac guanine nucleotide exchange factor (GEF) 2
12841695	3.78	3.2	3.69	3.09	3.28	3.63	3.31	3.73	-1.34	0.2943	0.5961	XM_010802879; XM_010802880; BC146043	ARHGEF2	Rho/Rac guanine nucleotide exchange factor (GEF) 2
12857994	4.53	4.27	4.57	4.28	4.55	4.54	4.54	4.55	-1	0.9914	0.9968	NM_001024481; XM_005206528; XM_010805126; XM_010805127; XR_234567; ENSBTAT00000023960; BT020658	ARHGEF25	Rho guanine nucleotide exchange factor (GEF) 25
12685559	3.99	3.78	3.92	4.12	4.26	4.15	4.14	3.9	1.18	0.0124	0.1269	NM_001205989; XM_005201797; ENSBTAT00000017878	ARHGEF26	Rho guanine nucleotide exchange factor (GEF) 26
12788381	8.85	8.94	8.93	9.51	9.74	9.7	9.72	8.93	1.73	5.36e-05	0.0068	NM_001102307; ENSBTAT00000007406; BC149175	ARHGEF28	Rho guanine nucleotide exchange factor (GEF) 28
12797402	6.85	6.61	6.66	6.76	6.73	6.8	6.76	6.65	1.08	0.5315	0.7738	XM_001250879; XM_002697002; XM_003583807; XM_003587632; XM_003587633; XM_005196460; XM_005222971; XM_005222973; XM_005222976; XM_010817808; XM_010817809; XM_010817810; XM_010817811; XM_010817812; XM_010817813; XM_010817814; XM_010825103; XM_010825104; XM_010825105; XM_010825106; XM_010825107; XM_010825108; XM_010825109; XM_010825110; XM_010825111; XM_010825112; ENSBTAT00000018734; BC148930	ARHGEF3	Rho guanine nucleotide exchange factor (GEF) 3
12698239	1.96	2.13	2.11	1.73	2.3	1.99	2.01	2.12	-1.08	0.6991	0.8701	XM_002691240; XM_002700731; XM_010815530	ARHGEF33	Rho guanine nucleotide exchange factor (GEF) 33
12880033	3.31	3.37	3.32	3.59	3.32	3.4	3.41	3.32	1.07	0.279	0.5809	NM_001205932; XM_005209587; XM_010807457; ENSBTAT00000020493	ARHGEF37	Rho guanine nucleotide exchange factor (GEF) 37
12875937	1.9	2.42	2.32	2.03	2.52	2.41	2.41	2.35	1.05	0.5685	0.7969	XM_002688091; XM_870734	ARHGEF38	Rho guanine nucleotide exchange factor (GEF) 38
12895648	5.1	5.36	5.13	5.55	5.36	5.63	5.53	5.11	1.33	0.0227	0.1732	NM_001079800; XM_005210122; XM_010807950; XM_010807951; ENSBTAT00000015167; BC120169	ARHGEF39	Rho guanine nucleotide exchange factor (GEF) 39
12775386	4.57	4.6	4.59	4.73	4.55	4.81	4.71	4.59	1.09	0.2394	0.5391	NM_001192073; ENSBTAT00000021041	ARHGEF4	Rho guanine nucleotide exchange factor (GEF) 4
12695550	4.77	5.02	5.16	4.51	4.57	4.75	4.58	5	-1.34	0.018	0.1541	NM_001205941; ENSBTAT00000017829; ENSBTAT00000063701	ARHGEF40	Rho guanine nucleotide exchange factor (GEF) 40
12850290	2.69	2.57	2.82	2.8	2.73	3.22	2.77	2.69	1.05	0.1599	0.4496	NM_001110075; XM_001255143; XM_005205839; ENSBTAT00000002373; BC116024	ARHGEF5	Rho guanine nucleotide exchange factor (GEF) 5
12909234	6.26	6.25	6.28	6.35	6.23	6.48	6.35	6.26	1.07	0.2947	0.5961	NM_001193000; XM_005227551; XM_005227552; XM_010821452; XM_010821453; XM_010821454; XM_010821455; XM_010821456; ENSBTAT00000023731	ARHGEF6	Rac/Cdc42 guanine nucleotide exchange factor (GEF) 6
12708762	6.09	5.83	6.02	5.77	5.73	5.96	5.75	6.01	-1.2	0.1614	0.4514	XM_005194209; XM_005194210; XM_005194211; XM_005194214; XM_005214006; XM_005214007; XM_005214008; XM_005214011; ENSBTAT00000027619	ARHGEF7	Rho guanine nucleotide exchange factor (GEF) 7
12709812	6.83	6.71	6.84	6.59	6.89	6.63	6.61	6.83	-1.17	0.4047	0.6865	XM_002691992; XM_005194209; XM_005194210; XM_005194211; XM_005194213; XM_005194214; XM_005214006; XM_005214007; XM_005214008; XM_005214010; XM_005214011; XM_602674; ENSBTAT00000027619	ARHGEF7	Rho guanine nucleotide exchange factor (GEF) 7
12905266	5.76	6	5.74	6.04	6.17	5.94	6.05	5.75	1.23	0.071	0.3028	NM_001035418; XM_005228254; XM_005228255; XM_010822031; XM_010822032; XM_010822033; XM_010822034; XM_010822035; XM_010822036; ENSBTAT00000016923; BT021580	ARHGEF9	Cdc42 guanine nucleotide exchange factor (GEF) 9
12783801	8.3	8.21	8.25	8.28	8.29	8.34	8.28	8.25	1.02	0.4573	0.7235	NM_001205785; ENSBTAT00000001360	ARID1A	AT rich interactive domain 1A (SWI-like)
12896843	7.48	7.42	7.49	7.33	7.41	7.43	7.42	7.49	-1.05	0.2872	0.5894	XM_010799036; XM_010808714	ARID1B	AT rich interactive domain 1B (SWI1-like)
12866367	7.67	7.59	7.63	7.89	7.78	7.92	7.89	7.63	1.2	0.0125	0.1271	XM_002687323; XM_596055; ENSBTAT00000014719	ARID2	AT rich interactive domain 2 (ARID, RFX-like)
12878680	5.62	5.55	5.59	5.42	5.53	5.43	5.43	5.59	-1.12	0.0978	0.3577	NM_001205695; XM_005209270; XM_005209271; XM_005209275; XM_005209276; XM_005209277; ENSBTAT00000011354	ARID3A	AT rich interactive domain 3A (BRIGHT-like)
12793119	4.32	3.95	4.17	4.35	4.51	4.36	4.36	4.15	1.15	0.049	0.2524	NM_001193048; XM_005221966; ENSBTAT00000015698	ARID3B	AT rich interactive domain 3B (BRIGHT-like)
12894185	3.61	3.98	4	4.45	4.44	4.16	4.45	3.99	1.37	0.0095	0.1101	XM_010798764; XM_010808127; XM_600416; ENSBTAT00000036468; ENSBTAT00000064321	ARID3C	AT rich interactive domain 3C (BRIGHT-like)
12690350	6.02	5.82	6.3	6.25	6.09	6.25	6.25	6.04	1.16	0.2767	0.5788	NM_001256581; XM_005211822; XM_005211823; XM_005211824; XM_005211825; ENSBTAT00000025155	ARID4A	AT rich interactive domain 4A (RBP1-like)
12828537	8.76	8.75	8.58	8.83	8.9	8.92	8.9	8.75	1.1	0.0466	0.2465	NM_001206133; XM_010820425; XM_010820426; XM_010820427; XM_010820428; XM_010820429; ENSBTAT00000061477	ARID4B	AT rich interactive domain 4B (RBP1-like)
12700817	4.34	4.55	4.2	3.88	4.43	4.42	4.43	4.36	1.05	0.5184	0.7652	NM_001035349; XM_005212319; XM_010809724; XM_010809725; ENSBTAT00000026200; ENSBTAT00000064181; BC104604	ARID5A	AT rich interactive domain 5A (MRF1-like)
12827244	8.03	7.92	7.98	8.03	8.11	7.99	8.04	7.98	1.05	0.3527	0.6464	XM_002698842; XM_002703361; ENSBTAT00000008847	ARID5B	AT rich interactive domain 5B (MRF1-like)
12688674	8.67	8.54	8.63	8.65	8.51	8.6	8.59	8.62	-1.02	0.7315	0.8867	NM_001081714; XM_005211286; ENSBTAT00000008822; BC133645	ARIH1	ariadne RBR E3 ubiquitin protein ligase 1
12798403	7.83	7.77	7.88	7.78	7.84	7.83	7.83	7.83	1	0.8816	0.9538	NM_001206242; XM_005222734; XM_005222735; XM_005222736; XM_010817684; XR_814549; ENSBTAT00000007216; BC149898	ARIH2	ariadne RBR E3 ubiquitin protein ligase 2
12866341	8.43	8.5	8.37	8.27	8.12	8.07	8.12	8.43	-1.24	0.0113	0.1212	NM_001046229; XM_005206583; XM_010805167; ENSBTAT00000015767; BC110156	ARL1	ADP-ribosylation factor-like 1
12881616	5.33	5.54	5.44	5.41	5.72	5.37	5.39	5.44	-1.03	0.6156	0.8244	NM_001076320; XM_005209154; XM_010807131; ENSBTAT00000035563; BC114798	ARL10	ADP-ribosylation factor-like 10
12709619	3.17	2.88	3.14	3.05	3.2	3.35	3.2	3.16	1.03	0.2778	0.58	NM_001192342; XM_010810698; ENSBTAT00000055638	ARL11	ADP-ribosylation factor-like 11
12903835	2.11	2.11	1.86	2.24	2.13	2.29	2.23	2.11	1.08	0.0799	0.3232	XM_005193188; XM_005227808; XM_010802428; XM_010802431; XM_010802436; XM_010821675; XM_010821676; XM_010821677	ARL13A	ADP-ribosylation factor-like 13A
12680069	6.96	7.1	7.1	7.21	7.37	7.23	7.22	7.1	1.08	0.0313	0.2052	XM_001787905; XM_002684668; XM_003585628; XM_005201190; XM_010800985; XM_010824520; ENSBTAT00000006796; BC102960	ARL13B	ADP-ribosylation factor-like 13B
12686416	1.65	1.73	2	1.73	2.03	1.78	1.75	1.74	1.01	0.6973	0.8695	XM_002684953; XM_010801446; XM_010824706; XM_590420; ENSBTAT00000023031	ARL14	ADP-ribosylation factor-like 14
12728463	7.06	7.07	6.96	6.68	6.79	6.72	6.73	7.06	-1.26	0.0038	0.0661	NM_001031761; XM_005216280; ENSBTAT00000044657; BC112569; BT020677	ARL14EP	ADP-ribosylation factor-like 14 effector protein
12692025	2.45	3.18	2.49	2.91	2.94	2.75	2.93	2.47	1.37	0.4507	0.7189	NM_001078061; XM_005211218; XM_005211219; XM_005211220; XM_010808839; XM_010808840; XM_010808841; ENSBTAT00000053709; BC122820	ARL14EPL	ADP-ribosylation factor-like 14 effector protein-like
12786119	5.43	5.39	5.21	5.36	5.36	5.4	5.36	5.41	-1.03	0.725	0.8835	NM_001014943; BC150085; BT020750	ARL15	ADP-ribosylation factor-like 15
12763539	5.6	5.65	5.68	5.76	5.87	5.55	5.75	5.65	1.07	0.3924	0.6767	XM_010816492; XM_010816493; XM_010816494; XM_010816495; XM_010824273; XM_010824274; XM_010824275; XM_010824276; XM_010824277; XM_010824278; XM_010824279; XM_010824281	ARL16	ADP-ribosylation factor-like 16
12830387	6.86	6.59	6.79	6.61	6.42	6.52	6.52	6.79	-1.21	0.0483	0.2512	NM_001038079; ENSBTAT00000002890; BC111133	ARL2	ADP-ribosylation factor-like 2
12753578	7.52	7.48	7.35	7.26	7.3	7.12	7.28	7.48	-1.15	0.0287	0.1961	NM_001076274; ENSBTAT00000006363; ENSBTAT00000046263; BC108166; BC134728	ARL2BP	ADP-ribosylation factor-like 2 binding protein
12822968	9.01	9.07	8.95	8.93	8.98	8.83	8.92	9.01	-1.06	0.2211	0.5192	NM_001038567; XM_010819912; ENSBTAT00000005655; BC109565	ARL3	ADP-ribosylation factor-like 3
12852248	5.75	6.16	6.02	5.77	6.03	5.64	5.8	6	-1.15	0.2919	0.594	NM_001076985; XM_005205213; XM_005205214; XM_005205215; XM_005205216; ENSBTAT00000003722; BC102325	ARL4A	ADP-ribosylation factor-like 4A
12848299	6.07	6.25	6.29	5.95	5.9	6.12	5.96	6.27	-1.25	0.0563	0.269	NM_001102348; ENSBTAT00000064285; BC142474; BC147893	ARL4C	ADP-ribosylation factor-like 4C
12764909	3.39	3.77	3.44	3.17	3.56	3.25	3.24	3.42	-1.13	0.1813	0.4755	NM_001076135; ENSBTAT00000022409; BC120393	ARL4D	ADP-ribosylation factor-like 4D
12776872	8.18	8.13	8.09	8.12	8.17	8.1	8.12	8.13	-1.01	0.9554	0.9845	NM_001046245; ENSBTAT00000002959; BC105451	ARL5A	ADP-ribosylation factor-like 5A
12717049	6.69	6.59	6.65	6.39	6.53	6.47	6.46	6.65	-1.13	0.0388	0.2263	XM_002692085; XM_002692086; XM_002701020; XM_005194276; XM_005214293; XM_010811193; XM_010822400; XM_868768; ENSBTAT00000061579	ARL5B	ADP-ribosylation factor-like 5B
12680722	6.57	6.62	6.6	6.71	6.53	6.61	6.62	6.6	1.02	0.7467	0.8945	NM_001075782; XM_010800989; XM_010800990; XM_010800992; XM_010800993; XM_010800998; ENSBTAT00000013306; BC122575	ARL6; EPHA6	ADP-ribosylation factor-like 6; EPH receptor A6
12818542	8.56	8.73	8.6	9.17	9.07	8.95	9.07	8.6	1.39	0.0014	0.0387	NM_001078157; XM_005224767; ENSBTAT00000027628; BC126498	ARL6IP1	ADP-ribosylation factor-like 6 interacting protein 1
12747026	6.63	6.74	6.71	6.76	6.86	6.7	6.77	6.7	1.05	0.3115	0.6114	XM_002694477; XM_005195026; XM_005217974; XM_010814008; XM_010814009; XM_010814010; XM_010814011; XM_010814012; XM_010823362; XM_010823363; XM_010823364; XM_010823365; XM_010823366; XM_604454	ARL6IP4	ADP-ribosylation factor-like 6 interacting protein 4
12798781	9.51	9.44	9.59	9.56	9.47	9.45	9.46	9.51	-1.03	0.7883	0.9143	NM_001014891; ENSBTAT00000028661; BC102757; BT020899	ARL6IP5	ADP-ribosylation factor-like 6 interacting protein 5
12780801	7.25	7.33	7.18	7.68	7.53	7.62	7.61	7.25	1.28	0.0025	0.0521	NM_001034281; ENSBTAT00000001883; BC105178	ARL6IP6	ADP-ribosylation factor-like 6 interacting protein 6
12798882	8.99	8.86	8.9	8.83	8.71	8.78	8.78	8.91	-1.1	0.0889	0.3407	NM_001046071; ENSBTAT00000017150; BC112814	ARL8B	ADP-ribosylation factor-like 8B
12872066	4.73	4.71	4.87	4.68	4.62	4.52	4.61	4.72	-1.08	0.0798	0.3229	XM_010797928; XM_010797929; XM_010806149; XM_010806150	ARL9	ADP-ribosylation factor-like 9
12725252	7.7	7.7	7.51	7.69	7.52	7.71	7.7	7.7	1	0.9456	0.9801	NM_001015594; XM_010812035; ENSBTAT00000021138; BC103407; BT020641; XM_010812054	ARMC1; LOC104974039	armadillo repeat containing 1; uncharacterized LOC104974039
12848415	8.29	8.36	8.28	8.59	8.46	8.54	8.53	8.29	1.18	0.0148	0.1393	NM_001191332; XM_005205331; XM_005205332; XM_010804161; XM_010804162; XM_010804163; XM_010804164; ENSBTAT00000018822	ARMC10	armadillo repeat containing 10
12803402	5.21	4.99	5.3	5.3	5.06	5.53	5.3	5.19	1.07	0.3858	0.6715	XM_005196573; XM_005223357; XM_010818141; XM_010818142; XM_010818143; XM_010818144; XM_010818145; XM_010818146; XM_010818147; XM_010818148; XM_010818149; XM_010818150; XM_010818151; XM_010825289; XM_010825290; XM_010825291; XM_010825292; XM_010825293; XM_010825294; XM_010825295; XM_010825296; XM_010825297; XM_010825298; XM_010825299; ENSBTAT00000014449	ARMC12	armadillo repeat containing 12
12900495	3.43	3.27	3.44	3.52	3.14	3.49	3.5	3.43	1.05	0.9674	0.9875	NM_001075801; BC122848; BT025446	ARMC2	armadillo repeat containing 2
12715797	2.11	2.06	2.23	2.43	2.36	2.12	2.37	2.11	1.2	0.1282	0.4053	NM_001077966; XM_005214193; XM_005214194; XM_005214196; XM_010811120; ENSBTAT00000047350; ENSBTAT00000061467; BC111216	ARMC3	armadillo repeat containing 3
12715823	4.93	4.86	5.04	5.12	5.1	5.06	5.1	4.94	1.12	0.0757	0.3141	NM_001192631	ARMC4	armadillo repeat containing 4
12812761	5.44	5.4	5.25	5.46	5.4	5.25	5.4	5.42	-1.02	0.9402	0.9785	XM_002698104; XM_010825835; ENSBTAT00000003076	ARMC5	armadillo repeat containing 5
12885355	5.38	5.49	5.24	5.14	5.34	5.15	5.14	5.37	-1.17	0.1436	0.4269	NM_001098966; XM_005208426; XM_005208446; XM_005208447; XM_005208448; XM_005208449; XM_005208450; XM_010806522; XM_010806527; XM_010806528; XM_010806529; XM_010806530; ENSBTAT00000017674; BC146081	ARMC6; SLC25A42	armadillo repeat containing 6; solute carrier family 25, member 42
12772553	5.27	5.8	5.31	5.63	5.42	5.62	5.63	5.29	1.26	0.5411	0.7804	NM_001083504; XM_005221258; ENSBTAT00000019692; BC123844	ARMC7	armadillo repeat containing 7
12686311	6.34	6.28	6.36	6.52	6.5	6.47	6.5	6.34	1.11	0.0313	0.2052	NM_001046458; XM_005201884; XM_005201885; ENSBTAT00000026578; BC112765	ARMC8	armadillo repeat containing 8
12778146	5.89	5.85	6.08	5.71	5.81	5.78	5.77	5.87	-1.07	0.0716	0.3037	NM_001046418; XM_005202962; XM_005202963; XM_005202964; XM_005202966; ENSBTAT00000024631; BC112726	ARMC9	armadillo repeat containing 9
12903276	6.08	6.19	5.94	6.1	6.05	6.49	6.07	6.07	-1	0.3304	0.6279	NM_001075167; XM_005227777; XM_005227778; XM_005227779; XM_005227780; XM_005227781; XM_010821649; XM_010821650; XM_010821651; XM_010821652; XM_010821653; XM_010821654; XM_010821655; XM_010821656; XM_010821657; XM_010821658; XM_010821659; XM_010821660; ENSBTAT00000037047; BC118257	ARMCX1	armadillo repeat containing, X-linked 1
12910347	5.67	5.7	5.77	5.54	5.51	5.24	5.53	5.71	-1.13	0.0237	0.1772	NM_001076960; XM_010821669; ENSBTAT00000025866; BC114723	ARMCX2	armadillo repeat containing, X-linked 2
12904255	7.63	7.61	7.77	7.63	7.47	7.42	7.48	7.62	-1.11	0.0934	0.3496	NM_001192453; XM_005227788; ENSBTAT00000053008; BC108114	ARMCX3	armadillo repeat containing, X-linked 3
12902251	3.96	4.06	4.09	3.89	4.12	3.94	3.94	4.07	-1.09	0.5622	0.7931	XM_003584299; XM_003588124; XM_010800418; XM_010821680	ARMCX4	armadillo repeat containing, X-linked 4
12910395	5.13	4.76	4.85	5.17	4.69	4.51	4.72	4.86	-1.1	0.5065	0.757	NM_001078125; XM_005227796; XM_005227797; XM_005227798; XM_005227799; XM_005227800; XM_005227801; XM_005227802; XM_005227803; XM_005227804; XM_010821670; XM_010821671; XM_010821673; XM_010821674; ENSBTAT00000056150; BC119985	ARMCX6	armadillo repeat containing, X-linked 6
12898632	6.11	5.96	5.91	5.87	5.94	5.83	5.88	5.96	-1.06	0.2025	0.4988	NM_001083499; XM_010808686; ENSBTAT00000005354; BC133378	ARMT1	acidic residue methyltransferase 1
12835773	7.51	7.46	7.48	7.63	7.5	7.63	7.63	7.49	1.11	0.1776	0.4717	NM_173993; ENSBTAT00000028023; AB053954	ARNT	aryl hydrocarbon receptor nuclear translocator
12790598	4.61	4.38	4.68	4.51	4.48	4.43	4.48	4.6	-1.09	0.3977	0.6811	NM_001206705	ARNT2	aryl-hydrocarbon receptor nuclear translocator 2
12732636	5.16	5.09	5.2	4.99	4.82	4.86	4.87	5.16	-1.22	0.01	0.1126	NM_001191170; NR_110397; XM_005215980; XM_005215981; XM_005215982; XM_005215986; XM_005215987; XM_005215988; XM_010812470; XM_010812471; XM_010812472; XM_010812473; XM_010812474; XM_010812475; XM_010812476; XM_010812477; ENSBTAT00000017323	ARNTL	aryl hydrocarbon receptor nuclear translocator-like
12867449	3.65	3.35	3.66	3.25	3.26	2.92	3.26	3.66	-1.32	0.0176	0.1523	NM_001289819; XM_005206927; XM_010805384; ENSBTAT00000043261	ARNTL2	aryl hydrocarbon receptor nuclear translocator-like 2
12816081	8.97	9.05	8.98	8.96	9.04	8.98	8.98	8.98	-1	0.9056	0.9634	NM_001075359; XM_005225061; XR_803438; ENSBTAT00000005555; BC147946; BT025475	ARPC1A; LOC104970417	actin related protein 2/3 complex, subunit 1A, 41kDa; uncharacterized LOC104970417
12815296	7.95	7.65	7.93	7.85	7.56	7.75	7.73	7.94	-1.15	0.3252	0.623	NM_001014844; ENSBTAT00000064158; BC102942; BT021526; BT021895	ARPC1B	actin related protein 2/3 complex, subunit 1B, 41kDa
12778992	9.55	9.48	9.52	9.36	9.2	9.3	9.29	9.52	-1.17	0.016	0.1452	NM_001034713; ENSBTAT00000013707; BC105136	ARPC2	actin related protein 2/3 complex, subunit 2, 34kDa
12745931	7.94	8.04	7.92	7.75	7.8	7.74	7.75	7.93	-1.13	0.0218	0.1693	NM_001034271; ENSBTAT00000007028; BC102590	ARPC3	actin related protein 2/3 complex, subunit 3, 21kDa
12800046	10.16	10.23	10.12	9.86	9.87	9.85	9.86	10.17	-1.24	0.002	0.0461	NM_001076163; ENSBTAT00000010469; BC118263	ARPC4	actin related protein 2/3 complex, subunit 4, 20kDa
12741021	8.82	8.95	8.83	8.66	8.85	8.86	8.86	8.83	1.02	0.4008	0.6836	NM_001035447; ENSBTAT00000064442; BC103337	ARPC5	actin related protein 2/3 complex, subunit 5, 16kDa
12702434	7.26	7.29	7.32	7.14	7.38	7.12	7.13	7.29	-1.12	0.4234	0.7003	NM_001034737; ENSBTAT00000020318; BC120185; BT021057	ARPC5L	actin related protein 2/3 complex, subunit 5-like
12793663	6.36	6.44	6.44	6.41	6.45	6.33	6.41	6.44	-1.02	0.7903	0.9153	NM_001076304; XM_010816979; XM_010816980; XM_010816981; XM_010816982; ENSBTAT00000038770	ARPIN	UPF0552 protein C15orf38 homolog
12688149	4.12	4.08	3.86	4.23	4.06	4.33	4.21	4.1	1.08	0.1253	0.4013	NM_001113255; NM_174705; XM_005211788; XM_010809327; XM_010809328; ENSBTAT00000014642; ENSBTAT00000022929; M33617; M33618	ARPP19	cAMP-regulated phosphoprotein, 19kDa
12797198	2.42	2.19	2.6	2.5	2.31	2.44	2.43	2.41	1.01	0.9236	0.9716	NM_001076950; ENSBTAT00000049002; ENSBTAT00000061057; BC122647	ARPP21	cAMP-regulated phosphoprotein, 21kDa
12907016	3.36	2.6	3.08	2.87	3.16	3	3.01	3.04	-1.02	0.9891	0.9962	NM_173994; ENSBTAT00000017088; D85340	ARR3	arrestin 3, retinal (X-arrestin)
12730790	5.01	4.98	5.06	4.63	4.78	4.69	4.7	5.02	-1.25	0.0027	0.0542	NM_174243; XM_005216233; XM_005216234; XM_005216235; XM_005216236; XM_005216237; ENSBTAT00000027296; ENSBTAT00000045006; BC146151; M33601	ARRB1	arrestin, beta 1
12767297	5.5	5.5	5.49	5.61	5.45	5.73	5.6	5.5	1.07	0.2801	0.5818	NM_001205277; XM_003585455; XM_005220181; ENSBTAT00000050078; L14641	ARRB2; LOC100851153	arrestin, beta 2; beta-arrestin-2
12708612	6.43	6.42	6.53	6.21	6.2	6.24	6.22	6.42	-1.15	0.0085	0.1027	NM_001080365; XM_010810576; XM_010810577; XM_010810578; XM_010810579; ENSBTAT00000032616; BC120279	ARRDC1	arrestin domain containing 1
12885849	4.97	4.62	4.66	4.25	4.9	4.3	4.27	4.64	-1.29	0.1989	0.4945	NM_001081592; XM_005208505; ENSBTAT00000002229; BC133369	ARRDC2	arrestin domain containing 2
12887514	7.12	7.08	7.16	7.15	7.31	7.23	7.23	7.12	1.08	0.1655	0.4571	NM_001076257; XM_010807606; ENSBTAT00000009364; BC120276; KP292570	ARRDC3	arrestin domain containing 3
12793470	8.36	8.37	8.36	8.97	9	8.93	8.97	8.37	1.52	2.91e-05	0.0052	NM_001192034; ENSBTAT00000024295; KP731623	ARRDC4	arrestin domain containing 4
12881939	2.92	2.76	2.56	2.42	2.95	3.05	3	2.75	1.19	0.7635	0.903	NM_001128508; XM_010806987; ENSBTAT00000044904; BC109877	ARRDC5	arrestin domain containing 5
12864664	5.97	6.05	5.98	5.88	6.15	6.11	6.13	5.98	1.11	0.6427	0.841	NM_001075205; XM_005207500; XM_010805822; ENSBTAT00000021364; BC123816	ARSA	arylsulfatase A
12696452	8.11	8	8	7.93	7.95	7.81	7.94	8	-1.04	0.0977	0.3576	NM_001101175; ENSBTAT00000010988; BC148139	ARSB	arylsulfatase B
12903383	4.56	4.58	4.31	4.58	4.85	4.49	4.58	4.57	1.01	0.249	0.5505	NM_001097988; XM_005228465; XM_005228466; XM_005228467; XM_010822220; XM_010822221; XM_010822222; XM_010822223; XM_010822225; XM_010822226; ENSBTAT00000050377; BC140583; BT030685	ARSE	arylsulfatase E (chondrodysplasia punctata 1)
12906657	4.21	3.72	4.22	4.37	4.46	4.29	4.37	4.21	1.12	0.0617	0.2814	XM_003584772; XM_003585395; XM_005200230; XM_010799998; XM_010799999; XM_010822229; XM_010822230; XM_010822231; ENSBTAT00000063647	ARSH; LOC104970184	arylsulfatase family, member H; uncharacterized LOC104970184
12887373	3.56	3.22	3.32	3.59	3.8	3.11	3.54	3.34	1.15	0.5061	0.7567	XM_002689292; XM_593725; ENSBTAT00000017050	ARSI	arylsulfatase family, member I
12872205	6.65	6.81	6.87	6.21	6.16	6.47	6.19	6.79	-1.52	0.0027	0.0542	XM_002688099; XM_611819; ENSBTAT00000023672	ARSJ	arylsulfatase family, member J
12880522	6.23	6.31	6.15	6.42	6.16	6.28	6.28	6.23	1.04	0.5744	0.8003	NM_001035400; ENSBTAT00000026877; BC118383	ARSK	arylsulfatase family, member K
12733072	4.3	4.73	4.53	4.6	4.9	4.62	4.61	4.52	1.06	0.2145	0.5134	NM_001098098; XM_001252595; XM_005216190; XM_005216191; XM_010822840; BC140591	ART1; LOC407145	ADP-ribosyltransferase 1; GPI-linked NAD(P)(+)--arginine ADP-ribosyltransferase 1
12870393	2.46	2.48	2.4	2.42	2.39	2.17	2.4	2.45	-1.04	0.2049	0.5013	NM_001040496; XM_005208075; XM_005208077; XM_010806191; XM_010806192; XM_010806193; XM_010806194; XM_010806195; XM_010806196; ENSBTAT00000054479; BC102538; AJ291434	ART3	ADP-ribosyltransferase 3
12857545	2.17	1.98	2.12	1.77	2.04	2.31	2.04	2.11	-1.05	0.7211	0.8819	XM_002687772; XM_583864; ENSBTAT00000011000; ENSBTAT00000065211; ENSBTAT00000065384; AJ291442	ART4	ADP-ribosyltransferase 4 (Dombrock blood group)
12845954	4.35	4.83	4.68	4.44	4.04	4.39	4.41	4.65	-1.18	0.0723	0.3052	XM_010803833; XM_010827083	ARTN	artemin
12828107	8.59	8.61	8.46	8.52	8.27	8.24	8.26	8.6	-1.27	0.072	0.3046	NM_001035302; ENSBTAT00000029091; BC102679	ARV1	ARV1 homolog (S. cerevisiae)
12746794	4.29	4.36	4.42	4.4	4.6	4.59	4.59	4.36	1.18	0.0764	0.3152	NM_001105380; XM_010814228; XM_010814229; XM_010814230; XM_010814231; XM_010814232; XM_010814233; XM_010814234; XM_010814235; ENSBTAT00000001929; ENSBTAT00000061101; BC149151	ARVCF	armadillo repeat gene deleted in velocardiofacial syndrome
12904728	4.22	4.56	4.71	4.44	4.62	5.04	4.65	4.53	1.09	0.2996	0.6005	XM_010800565; XM_010822138	ARX	aristaless related homeobox
12819205	2.66	2.3	2.39	2.53	2.37	2.5	2.51	2.4	1.08	0.8523	0.9416	NM_001035023; XM_001255467; XM_005225475; XM_010799840; XM_010799841; BC109908; BT021547	AS3MT; LOC788389	arsenite methyltransferase; arsenite methyltransferase-like
12823782	8.61	8.5	8.57	8.5	8.41	8.44	8.44	8.57	-1.09	0.1337	0.4137	NM_001075459; XM_005225967; XM_005225968; XM_010820252; ENSBTAT00000014960; BC118455	ASAH1	N-acylsphingosine amidohydrolase (acid ceramidase) 1
12821282	2.2	2.14	2.4	2.29	2.45	2.35	2.36	2.2	1.12	0.2503	0.5517	XM_003584776; XM_010819760; XM_010825895; ENSBTAT00000004585	ASAH2	N-acylsphingosine amidohydrolase (non-lysosomal ceramidase) 2
12721780	5.92	5.9	6.18	5.62	5.63	5.72	5.63	5.91	-1.22	0.0087	0.1045	NM_175821; ENSBTAT00000048214; AF112886	ASAP1	ArfGAP with SH3 domain, ankyrin repeat and PH domain 1
12708219	5.55	5.58	5.77	5.25	5.53	5.53	5.53	5.57	-1.02	0.1122	0.3821	XM_010810317; XM_010817236	ASAP2	ArfGAP with SH3 domain, ankyrin repeat and PH domain 2
12777082	5.62	5.52	5.67	5.86	5.71	5.76	5.77	5.61	1.11	0.0646	0.2882	NM_001083446; BC133412	ASAP3	ArfGAP with SH3 domain, ankyrin repeat and PH domain 3
12841407	6.11	6.11	6.02	5.93	6.25	6.11	6.1	6.11	-1.01	0.8613	0.9439	NM_001206273; ENSBTAT00000004378	ASB1	ankyrin repeat and SOCS box containing 1
12855908	3.73	3.91	4.08	4.07	4.37	4.24	4.23	3.91	1.25	0.0294	0.1987	XM_002686976; XM_005198166; XM_005198167; XM_005205953; XM_005205954; XM_868270; ENSBTAT00000033400	ASB10	ankyrin repeat and SOCS box containing 10
12854309	3.9	3.66	3.77	3.66	3.63	3.63	3.63	3.78	-1.11	0.1388	0.4199	XM_005198167; XM_005205954; XM_010804717; XM_596545	ASB10; GBX1	ankyrin repeat and SOCS box containing 10; gastrulation brain homeobox 1
12903803	5.22	4.47	4.97	4.89	4.73	4.84	4.83	4.92	-1.06	0.7191	0.881	NM_001034413; XM_005228432; XM_005228434; XM_010822187; XM_010822188; XM_010822189; ENSBTAT00000038842; BC102916	ASB11	ankyrin repeat and SOCS box containing 11, E3 ubiquitin protein ligase
12902444	5.08	5.11	5.06	5.03	4.96	5.25	5.02	5.08	-1.04	0.9721	0.9887	NM_001192225; XM_005193490; XM_005199737; XM_010822037; XM_010822038; XM_010822046; ENSBTAT00000009484; ENSBTAT00000050192	ASB12; MTMR8	ankyrin repeat and SOCS box containing 12; myotubularin related protein 8
12716217	5.19	5.46	5.33	5.36	5.51	5.41	5.42	5.33	1.06	0.3109	0.611	NM_001192781; XM_005214405; XM_010811284; ENSBTAT00000025032	ASB13	ankyrin repeat and SOCS box containing 13
12795077	2.78	2.95	3.47	2.69	3.05	3.22	3.02	2.97	1.04	0.7244	0.8833	NM_001035070; XM_010817693; XM_010817694; XM_010817695; XR_814552; XR_814553; XR_814554; XR_814555; XR_814556; XR_814557; XR_814558; ENSBTAT00000021315; BC148874; BT021867	ASB14	ankyrin repeat and SOCS box containing 14
12849070	4.6	4.62	4.7	5.02	5.16	4.72	4.99	4.61	1.3	0.0278	0.1937	NM_174687; XM_005205621; ENSBTAT00000002787; AF527382; BC123763	ASB15	ankyrin repeat and SOCS box containing 15
12764972	6.18	5.99	6.11	6.01	5.79	5.81	5.8	6.1	-1.23	0.046	0.2452	NM_001101188; ENSBTAT00000026197; BC147924	ASB16	ankyrin repeat and SOCS box containing 16
12841323	1.6	1.73	2.03	1.77	1.67	1.9	1.78	1.76	1.01	0.9623	0.9864	NM_001076430; XM_005204416; ENSBTAT00000007708; BC109851	ASB17	ankyrin repeat and SOCS box containing 17
12842324	2.64	2.79	2.71	2.8	2.7	2.76	2.76	2.71	1.03	0.5924	0.8105	NM_001302952; XM_005204976; XM_010803865; ENSBTAT00000002623	ASB18	ankyrin repeat and SOCS box containing 18
12793545	3.63	3.7	3.92	4.16	3.66	3.67	3.67	3.71	-1.03	0.6137	0.8234	NM_001034669; ENSBTAT00000038558; BC104497	ASB2	ankyrin repeat and SOCS box containing 2
12707626	5.99	5.93	6	5.96	6.4	6.18	6.18	5.99	1.14	0.1214	0.3959	NM_001076927; XM_010809981; XM_010809982; ENSBTAT00000025921; BC123548	ASB3	ankyrin repeat and SOCS box containing 3
12851243	2.25	2.15	2.34	2.57	2.4	2.06	2.37	2.25	1.09	0.504	0.7549	NM_001192864; ENSBTAT00000024202	ASB4	ankyrin repeat and SOCS box containing 4
12825165	2.1	2.29	2.26	2.34	2.34	2.02	2.34	2.28	1.04	0.9051	0.9633	NM_001075744; XM_005225947; XM_010820239; ENSBTAT00000018799; BC118205	ASB5	ankyrin repeat and SOCS box containing 5
12705014	7.43	7.44	7.29	7.51	7.66	7.33	7.51	7.43	1.05	0.2722	0.5736	NM_001205661; ENSBTAT00000011810	ASB6	ankyrin repeat and SOCS box containing 6
12792043	6.74	6.61	6.71	6.44	6.43	6.52	6.44	6.72	-1.22	0.0152	0.141	NM_001192151; XM_005221718; XM_005221719; ENSBTAT00000013884	ASB7	ankyrin repeat and SOCS box containing 7
12862531	7.42	7.44	7.4	7.17	7.1	7.01	7.1	7.42	-1.25	0.0026	0.0532	NM_001076452; XM_005206404; XM_005206406; ENSBTAT00000000361; BC123430	ASB8	ankyrin repeat and SOCS box containing 8
12906096	6.04	5.99	6.09	5.81	5.83	5.82	5.82	6.04	-1.17	0.0098	0.1116	NM_001191166; XM_005228457; XM_005228459; ENSBTAT00000012118; ENSBTAT00000064207; ENSBTAT00000066073; AY438595; AY442176	ASB9	ankyrin repeat and SOCS box containing 9
12828563	7.94	8.01	7.93	7.89	7.8	8.2	7.9	7.94	-1.03	0.9532	0.9833	NM_001076041; XM_005226432; XM_010820596; XM_010820597; XM_010820598; XR_816208; ENSBTAT00000000504; BC122605	ASCC1	activating signal cointegrator 1 complex subunit 1
12745734	8.14	7.95	8.07	7.78	7.73	7.86	7.79	8.06	-1.21	0.0136	0.1331	NM_001015524; XM_005218035; XM_005218036; XM_005218040; XM_005218041; XM_010814087; ENSBTAT00000003186; ENSBTAT00000044508; BC120338; BT020851	ASCC2	activating signal cointegrator 1 complex subunit 2
12896490	6.52	6.17	6.56	6.18	6.26	6.2	6.2	6.54	-1.27	0.1195	0.3929	NM_001206118; ENSBTAT00000027294; ENSBTAT00000065100	ASCC3	activating signal cointegrator 1 complex subunit 3
12896497	7.37	7.26	7.28	7.19	6.96	7.13	7.12	7.27	-1.11	0.0407	0.2306	NM_001206118; ENSBTAT00000027294; ENSBTAT00000065100	ASCC3	activating signal cointegrator 1 complex subunit 3
12896542	8.05	7.97	8.01	7.87	7.73	7.77	7.78	8.01	-1.17	0.0161	0.1455	NM_001206118; ENSBTAT00000027294	ASCC3	activating signal cointegrator 1 complex subunit 3
12898452	8.2	8.01	8.13	7.81	7.82	7.96	7.81	8.12	-1.24	0.0192	0.1595	NM_001206118; ENSBTAT00000027294	ASCC3	activating signal cointegrator 1 complex subunit 3
12861962	3.18	3.12	3.65	3.32	3.66	3.24	3.29	3.15	1.1	0.6079	0.8199	XM_002687640; XM_594382; ENSBTAT00000021592	ASCL1	achaete-scute family bHLH transcription factor 1
12832037	3.48	3.45	3.18	3.28	3.75	3.48	3.5	3.46	1.02	0.3623	0.6529	NM_001040607; ENSBTAT00000038236; BC116068; DQ333219	ASCL2	achaete-scute family bHLH transcription factor 2
12730397	3.01	2.88	3.24	3.2	3.32	3.04	3.19	3.03	1.11	0.2786	0.5804	XM_005194620; XM_005216107	ASCL3	achaete-scute family bHLH transcription factor 3
12862031	4.33	4.5	4.61	4.79	5	4.69	4.81	4.49	1.25	0.0172	0.1506	XM_005198328; XM_005206799; ENSBTAT00000065448	ASCL4	achaete-scute family bHLH transcription factor 4
12738372	3.98	3.86	4.16	3.9	3.81	3.72	3.81	4	-1.14	0.0945	0.3517	XM_005193314; XM_005217417	ASCL5	achaete-scute family bHLH transcription factor 5
12901454	7.2	7.31	7.22	7.36	7.39	7.32	7.35	7.22	1.09	0.1364	0.4171	NM_001076493; ENSBTAT00000002664; BC112651	ASF1A	anti-silencing function 1A histone chaperone
12878562	7.01	7.04	6.92	7.05	7.11	7.02	7.06	7	1.04	0.3374	0.6341	NM_001075453; ENSBTAT00000005338; BC118332	ASF1B	anti-silencing function 1B histone chaperone
12769003	3.42	3.87	3.24	3.77	3.89	3.9	3.9	3.46	1.36	0.0667	0.293	NM_001037590; XM_005220205; XM_010815905; ENSBTAT00000016010; BC110029	ASGR1	asialoglycoprotein receptor 1
12771467	3.45	3.34	3.4	4.04	3.81	4.02	4.03	3.4	1.55	0.0004	0.0182	NM_001075952; XM_005220233; XM_010815926; XM_010815927; XM_010815928; XM_010815929; ENSBTAT00000035098; BC112505	ASGR2	asialoglycoprotein receptor 2
12840889	7.83	7.82	7.86	7.99	7.9	8.03	7.98	7.84	1.1	0.0863	0.3359	NM_001192743; XM_010802921; XM_010802922; XM_010802923; XM_010802924; XM_010802925; XM_010802926; ENSBTAT00000005172	ASH1L	ash1 (absent, small, or homeotic)-like (Drosophila)
12823344	6.77	6.97	6.81	6.93	7.11	7.06	7.04	6.79	1.19	0.0704	0.3016	NM_001205473; XM_005226091; XM_010820319; ENSBTAT00000001294	ASH2L	ash2 (absent, small, or homeotic)-like (Drosophila)
12867662	2.45	2.38	2.46	2.28	2.51	2.62	2.49	2.45	1.03	0.6864	0.8638	NM_001192933; XM_005206311; XM_005206312; ENSBTAT00000001283	ASIC1	acid-sensing (proton-gated) ion channel 1
12765624	3.06	2.93	2.54	2.94	2.72	2.8	2.82	2.91	-1.07	0.9033	0.9628	NM_001076484; ENSBTAT00000035327; ENSBTAT00000065103; BC120370	ASIC2	acid-sensing (proton-gated) ion channel 2
12852545	4.13	4.23	4.26	4.11	4.49	4.2	4.2	4.23	-1.02	0.6053	0.8184	NM_001191251; XM_010804591; XM_010804592; ENSBTAT00000010209	ASIC3	acid-sensing (proton-gated) ion channel 3
12741751	2.5	2.33	2.37	2.71	2.63	2.84	2.72	2.37	1.27	0.0063	0.0877	XM_010813840; XM_612086; ENSBTAT00000061078	ASIC5; ACCN5	acid-sensing (proton-gated) ion channel family member 5; acid-sensing ion channel 5
12713992	5.09	5.25	5.13	5.12	5.24	5.21	5.21	5.14	1.05	0.7263	0.884	NM_206843; XM_003584742; ENSBTAT00000048322; BC102291	ASIP; LOC100849113	agouti signaling protein; agouti-signaling protein-like
12816513	5.09	5.42	5.04	5.06	5.05	5.08	5.05	5.06	-1.01	0.3115	0.6114	NM_001034428; XM_010819414; XM_010819415; ENSBTAT00000020365; BC102831	ASL	argininosuccinate lyase
12821320	7.73	7.69	7.73	7.65	7.8	7.7	7.7	7.73	-1.02	0.9684	0.9878	NM_001035058; BC102999	ASMTL	acetylserotonin O-methyltransferase-like
12883726	8.39	8.41	8.22	8.28	8.32	8.2	8.27	8.4	-1.09	0.365	0.655	NM_001098864; ENSBTAT00000015719; BC142125	ASNA1	arsA arsenite transporter, ATP-binding, homolog 1 (bacterial)
12854099	9.84	9.68	9.72	9.05	8.91	8.97	8.98	9.73	-1.69	2.39e-05	0.0048	NM_001075653; XM_010803999; XM_010804000; XM_010804001; ENSBTAT00000004181; BC116123	ASNS	asparagine synthetase (glutamine-hydrolyzing)
12783733	7.11	7.16	7.26	7	7.09	7.06	7.05	7.17	-1.08	0.1212	0.3955	NM_001034680; XM_005202206; ENSBTAT00000056728; BC103382; BT026275	ASNSD1	asparagine synthetase domain containing 1
12762445	1.65	1.71	1.62	1.61	1.99	1.7	1.71	1.65	1.04	0.3572	0.6502	NM_001046033; XM_005220208; XM_010815906; ENSBTAT00000004734; BC112799	ASPA	aspartoacylase
12789343	4.71	4.64	4.18	4.72	4.61	4.69	4.68	4.67	1.01	0.298	0.5989	NM_001305013; XM_010817364; XM_581777; ENSBTAT00000022852	ASPG	asparaginase
12724277	9.13	8.94	9.09	8.97	8.9	8.98	8.97	9.11	-1.1	0.223	0.5212	NM_174757; XM_005215448; ENSBTAT00000021267; ENSBTAT00000047216; BC114062; M91213	ASPH	aspartate beta-hydroxylase
12744314	6.92	6.89	6.76	6.51	6.35	6.57	6.49	6.89	-1.32	0.0034	0.0618	XM_010814128; XM_010823443; ENSBTAT00000055936	ASPHD2	aspartate beta-hydroxylase domain containing 2
12740427	6.86	6.83	6.69	7.08	7.19	7.03	7.08	6.83	1.19	0.0066	0.0891	NM_001206506; XM_010813572; XM_010813573; ENSBTAT00000010340	ASPM	asp (abnormal spindle) homolog, microcephaly associated (Drosophila)
12893122	3.5	3.21	2.31	3.19	2.83	2.93	2.95	3.17	-1.17	0.9474	0.9809	NM_001034309; ENSBTAT00000035046; BC103199	ASPN	asporin
12707286	3.26	3.52	3.44	3.3	3.36	3.51	3.38	3.42	-1.03	0.8873	0.9565	XM_003582800; XM_003586646	ASPRV1	aspartic peptidase, retroviral-like 1
12832069	9.79	9.75	9.83	9.29	9.29	9.38	9.29	9.79	-1.41	0.0002	0.0136	NM_001077035; ENSBTAT00000009073; BC109621	ASRGL1	asparaginase like 1
12698356	3.78	3.93	3.82	3.76	3.92	3.51	3.74	3.82	-1.06	0.3638	0.6545	NM_173892; ENSBTAT00000027649; BC102474; M26198	ASS1	argininosuccinate synthase 1
12679696	6.16	6.07	5.89	6.05	6.15	6.29	6.16	6.05	1.08	0.2482	0.5496	XM_005192236; XM_005192237; XM_005192238; XM_005192240; XM_005201980; XM_005201981; XM_005201982; XM_010801624; XM_010801625; XM_010801626; XM_010826110; XM_010826117; XM_010826143; ENSBTAT00000031831	ASTE1	asteroid homolog 1 (Drosophila)
12705272	3.22	3.43	3.25	3.32	3.25	3.39	3.32	3.23	1.06	0.7923	0.9163	XM_002691130; XM_010809775; XM_010814034; XM_588342; ENSBTAT00000027119	ASTL	astacin-like metallo-endopeptidase (M12 family)
12740457	4.58	4.74	4.72	4.8	4.87	4.87	4.87	4.73	1.1	0.0598	0.2774	XM_010813513; XM_010823221; ENSBTAT00000061165	ASTN1	astrotactin 1
12895703	3.96	3.84	3.8	4.16	4.32	4.12	4.14	3.85	1.22	0.0062	0.0863	XM_010798821; XM_010798822; XM_010808309; XM_010808310; XM_010808311	ASTN2	astrotactin 2
12862084	7.69	7.77	7.61	7.87	7.61	7.7	7.72	7.69	1.02	0.683	0.862	NM_001046499; XM_010805386; XM_010805387; XM_010827820; ENSBTAT00000055986; BC112704	ASUN	asunder spermatogenesis regulator
12715587	7.24	7.2	7.17	7.3	7.23	7.43	7.31	7.2	1.08	0.1694	0.4627	XM_002692288; XM_010811646; XM_010811647; XM_010811648; XM_010811649; XM_010823993; XM_010823994; XM_010823995; XM_010823996; XM_600364; ENSBTAT00000007795	ASXL1	additional sex combs like transcriptional regulator 1
12697998	8.66	8.53	8.56	8.46	8.4	8.56	8.47	8.55	-1.05	0.1886	0.4837	XM_002691461; XM_005193938; XM_005193939; XM_005193940; XM_005213080; XM_005213081; XM_010810275; XM_010810276; XM_010816993; XM_010817016; XM_010817021; XR_227101; XR_814016; ENSBTAT00000026618	ASXL2	additional sex combs like transcriptional regulator 2
12810391	3.82	3.85	3.69	3.52	3.54	3.44	3.51	3.83	-1.25	0.0062	0.0866	XM_010818748; XM_010825537; ENSBTAT00000064050	ASXL3	additional sex combs like transcriptional regulator 3
12848874	2.9	2.66	3.06	2.85	2.81	2.83	2.83	2.88	-1.04	0.6693	0.8551	NM_174063; ENSBTAT00000000194; AF461261	ASZ1	ankyrin repeat, SAM and basic leucine zipper domain containing 1
12821736	8.94	8.79	8.9	8.88	8.88	8.89	8.88	8.89	-1.01	0.918	0.9687	NM_001205581; XM_005225359; ENSBTAT00000001066	ATAD1	ATPase family, AAA domain containing 1
12722747	8.73	8.75	8.61	9.12	9.09	8.97	9.09	8.74	1.28	0.0022	0.0488	NM_001099020; ENSBTAT00000052450; ENSBTAT00000061524; BC142368	ATAD2	ATPase family, AAA domain containing 2
12700376	6.9	7	6.84	7.11	6.91	7.12	7.11	6.91	1.15	0.1722	0.4657	NM_001206750; XM_005212980; XM_010810207; XM_010810208; XM_010810209; ENSBTAT00000012179; ENSBTAT00000022935	ATAD2B	ATPase family, AAA domain containing 2B
12741472	7.03	7.03	6.94	7.03	6.9	6.89	6.9	7.03	-1.1	0.4378	0.7099	NM_001105462; XM_010813378; ENSBTAT00000012676; BC134487	ATAD3A	ATPase family, AAA domain containing 3A
12770029	4.42	4.47	4.29	4.6	4.5	4.55	4.55	4.41	1.1	0.0745	0.311	NM_001206489; ENSBTAT00000024464	ATAD5	ATPase family, AAA domain containing 5
12807097	5.61	5.45	5.42	5.75	5.45	5.23	5.47	5.43	1.02	0.9181	0.9687	NM_001276323; NR_075072; XM_005223686; XM_005223687; XM_005223688; XM_010818360; ENSBTAT00000009111; ENSBTAT00000009133; BC142375; BT021821	ATAT1	alpha tubulin acetyltransferase 1
12884592	3.19	2.99	3.45	2.98	3.29	3.36	3.31	3.2	1.08	0.9938	0.9976	NM_001082429; XM_005208927; XM_010806976; ENSBTAT00000024450; BC133609	ATCAY	ataxia, cerebellar, Cayman type
12822742	6.9	6.95	7.01	6.94	6.95	6.97	6.95	6.95	1	0.9645	0.987	XM_002698547; XM_002698548; XM_003584112; XM_005193029; XM_005193032; XM_005225816; XM_005225819; XM_010800826; XM_010800827; XM_010800834; XM_010800835; XM_010800840; XM_010800846; XM_010820110; XM_010820111; XM_010820112; XM_010820113; XM_010820114; XM_010820116; XM_879818; ENSBTAT00000004132	ATE1	arginyltransferase 1
12864864	7.56	7.56	7.57	7.53	7.52	7.39	7.53	7.56	-1.02	0.2898	0.5922	NM_001075289; XM_005206278; XM_010804952; XM_010804953; XM_010804954; XM_010804955; ENSBTAT00000024135; BC123855	ATF1	activating transcription factor 1
12775992	8.38	8.21	8.37	8.3	8.22	8.34	8.29	8.37	-1.06	0.6961	0.8689	NM_001081584; XM_005202321; XM_005202322; XM_005202323; XM_010801887; XM_010801888; XM_010801889; XM_010801890; ENSBTAT00000002963; BC102649; BC133290	ATF2	activating transcription factor 2
12739608	5.08	5	5.18	4.9	4.54	4.61	4.59	5.08	-1.41	0.008	0.0999	NM_001046193; XM_010813555; ENSBTAT00000011265; BC112629	ATF3	activating transcription factor 3
12858656	10.66	10.69	10.77	10.43	10.18	10.37	10.36	10.69	-1.26	0.0032	0.0597	NM_001034342; ENSBTAT00000023213; BC102236; BC151812	ATF4	activating transcription factor 4
12751837	5.05	5.04	4.92	4.85	4.75	4.84	4.85	5.04	-1.15	0.0344	0.2137	NM_001192422; ENSBTAT00000004485	ATF5	activating transcription factor 5
12845899	9.3	9.1	9.18	9.15	9.08	9.12	9.12	9.19	-1.05	0.3542	0.6479	XM_003581916; XM_003585816; XM_010800845; XM_010800863; XM_010802789; XM_010802790	ATF6	activating transcription factor 6
12801960	8.2	8.2	8.19	8.21	8.23	8.27	8.23	8.2	1.02	0.5496	0.7851	NM_001083683; XM_005223629; XM_005223630; XM_005223631; XR_239595; ENSBTAT00000045345; BC123436	ATF6B	activating transcription factor 6 beta
12862155	8.53	8.42	8.63	8.45	8.48	8.59	8.47	8.53	-1.04	0.799	0.9195	NM_001192843; XM_005206196; XM_005206197; XM_010804892; XM_010804893; XM_010804894; ENSBTAT00000007704	ATF7	activating transcription factor 7
12869006	9.23	9.15	9.19	9.21	9.16	9.25	9.21	9.19	1.01	0.8358	0.9348	NM_001102325; BC151483	ATF7IP	activating transcription factor 7 interacting protein
12813350	5.35	5.47	5.25	5.59	5.32	5.29	5.3	5.35	-1.03	0.7003	0.8709	NM_001205967; XM_005224503; XM_005224505; XM_005224506; XM_010819103; XM_010819104; XM_010819105; ENSBTAT00000013463; ENSBTAT00000064924	ATF7IP2	activating transcription factor 7 interacting protein 2
12882359	4.86	5.12	5.09	4.89	4.78	4.98	4.88	5.1	-1.16	0.1866	0.4814	NM_001083531; XM_005209716; XM_005209717; XM_010807590; ENSBTAT00000055255	ATG10	autophagy related 10
12865677	7.33	7.42	7.42	7.16	7.08	7.14	7.14	7.42	-1.21	0.0056	0.0819	NM_001046134; XM_005206209; XM_005206210; XM_010804901; ENSBTAT00000000651; BC105530	ATG101	autophagy related 101
12697491	8.54	8.5	8.58	8.38	8.49	8.31	8.39	8.54	-1.11	0.082	0.3276	NM_001076982; ENSBTAT00000023301; BC102225	ATG12	autophagy related 12
12727205	8.95	8.89	8.95	8.99	8.87	8.92	8.93	8.95	-1.02	0.9388	0.9782	NM_001076812; XM_005216429; XM_005216430; XM_005216431; XM_005216432; XM_005216433; XM_005216434; XM_005216435; XM_005216436; ENSBTAT00000023036	ATG13	autophagy related 13
12696518	5.58	5.67	5.82	5.71	5.91	5.87	5.87	5.69	1.14	0.1875	0.4823	NM_001192099; ENSBTAT00000014296	ATG14	autophagy related 14
12837481	6.8	6.66	6.9	6.52	6.77	6.63	6.64	6.79	-1.11	0.1722	0.4657	NM_001191389; XM_005204950; XM_005204951; XM_010803843; ENSBTAT00000005131	ATG16L1	autophagy related 16-like 1 (S. cerevisiae)
12727489	4.87	4.77	5.06	4.84	4.91	4.36	4.87	4.88	-1.01	0.2572	0.5575	NM_001192280; XM_005216170; ENSBTAT00000025375	ATG16L2	autophagy related 16-like 2 (S. cerevisiae)
12792689	6.95	6.83	6.89	6.97	6.85	6.94	6.94	6.89	1.04	0.6819	0.8613	NM_001206753; XM_005222199; XM_005222200; XM_010817249; ENSBTAT00000030514	ATG2B	autophagy related 2B
12684119	8.72	8.71	8.63	8.64	8.47	8.43	8.45	8.72	-1.2	0.0677	0.2956	NM_001075364; ENSBTAT00000011976; BC120110	ATG3	autophagy related 3
12903177	8.03	7.9	7.93	7.76	7.58	7.74	7.75	7.93	-1.13	0.0159	0.1447	NM_001001171; ENSBTAT00000018239; AY570549; BC147962	ATG4A	autophagy related 4A, cysteine peptidase
12836266	6.61	6.69	6.67	6.57	6.64	6.65	6.65	6.66	-1.01	0.6116	0.8222	NM_001001170; ENSBTAT00000020474; AY570550; AY570551; BC102782	ATG4B	autophagy related 4B, cysteine peptidase
12846035	6.51	6.46	6.42	6.52	6.39	6.46	6.45	6.46	-1.01	0.9033	0.9628	NM_001082442; XM_005204512; XM_005204513; XM_005204514; ENSBTAT00000013356; BC133598	ATG4C	autophagy related 4C, cysteine peptidase
12881762	7.24	7.26	7.25	7.41	7.5	7.35	7.42	7.25	1.12	0.041	0.2313	NM_001099146; ENSBTAT00000014200; ENSBTAT00000053355; BC142399; BC149849	ATG4D	autophagy related 4D, cysteine peptidase
12797616	6.6	6.36	6.7	6.56	6.63	6.39	6.55	6.58	-1.02	0.803	0.9208	NM_001083795; NM_001142967; XM_005192454; XM_005223099; XM_010817935; XM_010817936; XM_010817937; XM_010817938; XM_010817939; XM_010817940; XM_010817941; XM_010817942; XM_010817943; XM_010817944; XM_010817945; XR_814633; XR_814634; ENSBTAT00000043980; ENSBTAT00000050314; BC134445	ATG7; LOC100852283	autophagy related 7; ubiquitin-like modifier-activating enzyme ATG7
12783840	6.65	6.47	6.61	6.17	6.38	6.36	6.37	6.61	-1.18	0.0179	0.1536	NM_001034706; XM_005202864; XM_005202865; XM_005202866; XM_010802364; XM_010802365; XM_010802366; XM_010802367; XM_010802368; XM_010802369; ENSBTAT00000027461; BC140511	ATG9A	autophagy related 9A
12853541	3.99	4.19	3.85	4.29	4.51	4.18	4.31	4.01	1.24	0.0347	0.2146	XM_010804676; XM_010804677; XM_010827486; XM_010827487	ATG9B	autophagy related 9B
12775434	8.6	8.62	8.62	8.49	8.57	8.59	8.56	8.62	-1.04	0.3725	0.6607	NM_001075254; ENSBTAT00000025662; BC120131	ATIC	5-aminoimidazole-4-carboxamide ribonucleotide formyltransferase/IMP cyclohydrolase
12690804	3.33	3.19	3.45	2.85	3.29	3.25	3.27	3.32	-1.04	0.2055	0.502	NM_001034631; XM_005211700; XM_010809272; ENSBTAT00000019032; BC103448; BT021725	ATL1	atlastin GTPase 1
12703439	7.44	7.23	7.2	7.34	7.27	7.48	7.35	7.21	1.1	0.4631	0.7273	NM_001242311; XM_005212540; XM_010809889; XM_010809890; XM_010809891; ENSBTAT00000061283; BC120243	ATL2	atlastin GTPase 2
12833774	9.31	9.21	9.15	9.4	9.38	9.42	9.4	9.22	1.13	0.0417	0.2336	NM_001098978; XM_010821077; ENSBTAT00000046152; BC142061	ATL3	atlastin GTPase 3
12728544	7.18	7.08	7.12	7.15	7.19	7.27	7.2	7.12	1.05	0.3025	0.6034	NM_001205935; XM_005215785; XM_010812321; XM_010812322; XM_010812323; XM_010812324; XM_010812325; ENSBTAT00000040104	ATM	ATM serine/threonine kinase
12754423	6.79	6.45	6.64	6.67	6.31	6.8	6.65	6.63	1.02	0.8341	0.934	NM_001205413; ENSBTAT00000010797	ATMIN	ATM interactor
12865683	7.33	7.13	7.27	7.08	7.02	7.22	7.09	7.25	-1.12	0.158	0.4475	NM_001205748; XM_005207132; XM_005207134; ENSBTAT00000025063	ATN1	atrophin 1
12875348	3.15	3.29	3.39	3.29	3.46	3.28	3.29	3.28	1.01	0.4815	0.7398	NM_001098099; ENSBTAT00000003762; BC134506	ATOH1	atonal homolog 1 (Drosophila)
12828740	4.54	4.52	4.56	4.94	5	4.94	4.94	4.54	1.32	0.0003	0.0162	XM_010820651; XM_010826177; ENSBTAT00000023292	ATOH7	atonal homolog 7 (Drosophila)
12708078	6.68	6.6	6.68	6.59	6.65	6.64	6.64	6.68	-1.02	0.6931	0.8678	NM_001193104; ENSBTAT00000033053	ATOH8	atonal homolog 8 (Drosophila)
12887659	7.58	7.77	7.76	7.61	7.45	7.46	7.45	7.77	-1.24	0.0537	0.2623	NM_001130758; XM_005209648; XM_010807526; XR_235341; ENSBTAT00000010982; BC102437	ATOX1	antioxidant 1 copper chaperone
12792271	3.41	3.21	3.19	3.14	3.43	2.72	3.11	3.2	-1.06	0.3644	0.6547	XM_010816883; XM_010824783; ENSBTAT00000035192; ENSBTAT00000065767	ATP10A	ATPase, class V, type 10A
12882876	2.88	2.72	2.64	2.68	2.87	2.94	2.85	2.73	1.09	0.4302	0.705	XM_010798068; XM_010807572; ENSBTAT00000022402	ATP10B	ATPase, class V, type 10B
12886898	2.26	2.38	2.76	2.39	2.49	2.47	2.48	2.38	1.07	0.8994	0.9611	XM_010798068; XM_010807578; ENSBTAT00000022402	ATP10B	ATPase, class V, type 10B
12871836	7.17	6.99	7.1	7.27	7.3	7.36	7.3	7.09	1.16	0.0197	0.1622	NM_001105628; ENSBTAT00000000601; BC153227	ATP10D	ATPase, class V, type 10D
12686683	8.8	8.53	8.7	8.76	8.71	8.75	8.76	8.69	1.05	0.4718	0.7333	XM_002684898; XM_005192230; XM_005192231; XM_005201634; XM_005201635; XM_010801333; XM_010801334; XM_010823298; XM_010823312; XM_864543; ENSBTAT00000032070	ATP11B	ATPase, class VI, type 11B
12909023	7.61	7.58	7.62	8.18	8.22	8.25	8.22	7.61	1.53	2.78e-05	0.0052	NM_001293100; XM_005200585; XM_010821447; XM_010821448; XM_010821449; XM_010821450; XM_010821451; ENSBTAT00000021914	ATP11C	ATPase, class VI, type 11C
12712290	2.48	2.65	2.65	2.67	2.67	2.79	2.67	2.65	1.01	0.2011	0.4966	XM_002691870; XM_609180; ENSBTAT00000019264	ATP12A	ATPase, H+/K+ transporting, nongastric, alpha polypeptide
12880589	7.52	7.39	7.48	7.38	7.43	7.32	7.38	7.48	-1.07	0.2533	0.5544	NM_001192809; ENSBTAT00000009383; BC118183	ATP13A1	ATPase type 13A1
12776160	5.99	5.62	5.89	5.94	5.92	5.82	5.93	5.87	1.04	0.5839	0.805	NM_001192271; ENSBTAT00000010946	ATP13A2	ATPase type 13A2
12680976	8.66	8.46	8.7	8.66	8.69	8.8	8.7	8.68	1.01	0.2588	0.5596	NM_001192585; XM_005201490; XM_005201491; XM_005201492; XM_010801222; XM_010801223; ENSBTAT00000017579	ATP13A3	ATPase type 13A3
12680852	2.42	2.58	2.69	2.68	2.78	2.37	2.66	2.57	1.07	0.7521	0.8975	XM_002684859; XM_010801263; XM_010801264; XM_010824684; XM_010824685; XM_599995; ENSBTAT00000021694	ATP13A4	ATPase type 13A4
12842746	10.67	10.58	10.67	10.53	10.52	10.65	10.53	10.67	-1.1	0.3483	0.643	NM_001076798; ENSBTAT00000001646; BC123864	ATP1A1	ATPase, Na+/K+ transporting, alpha 1 polypeptide
12844852	5.48	5.53	5.52	5.4	5.44	5.45	5.43	5.52	-1.06	0.2158	0.5149	NM_001081524; ENSBTAT00000049161; BC133297	ATP1A2	ATPase, Na+/K+ transporting, alpha 2 polypeptide
12749501	4.61	4.63	4.32	4.59	4.88	4.72	4.73	4.62	1.08	0.1114	0.3807	XM_002695074; XM_010815114; XM_010823700; XM_606264; ENSBTAT00000024797; AJ496458	ATP1A3	ATPase, Na+/K+ transporting, alpha 3 polypeptide
12846660	2.64	3.13	2.69	2.72	2.63	2.75	2.71	2.67	1.03	0.4004	0.6831	NM_001144103; XM_005203533; ENSBTAT00000013951	ATP1A4	ATPase, Na+/K+ transporting, alpha 4 polypeptide
12735929	8.23	8.28	8.19	8.58	8.44	8.49	8.5	8.23	1.21	0.0065	0.0883	ENSBTAT00000046914; ENSBTAT00000063162	ATP1B1	ATPase, Na+/K+ transporting, beta 1 polypeptide
12761176	6.12	6.15	6.16	5.71	5.48	5.57	5.58	6.15	-1.48	0.0002	0.0154	XM_010815987; ENSBTAT00000018181; BC148007; NM_174677; U45944	ATP1B2	ATPase, Na+/K+ transporting, beta 2 polypeptide
12685626	8.14	8.21	8.03	8.26	8.03	8.18	8.16	8.13	1.02	0.7168	0.8797	NM_001035393; ENSBTAT00000018795; BC102454	ATP1B3	ATPase, Na+/K+ transporting, beta 3 polypeptide
12907888	2.94	3.09	2.78	2.96	3.27	3.01	2.99	2.94	1.03	0.2667	0.5676	NM_001101919; XM_005227461; XM_010821363; XM_010821364; XM_010821365; XM_010821366; XM_010821367; XM_010821368; XM_010821369; ENSBTAT00000011740; BC151371	ATP1B4	ATPase, Na+/K+ transporting, beta 4 polypeptide
12816997	4.19	4.16	4	3.88	4.01	4.29	4.03	4.17	-1.1	0.633	0.8352	NM_001075767; ENSBTAT00000008593; BC119938	ATP2A1	ATPase, Ca++ transporting, cardiac muscle, fast twitch 1
12744231	8.89	8.85	8.81	8.97	8.88	8.93	8.93	8.85	1.06	0.2714	0.5728	NM_001191430; XM_005217907; XR_812339; ENSBTAT00000001838	ATP2A2	ATPase, Ca++ transporting, cardiac muscle, slow twitch 2
12769835	3.95	4.28	4.06	3.9	4.16	3.97	3.98	4.08	-1.07	0.4777	0.7374	NM_001114154; XM_005220218; XM_005220220; XM_010815914; XM_010815915; XM_010815916; ENSBTAT00000019703	ATP2A3	ATPase, Ca++ transporting, ubiquitous
12864163	8.54	8.57	8.6	8.77	8.74	8.75	8.75	8.57	1.13	0.0205	0.1653	NM_174696; XM_005206044; XM_005206045; XM_010804765; ENSBTAT00000012570; AF332982	ATP2B1	ATPase, Ca++ transporting, plasma membrane 1
12800337	4	3.57	3.14	3.82	3.58	3.4	3.59	3.57	1.02	0.8962	0.96	NM_001191245; ENSBTAT00000001723	ATP2B2	ATPase, Ca++ transporting, plasma membrane 2
12903245	4.4	4.36	4.54	4.17	4.48	4.33	4.33	4.4	-1.05	0.3255	0.6234	NM_001191164; XM_005227663; XM_005227664; XM_010821548; XM_010821549; XM_010821550; XM_010821551; XM_010821552; XM_010821553; XM_010821554; ENSBTAT00000000677	ATP2B3	ATPase, Ca++ transporting, plasma membrane 3
12734644	7.82	7.71	7.91	7.55	7.51	7.62	7.56	7.82	-1.2	0.014	0.1354	NM_001172594; GU353069; M83364	ATP2B4	ATPase, Ca++ transporting, plasma membrane 4
12683540	8.8	8.72	8.8	8.8	8.77	8.92	8.8	8.8	1	0.4858	0.7425	NM_175785; XM_010801618; XM_010801619; ENSBTAT00000015441; AF230532	ATP2C1	ATPase, Ca++ transporting, type 2C, member 1
12750841	3.4	3.36	3.51	3.96	3.51	3.48	3.5	3.4	1.07	0.1464	0.4304	XM_002694745; XM_010814392; XM_010814393; XM_010814394; XM_010823528; XM_010823529; XM_010823530; XM_587457; ENSBTAT00000061207	ATP2C2	ATPase, Ca++ transporting, type 2C, member 2
12749084	2.5	2.95	2.68	2.77	3.12	2.66	2.79	2.7	1.06	0.4028	0.6847	XM_010814966; ENSBTAT00000063939	ATP4A	ATPase, H+/K+ exchanging, alpha polypeptide
12712752	5.05	5.02	4.94	4.89	5.41	5.48	5.44	5.01	1.35	0.1459	0.43	NM_001206140; XM_005213987; XM_005213989; XM_005213990; XM_010810979; ENSBTAT00000026587	ATP4B	ATPase, H+/K+ exchanging, beta polypeptide
12809219	9.9	9.84	9.93	9.94	9.94	10.02	9.94	9.89	1.03	0.2715	0.5728	NM_174684; XM_005224109; ENSBTAT00000003259; BC116059; M22465	ATP5A1	ATP synthase, H+ transporting, mitochondrial F1 complex, alpha subunit 1, cardiac muscle
12857355	10.98	10.85	10.9	10.92	10.9	10.9	10.91	10.91	-1	0.94	0.9785	NM_175796; ENSBTAT00000017710; BC116099; M20929; X05605	ATP5B	ATP synthase, H+ transporting, mitochondrial F1 complex, beta polypeptide
12718182	10.02	10.12	10.09	9.88	9.86	9.89	9.88	10.08	-1.15	0.0173	0.1512	NM_001075136; XM_001251204; XM_005214121; XM_005214122; ENSBTAT00000018505; BC102466; D16564	ATP5C1; LOC783991	ATP synthase, H+ transporting, mitochondrial F1 complex, gamma polypeptide 1; ATP synthase subunit gamma, mitochondrial-like
12877373	8.59	8.57	8.65	8.6	8.48	8.55	8.55	8.59	-1.03	0.4204	0.6981	NM_176670; ENSBTAT00000000721; BC146208	ATP5D	ATP synthase, H+ transporting, mitochondrial F1 complex, delta subunit
12717058	5.66	5.67	5.56	5.93	6.1	5.95	5.94	5.67	1.21	0.0023	0.0498	NM_001143741; ENSBTAT00000056576; BC108146	ATP5E	ATP synthase, H+ transporting, mitochondrial F1 complex, epsilon subunit
12842835	10.33	10.4	10.31	10.41	10.5	10.47	10.47	10.33	1.1	0.1287	0.4059	NM_001038501; ENSBTAT00000008447; BC110212	ATP5F1	ATP synthase, H+ transporting, mitochondrial Fo complex, subunit B1
12767689	10.02	10.15	10.02	9.76	9.65	9.74	9.75	10.02	-1.2	0.0022	0.0498	NM_176649; XM_005220517; XM_005220518; XM_005220519; ENSBTAT00000024402; BC102952; X05218	ATP5G1	ATP synthase, H+ transporting, mitochondrial Fo complex, subunit C1 (subunit 9)
12864314	9.96	10.03	10.09	10.22	10.22	10.32	10.22	10.03	1.15	0.0145	0.1381	NM_176613; XM_005206137; XM_005206138; ENSBTAT00000007538; BC111613; AB099013	ATP5G2	ATP synthase, H+ transporting, mitochondrial Fo complex, subunit C2 (subunit 9)
12778603	9.56	9.64	9.62	9.7	9.59	9.75	9.69	9.61	1.05	0.3698	0.6592	NM_001034692; ENSBTAT00000003832; BC102868	ATP5G3	ATP synthase, H+ transporting, mitochondrial Fo complex, subunit C3 (subunit 9)
12761220	9.86	9.87	9.56	9.78	9.59	9.61	9.6	9.86	-1.2	0.3602	0.6517	ENSBTAT00000028282	ATP5H	ATP synthase, H+ transporting, mitochondrial Fo complex, subunit d
12873369	7.48	7.85	7.69	7.32	7.64	7.48	7.48	7.68	-1.15	0.1664	0.458	NM_176639; XR_807489; ENSBTAT00000023255; BC102279; M64751	ATP5I	ATP synthase, H+ transporting, mitochondrial Fo complex, subunit E
12678822	10.49	10.52	10.38	10.35	10.26	10.29	10.29	10.49	-1.15	0.0542	0.2631	XM_005201144; XM_005201145; XM_005201146; XM_010800927; ENSBTAT00000032427; ENSBTAT00000066011; M19217	ATP5J	ATP synthase, H+ transporting, mitochondrial Fo complex, subunit F6
12811920	9.39	9.62	9.4	9.4	9.32	9.24	9.32	9.39	-1.06	0.1328	0.4121	XM_005225039; ENSBTAT00000043764; BC126768	ATP5J2	ATP synthase, H+ transporting, mitochondrial Fo complex, subunit F2
12728095	10.59	10.64	10.73	10.56	10.69	10.7	10.7	10.64	1.04	0.9973	0.9991	NM_001024550; XM_003585128; BC102455	ATP5L; LOC100852084	ATP synthase, H+ transporting, mitochondrial Fo complex, subunit G; ATP synthase subunit g, mitochondrial
12678642	9.03	9.26	9	9.1	9.08	9.1	9.09	9.01	1.06	0.9652	0.9872	NM_174244; ENSBTAT00000024326; BC102204; M18753	ATP5O	ATP synthase, H+ transporting, mitochondrial F1 complex, O subunit
12688328	6.16	6.17	6.03	6.04	6.07	6.25	6.06	6.17	-1.08	0.9972	0.9991	NM_001007812; XM_010809242; ENSBTAT00000020228; AY780292; BC109757	ATP5S	ATP synthase, H+ transporting, mitochondrial Fo complex, subunit s (factor B)
12903059	10.35	10.29	10.41	10.38	10.38	10.38	10.38	10.35	1.02	0.6166	0.8249	NM_175806; ENSBTAT00000016073; BC104511; U10039	ATP6AP1	ATPase, H+ transporting, lysosomal accessory protein 1
12878509	5.58	5.68	5.66	4.73	4.96	4.72	4.73	5.66	-1.91	3.74e-05	0.0057	NM_001207027; NM_001207028; XM_010807585; XM_010807586; XM_010807587; XM_010807588	ATP6AP1L	ATPase, H+ transporting, lysosomal accessory protein 1-like
12908212	9.88	9.77	9.8	9.7	9.69	9.76	9.7	9.8	-1.08	0.1869	0.4814	NM_001098022; ENSBTAT00000023668; BC140624	ATP6AP2	ATPase, H+ transporting, lysosomal accessory protein 2
12761235	8.93	8.87	8.98	8.78	8.77	8.78	8.78	8.93	-1.11	0.0488	0.2521	NM_174754; XM_001253362; BC153213; L31770	ATP6V0A1; LOC785923	ATPase, H+ transporting, lysosomal V0 subunit a1; V-type proton ATPase 116 kDa subunit a isoform 1-like
12745541	7.02	6.94	7.04	6.9	6.89	6.87	6.9	7.03	-1.1	0.1265	0.4029	NM_176637; ENSBTAT00000009563; AF105016	ATP6V0A2	ATPase, H+ transporting, lysosomal V0 subunit a2
12854352	2.61	2.65	2.57	2.5	2.77	2.83	2.8	2.61	1.14	0.4037	0.6858	NM_001205851; XM_005205847; XM_005205849; XM_005205850; ENSBTAT00000005588	ATP6V0A4	ATPase, H+ transporting, lysosomal V0 subunit a4
12843378	9.4	9.46	9.5	9.53	9.55	9.58	9.55	9.46	1.07	0.1707	0.4646	NM_001038038; ENSBTAT00000025144; BC111150	ATP6V0B	ATPase, H+ transporting, lysosomal 21kDa, V0 subunit b
12813885	9.93	10.02	10.05	9.81	9.94	9.98	9.96	10.02	-1.04	0.2681	0.5686	BC102659; NM_001017954; J03835	ATP6V0C	ATPase, H+ transporting, lysosomal 16kDa, V0 subunit c
12755811	10.49	10.43	10.53	10.36	10.36	10.4	10.36	10.48	-1.09	0.1453	0.4292	NM_174505; ENSBTAT00000019346; BC102305; J04204	ATP6V0D1	ATPase, H+ transporting, lysosomal 38kDa, V0 subunit d1
12724894	2.3	1.99	1.71	2.09	1.96	2.02	2.02	2	1.02	0.8831	0.9546	NM_001046101; XM_010812198; ENSBTAT00000028091; BC105425	ATP6V0D2	ATPase, H+ transporting, lysosomal 38kDa, V0 subunit d2
12785159	9.45	9.45	9.58	9.63	9.58	9.7	9.63	9.45	1.14	0.0934	0.3496	NM_001034050; ENSBTAT00000020094; BC103204	ATP6V0E1	ATPase, H+ transporting, lysosomal 9kDa, V0 subunit e1
12849563	6	6.33	6.25	6.53	6.57	6.43	6.52	6.24	1.21	0.0184	0.1558	NM_001097574; ENSBTAT00000007912; BC112699	ATP6V0E2	ATPase, H+ transporting V0 subunit e2
12678756	8.53	8.35	8.34	8.44	8.51	8.45	8.45	8.35	1.08	0.475	0.7356	NM_174504; XM_010801072; ENSBTAT00000055158; BC105145	ATP6V1A	ATPase, H+ transporting, lysosomal 70kDa, V1 subunit A
12704122	3.72	3.82	3.97	4.03	3.64	4	4.01	3.83	1.13	0.6823	0.8615	NM_176654; XM_005212520; ENSBTAT00000014039; BC149083; M88691	ATP6V1B1	ATPase, H+ transporting, lysosomal 56/58kDa, V1 subunit B1
12889251	9.4	9.35	9.36	9.38	9.38	9.39	9.38	9.36	1.01	0.8244	0.9309	NM_176671; ENSBTAT00000024812; BC123404; M83131	ATP6V1B2	ATPase, H+ transporting, lysosomal 56/58kDa, V1 subunit B2
12724333	8.08	8.17	7.99	8.04	7.92	8	7.99	8.08	-1.06	0.2693	0.57	NM_176676; ENSBTAT00000017968; BC119957; J05681	ATP6V1C1	ATPase, H+ transporting, lysosomal 42kDa, V1 subunit C1
12704820	2.77	2.76	2.74	2.82	2.73	2.74	2.73	2.76	-1.02	0.9474	0.9809	NM_001083653; XM_005212953; XM_010810189; XM_010810190; XM_010810191; XM_010810192; XM_010810193; ENSBTAT00000032875; BC134614	ATP6V1C2	ATPase, H+ transporting, lysosomal 42kDa, V1 subunit C2
12693715	7.71	7.67	7.54	7.84	7.5	7.77	7.78	7.67	1.08	0.5746	0.8003	NM_001075141; NM_001257088; ENSBTAT00000021699; ENSBTAT00000056016; BC105495	ATP6V1D	ATPase, H+ transporting, lysosomal 34kDa, V1 subunit D
12864273	8.64	8.57	8.65	8.83	8.76	8.81	8.81	8.64	1.12	0.0281	0.1943	NM_174810; ENSBTAT00000037702; BC102616; BT021530; J03244	ATP6V1E1	ATPase, H+ transporting, lysosomal 31kDa, V1 subunit E1
12707518	2.93	3.16	2.86	2.94	3.57	3.42	3.41	2.93	1.4	0.0984	0.3586	NM_001079613; XM_005212655; XM_010809968; XM_010809969; XM_010809970; XM_010809971; XM_010809972; ENSBTAT00000018250; BC109658	ATP6V1E2	ATPase, H+ transporting, lysosomal 31kDa, V1 subunit E2
12849052	8.72	8.88	8.71	8.7	8.53	8.54	8.53	8.72	-1.13	0.0667	0.293	NM_001045869; ENSBTAT00000009961; BC111686; U43176	ATP6V1F	ATPase, H+ transporting, lysosomal 14kDa, V1 subunit F
12889102	8.67	8.81	8.71	8.76	8.67	8.49	8.65	8.72	-1.05	0.3494	0.6435	NM_174245; ENSBTAT00000000240; BC110010	ATP6V1G1	ATPase, H+ transporting, lysosomal 13kDa, V1 subunit G1
12802065	2.86	2.78	3.05	3.49	3.17	3.14	3.16	2.88	1.22	0.0184	0.1557	NM_001075664; XM_005223649; ENSBTAT00000019267; BC111675; BC119976	ATP6V1G2	ATPase, H+ transporting, lysosomal 13kDa, V1 subunit G2
12740972	2.56	2.56	2.47	2.19	2.45	2.32	2.32	2.56	-1.18	0.0418	0.2337	XM_002694234; XM_003584857; XM_865147; ENSBTAT00000026498	ATP6V1G3; LOC100850980	ATPase, H+ transporting, lysosomal 13kDa, V1 subunit G3; V-type proton ATPase subunit G 3-like
12724254	6.93	7.18	7.13	6.94	6.81	6.9	6.9	7.14	-1.19	0.0594	0.2765	NM_174704; XM_005215404; XM_005215405; ENSBTAT00000004480; ENSBTAT00000004482; AF041337; AF041338; BC103432	ATP6V1H	ATPase, H+ transporting, lysosomal 50/57kDa, V1 subunit H
12909970	8.66	8.65	8.67	9.02	9.06	9.1	9.06	8.66	1.32	0.0004	0.0193	NM_001192852; XM_005227972; XM_010821828; ENSBTAT00000013214	ATP7A	ATPase, Cu++ transporting, alpha polypeptide
12711952	6.21	6.22	6.28	6.22	5.97	5.93	5.95	6.21	-1.2	0.0771	0.3167	XM_002691794; XM_005199558; XM_005199559; XM_005199560; XM_005213720; XM_005213721; XM_005213722; XM_596258; ENSBTAT00000013674	ATP7B	ATPase, Cu++ transporting, beta polypeptide
12873335	6.87	6.72	6.85	6.94	6.85	6.86	6.86	6.86	-1	0.3727	0.6607	NM_174838; ENSBTAT00000014818; U51100	ATP8A1	ATPase, aminophospholipid transporter (APLT), class I, type 8A, member 1
12711569	2.18	2.39	2.31	2.25	2.08	2.76	2.27	2.3	-1.02	0.6875	0.8645	XM_010810821; XM_010820961	ATP8A2	ATPase, aminophospholipid transporter, class I, type 8A, member 2
12810552	2.45	2.15	2.21	2.77	2.36	2.39	2.38	2.2	1.13	0.1283	0.4054	NM_001192839; XM_010818933; ENSBTAT00000007542	ATP8B1	ATPase, aminophospholipid transporter, class I, type 8B, member 1
12848186	8.17	8.19	8.26	7.99	7.99	8.16	7.99	8.19	-1.15	0.0701	0.3008	NM_001191221; XM_005203776; XM_005203777; ENSBTAT00000033991	ATP8B2	ATPase, aminophospholipid transporter, class I, type 8B, member 2
12887999	3.35	2.96	3.19	3.43	3.5	3.63	3.51	3.17	1.27	0.018	0.1541	NM_001076491; BC122743	ATP8B3	ATPase, aminophospholipid transporter, class I, type 8B, member 3
12687550	1.98	1.95	1.95	1.86	2.35	1.91	1.89	1.95	-1.04	0.5569	0.7899	XM_002690973; XM_005211886; XM_005211887; XM_010809390; XM_010809391; XM_010809392; XM_010809393; XM_010809394; XM_010809395; XM_010812337; ENSBTAT00000015838; ENSBTAT00000034569; ENSBTAT00000061642	ATP8B4	ATPase, class I, type 8B, member 4
12719526	2.34	2.74	2.64	2.82	2.69	2.82	2.82	2.63	1.14	0.1264	0.4029	XM_003583005; XM_005215068; XM_005215069; XM_005215070; XM_005215071; XM_005215072; XM_010811768; ENSBTAT00000010474	ATP9A	ATPase, class II, type 9A
12809470	7.46	7.37	7.41	7.47	7.25	7.5	7.49	7.41	1.05	0.9346	0.9764	NM_001080255; ENSBTAT00000010477; BC126606	ATP9B	ATPase, class II, type 9B
12836680	7.91	7.82	7.94	7.97	8.03	8.04	8.04	7.9	1.1	0.1117	0.3811	XM_001252143; XM_002686414; XM_005197900; XM_005204876; XM_010803733; XM_010827042; ENSBTAT00000000104	ATPAF1	ATP synthase mitochondrial F1 complex assembly factor 1
12763104	5.66	5.56	5.64	5.63	5.49	5.59	5.58	5.64	-1.04	0.5021	0.7536	NM_001075623; XM_005220348; ENSBTAT00000011594; BC116131	ATPAF2	ATP synthase mitochondrial F1 complex assembly factor 2
12780494	9.2	9.38	9.26	9.34	9.26	9.27	9.27	9.27	1	0.8603	0.9436	ENSBTAT00000008319; M22559	ATPIF1	ATPase inhibitory factor 1
12679011	5.53	5.47	5.44	5.47	5.56	5.48	5.47	5.47	1	0.7227	0.8824	XM_002685057; XM_010801570; XM_010801571; XM_010824442; XM_010824443; XM_581054; ENSBTAT00000015321	ATR	ATR serine/threonine kinase
12703373	7.93	7.95	7.78	7.74	7.71	7.81	7.75	7.94	-1.14	0.1278	0.4045	BT029908	ATRAID	all-trans retinoic acid-induced differentiation factor
12797695	6.18	6.17	6.09	6.04	6.23	6.16	6.15	6.17	-1.02	0.9657	0.9872	NM_001103330; ENSBTAT00000054868; BC140661	ATRIP	ATR interacting protein
12717939	7.53	7.39	7.51	7.75	7.65	7.75	7.75	7.52	1.17	0.0131	0.1306	NM_173995; XM_005214485; ENSBTAT00000039853; AF531101	ATRN	attractin
12904006	8.31	8.17	8.31	8.43	8.46	8.48	8.46	8.31	1.11	0.0262	0.187	XM_005200750; XM_005200752; XM_005200753; XM_005200755; XM_005227973; XM_005227975; XM_005227976; XM_005227978; ENSBTAT00000061308	ATRX	alpha thalassemia/mental retardation syndrome X-linked
12803566	6.27	6.33	6.57	6.44	6.48	6.52	6.48	6.32	1.12	0.3522	0.6458	XM_002697578; XM_005223824; XM_005223825; XM_005223826; XM_005223827; XM_005223828; XM_005223833; XM_005223835; XM_010818558; XM_010818559; XM_010818560; XM_010818561; XM_010818562; XM_010818563; XM_010818564; XM_010825471; XM_010825472; XM_010825473; XM_010825474; XM_010825475; XM_010825476; XM_010825477; XM_010825478; XM_010825479; XM_010825480; XM_010825481; XM_010825482; XM_010825483; XM_0108…	ATXN1	ataxin 1
12862825	9.69	9.69	9.76	9.77	9.84	9.77	9.77	9.69	1.06	0.2499	0.5512	NM_001077051; ENSBTAT00000012308; BC109580	ATXN10	ataxin 10
12757823	6.38	6.27	6.21	6.25	6.36	6.42	6.35	6.28	1.05	0.514	0.7622	NM_001205881; XM_005218604; XM_010814487; ENSBTAT00000063114	ATXN1L	ataxin 1-like
12747307	9.1	9.02	9.15	9.08	9.02	9.19	9.09	9.1	-1	0.9608	0.9859	XM_002694500; XM_005195044; XM_005195052; XM_005217991; XM_010814035; XM_010814036; XM_010823388; XM_010823389; XM_611789; ENSBTAT00000029620	ATXN2; LOC104968615	ataxin 2; ataxin-2-like
12818013	8.74	8.65	8.78	8.66	8.54	8.6	8.6	8.74	-1.1	0.119	0.3924	NM_001205530; XM_005224940; XM_005224942; XM_005224943; XM_010819440; XM_010819441; ENSBTAT00000045493	ATXN2L	ataxin 2-like
12794052	5.56	5.57	5.54	5.67	5.41	5.54	5.54	5.56	-1.01	0.8774	0.9513	NM_001099216; XM_010817281; XM_010817282; XM_010817283; XM_010817284; ENSBTAT00000007611; BC146166	ATXN3	ataxin 3
12799988	7.16	7.12	7.22	7.05	7.21	7.08	7.07	7.17	-1.07	0.5069	0.7572	XM_002696986; XM_005196450; XM_005196451; XM_005222693; XM_010817650; XM_010825096; XM_616979; ENSBTAT00000014996; ENSBTAT00000063177	ATXN7	ataxin 7
12855038	6.27	6.53	6.37	6.47	6.62	6.56	6.56	6.38	1.13	0.1102	0.3785	NM_001035407; NM_001166367; XM_005205352; XM_005205355; XM_005205357; XM_005205358; XM_005205359; XM_010804172; XM_010804174; XM_010804175; XM_010804176; ENSBTAT00000002637; ENSBTAT00000033748; BC102142	ATXN7L1	ataxin 7-like 1
12847168	4.46	4.51	4.48	4.48	4.63	4.32	4.48	4.48	-1	0.9361	0.9772	NM_001102255; XM_005204173; XM_005204174; XM_005204175; XM_005204178; XM_005204179; XM_010803222; ENSBTAT00000033658; BC149469	ATXN7L2	ataxin 7-like 2
12771162	6.68	6.52	6.68	6.5	6.58	6.45	6.51	6.68	-1.13	0.1786	0.4728	NM_001192608; XM_010816355; XM_010816356; XM_010816357; XM_010816358; XM_010816359; XM_010816360; XM_010816361; ENSBTAT00000026201	ATXN7L3	ataxin 7-like 3
12862844	7.79	7.89	7.98	7.89	7.99	8.06	7.98	7.89	1.07	0.3079	0.6083	NM_001078161; ENSBTAT00000049560	ATXN7L3B	ataxin 7-like 3B
12891806	4.96	5.05	4.82	4.8	4.98	4.97	4.98	4.95	1.02	0.8084	0.9233	ENSBTAT00000063867	AUH	AU RNA binding protein/enoyl-CoA hydratase
12778503	3.47	3.69	3.48	3.6	3.61	3.68	3.61	3.47	1.1	0.3402	0.636	NM_001083742; ENSBTAT00000029039	AUNIP	aurora kinase A and ninein interacting protein
12699528	10.24	10.33	10.35	10.09	10.08	10.08	10.08	10.34	-1.2	0.0113	0.1209	NM_001015555; XM_010809818; XR_236290; XR_809604; ENSBTAT00000026802; BC102888; BT021065	AUP1	ancient ubiquitous protein 1
12714015	6.92	6.86	6.71	7.01	7.14	7.08	7.08	6.86	1.17	0.0193	0.1604	NM_001038028; XM_005214525; ENSBTAT00000044590; BC111181; DQ334808	AURKA	aurora kinase A
12735131	7.58	7.63	7.6	7.65	7.64	7.55	7.65	7.6	1.03	0.8257	0.9315	NM_001075255; XM_005217042; ENSBTAT00000006409; BC120143	AURKAIP1	aurora kinase A interacting protein 1
12767740	7.38	7.41	7.25	7.55	7.71	7.38	7.55	7.39	1.12	0.0896	0.342	NM_183084; XM_005220306; XM_010815989; XM_010815990; ENSBTAT00000002250; AY336975; BC123650	AURKB	aurora kinase B
12754214	5.41	5.36	5.14	5.45	5.35	5.22	5.34	5.37	-1.02	0.7325	0.8872	NM_001193195; XM_005219797; XM_005219798; XM_010815577; XM_010815578; ENSBTAT00000004225	AURKC	aurora kinase C
12689102	5.12	4.83	4.8	4.68	4.53	4.6	4.6	4.81	-1.16	0.0212	0.1677	XM_002690781; XM_002700566; ENSBTAT00000060967	AVEN	apoptosis, caspase activation inhibitor
12860096	3.56	3.53	3.37	3.54	3.49	3.57	3.54	3.54	-1	0.5286	0.7719	NM_001192529; XM_005206617; XM_010805183; ENSBTAT00000022497	AVIL	advillin
12855006	6.61	6.66	6.59	6.5	6.69	6.66	6.68	6.6	1.05	0.974	0.9894	XM_010804287; XM_010827338	AVL9	AVL9 homolog (S. cerevisiase)
12713533	3.63	3.52	3.77	3.78	3.95	3.71	3.79	3.64	1.11	0.1233	0.3982	NM_176854; ENSBTAT00000010555; BC102897; M25645	AVP	arginine vasopressin
12823046	6.23	6.23	6.02	6.5	6.43	6.69	6.5	6.23	1.21	0.0068	0.0913	NM_001034760; XM_005225616; XM_005225617; XM_005225618; XM_010819920; ENSBTAT00000032947; BC102744	AVPI1	arginine vasopressin-induced 1
12861547	2.78	2.83	2.79	2.92	3.38	2.74	2.96	2.8	1.12	0.2271	0.5262	NM_001104990; ENSBTAT00000009443; BC133384	AVPR1A	arginine vasopressin receptor 1A
12738623	3.64	3.65	3.8	4.07	3.93	3.93	3.93	3.64	1.22	0.0099	0.1121	NM_001192142; ENSBTAT00000022994; AF420213	AVPR1B	arginine vasopressin receptor 1B
12902868	3.45	3.36	3.55	3.44	3.57	3.75	3.59	3.45	1.1	0.2125	0.5106	NM_174246; XM_005227662; ENSBTAT00000065044	AVPR2	arginine vasopressin receptor 2
12909052	2.26	2.31	2.74	2.17	2.39	2.39	2.39	2.29	1.07	0.416	0.6959	NM_001192683; ENSBTAT00000025081	AWAT1	acyl-CoA wax alcohol acyltransferase 1
12904372	3.42	3.05	3.28	3.03	3.08	3.36	3.05	3.26	-1.15	0.4953	0.7497	XM_002700046; XM_010800481	AWAT2	acyl-CoA wax alcohol acyltransferase 2
12737225	2.82	3.48	3.11	3.24	3.53	3.73	3.51	3.13	1.3	0.1033	0.3678	XM_002694161; XM_864836	AXDND1	axonemal dynein light chain domain containing 1
12815376	5.55	5.54	5.58	5.77	5.75	5.83	5.76	5.55	1.16	0.0087	0.104	NM_001191398; XM_010819058; XM_010819059; XM_010819060; XM_010819061; XM_010819062; ENSBTAT00000022053	AXIN1	axin 1
12769680	4.77	5.02	4.93	4.74	4.96	4.99	4.97	4.92	1.04	0.904	0.9629	NM_001192299; XM_005221353; XM_005221354; XM_010816655; ENSBTAT00000042542	AXIN2	axin 2
12751873	6.42	6.72	6.72	6.05	5.87	5.84	5.86	6.72	-1.82	0.0004	0.0197	XM_010814979; XM_010823694; XM_010823695	AXL	AXL receptor tyrosine kinase
12816125	4.57	4.75	4.2	4.61	4.88	4.38	4.62	4.54	1.06	0.5312	0.7736	NM_001034331; ENSBTAT00000037204; BC102237	AZGP1	alpha-2-glycoprotein 1, zinc-binding
12800588	8.54	8.46	8.5	8.48	8.47	8.49	8.48	8.5	-1.01	0.7857	0.9133	NM_001077005; XM_005222557; XM_010817537; XR_814369; ENSBTAT00000005379; BC103353	AZI2	5-azacytidine induced 2
12722987	8.84	8.86	8.78	8.92	8.97	8.98	8.98	8.84	1.1	0.0783	0.319	NM_001082611; XM_010812119; ENSBTAT00000010441; BC133309	AZIN1	antizyme inhibitor 1
12780778	3.37	3.01	3.25	3.39	3.74	3.25	3.41	3.23	1.14	0.1462	0.4301	NM_001038510; BC109524	AZIN2	antizyme inhibitor 2
12876611	4.4	4.36	4.29	4.13	4.21	4.51	4.21	4.36	-1.11	0.535	0.7768	XM_002689142; XM_003585067; ENSBTAT00000063121; ENSBTAT00000065019	AZU1	azurocidin 1
12682595	1.86	1.98	2.11	1.85	1.89	1.94	1.89	1.98	-1.07	0.311	0.611	NM_001076963; XM_005201748; XM_005201750; XM_005201754; XM_005201757; XM_005201760; XM_005201762; XM_010801419; XM_010801420; XM_010801421; XM_010801422; XM_010801423; XM_010801424; XM_010801425; XM_010801426; XM_010801427; XM_010801428; XM_010801429; XM_010801430; XM_010801431; XM_010801432; XM_010801433; ENSBTAT00000064763; BC120120	B3GALNT1	beta-1,3-N-acetylgalactosaminyltransferase 1 (globoside blood group)
12827415	6.82	6.89	7.02	6.38	6.31	6.36	6.36	6.9	-1.46	0.0002	0.0128	NM_001103343; XM_010820409; XM_010820410; ENSBTAT00000049158; BC151379	B3GALNT2	beta-1,3-N-acetylgalactosaminyltransferase 2
12783608	2.06	1.89	2.15	2.06	2.16	2.12	2.12	2.05	1.05	0.3647	0.6549	XM_005197451; XM_005202398; XM_010801942; XM_010801943; XM_010801944; XM_010801945; XM_010801946; XM_010801947; XM_010801948; XM_010801949; XM_010826439; XM_010826440; XM_010826441; XM_010826442; XM_010826443; XM_010826444; XM_010826445; XM_010826446; ENSBTAT00000004106	B3GALT1	UDP-Gal:betaGlcNAc beta 1,3-galactosyltransferase, polypeptide 1
12737098	6.04	5.95	6.16	6.69	6.54	6.52	6.53	6.05	1.4	0.0005	0.0206	NM_001076188; ENSBTAT00000022206; BC102285	B3GALT2	UDP-Gal:betaGlcNAc beta 1,3-galactosyltransferase, polypeptide 2
12803818	5.32	5.11	5	5.44	5.43	5.29	5.43	5.13	1.24	0.0436	0.2389	NM_001077097; XM_005223270; ENSBTAT00000036248; BC113234	B3GALT4	UDP-Gal:betaGlcNAc beta 1,3-galactosyltransferase, polypeptide 4
12682379	2.04	2.15	2.03	2.05	2.05	2.22	2.05	2.04	1.01	0.7299	0.8859	XM_002685109; XM_010801643; XM_010826209; XM_866515	B3GALT5	UDP-Gal:betaGlcNAc beta 1,3-galactosyltransferase, polypeptide 5
12739927	6.43	6.57	6.42	6.49	6.47	6.6	6.48	6.42	1.04	0.5461	0.7831	XM_002694133; XM_005194854; ENSBTAT00000057493	B3GALT6	UDP-Gal:betaGal beta 1,3-galactosyltransferase polypeptide 6
12733359	4.47	4.61	4.67	4.64	4.8	4.74	4.73	4.6	1.1	0.1223	0.397	NM_001014393; ENSBTAT00000039462	B3GAT1	beta-1,3-glucuronyltransferase 1
12901318	3.97	4.27	3.7	4.19	4.17	4.37	4.18	3.98	1.15	0.1181	0.3909	NM_001014392; XR_808614; ENSBTAT00000027741	B3GAT2	beta-1,3-glucuronyltransferase 2
12832953	6.15	6.13	6.2	6.01	5.95	5.97	5.97	6.15	-1.13	0.0211	0.1674	NM_205805; XM_005226879; ENSBTAT00000022546; BC103004	B3GAT3	beta-1,3-glucuronyltransferase 3
12700080	8.11	8.26	8.23	8.54	8.65	8.56	8.55	8.24	1.24	0.0015	0.0393	NM_001102497; ENSBTAT00000024024; BC151401	B3GNT2	UDP-GlcNAc:betaGal beta-1,3-N-acetylglucosaminyltransferase 2
12888223	5.95	5.85	5.91	6.63	6.38	6.42	6.4	5.91	1.41	0.0003	0.0177	NM_001098473; XM_005208530; XM_010806590; ENSBTAT00000064569; BC134623	B3GNT3	UDP-GlcNAc:betaGal beta-1,3-N-acetylglucosaminyltransferase 3
12747460	3.97	3.9	4.01	3.93	3.89	4.23	3.91	3.96	-1.03	0.5781	0.8025	XM_002694487; XM_010814026; XM_010814027; XM_010823379; XM_010823380; XM_868278; ENSBTAT00000005494	B3GNT4	UDP-GlcNAc:betaGal beta-1,3-N-acetylglucosaminyltransferase 4
12748346	4.01	3.77	3.72	4.27	3.78	4.2	4.23	3.75	1.4	0.1341	0.4141	XM_010814026; XM_010814073; XM_010823379; XM_010823391; ENSBTAT00000005490; ENSBTAT00000063215; ENSBTAT00000063561	B3GNT4; LRRC43	UDP-GlcNAc:betaGal beta-1,3-N-acetylglucosaminyltransferase 4; leucine rich repeat containing 43
12687079	4.65	4.67	4.6	4.54	4.54	4.4	4.54	4.65	-1.08	0.0769	0.3163	NM_001076979; XM_005201621; XM_005201623; XM_010801312; XM_010801313; XM_010801314; XM_010801315; XM_010801316; ENSBTAT00000052404; BT021862	B3GNT5	UDP-GlcNAc:betaGal beta-1,3-N-acetylglucosaminyltransferase 5
12729690	2.64	2.54	2.43	2.9	2.12	2.82	2.86	2.54	1.25	0.7191	0.881	NM_001103307; XM_001252555; XM_005194672; XM_005216302; XM_010812735; XM_010812736; XM_010812737; XM_010812738; XM_010812739; XM_010822879; XM_010822880; XM_010822881; BC140496	B3GNT6; LOC786615	UDP-GlcNAc:betaGal beta-1,3-N-acetylglucosaminyltransferase 6 (core 3 synthase)
12778478	3.06	3.67	3.33	3.33	3.46	3.5	3.45	3.35	1.07	0.6333	0.8353	XM_002685679; XM_582813; ENSBTAT00000051973	B3GNT7	UDP-GlcNAc:betaGal beta-1,3-N-acetylglucosaminyltransferase 7
12758672	4.38	4.66	4.7	4.47	4.39	4.51	4.47	4.68	-1.16	0.2544	0.5554	NM_001076040; XM_005218979; XM_005218980; ENSBTAT00000021344; BC120302	B3GNT8	UDP-GlcNAc:betaGal beta-1,3-N-acetylglucosaminyltransferase 8
12759161	5.95	5.9	6.09	5.45	5.31	5.37	5.38	5.96	-1.5	0.0002	0.0123	NM_001076342; BC118097	B3GNT9	UDP-GlcNAc:betaGal beta-1,3-N-acetylglucosaminyltransferase 9
12765596	4.03	4.07	4.14	3.98	4.08	4.36	4.09	4.07	1.01	0.6141	0.8237	XM_010816481; XM_010816482; XM_010816483; XM_010824255	B3GNTL1	UDP-GlcNAc:betaGal beta-1,3-N-acetylglucosaminyltransferase-like 1
12860035	3.96	4.15	3.83	4.09	3.57	3.87	3.85	3.97	-1.09	0.396	0.6795	NM_001017943; XM_005206609; XM_005206610; XM_005206611; XM_010805180; ENSBTAT00000005893; BC142194; BT021615	B4GALNT1	beta-1,4-N-acetyl-galactosaminyl transferase 1
12768625	3.06	3.04	2.61	2.95	3.04	2.85	2.95	3.05	-1.07	0.743	0.8927	XM_010816190; XM_010816191; XM_010816192; XM_010824120; XM_010824121; XM_010824122; ENSBTAT00000013010; EF445547	B4GALNT2	beta-1,4-N-acetyl-galactosaminyl transferase 2
12860485	3.77	3.82	3.95	3.97	4.05	4.06	4.05	3.83	1.17	0.05	0.2544	NM_001206695; ENSBTAT00000011275	B4GALNT3	beta-1,4-N-acetyl-galactosaminyl transferase 3
12832288	3.88	3.73	3.84	3.51	3.98	3.86	3.84	3.84	1	0.8006	0.9199	XM_003584770; XM_003588069; ENSBTAT00000034550	B4GALNT4	beta-1,4-N-acetyl-galactosaminyl transferase 4
12892724	8.26	8.26	8.25	8.1	8.19	8.35	8.2	8.26	-1.04	0.5796	0.803	NM_177512; ENSBTAT00000020286; AF515786; BC120415	B4GALT1	UDP-Gal:betaGlcNAc beta 1,4- galactosyltransferase, polypeptide 1
12842113	7.24	7.24	7.32	7.26	7.18	7.34	7.26	7.24	1.02	0.9696	0.9878	NM_001105030; XM_005204631; XM_005204632; XM_005204633; XM_005204634; XM_010803574; ENSBTAT00000015761; BC150042	B4GALT2	UDP-Gal:betaGlcNAc beta 1,4- galactosyltransferase, polypeptide 2
12838558	7.34	7.34	7.39	7.48	7.45	7.49	7.47	7.34	1.1	0.1024	0.3666	NM_001015609; XM_005203501; XM_005203502; XM_010802757; ENSBTAT00000057494; BC123718; BT020682; BT020868; BT020916; BT026158	B4GALT3	UDP-Gal:betaGlcNAc beta 1,4- galactosyltransferase, polypeptide 3
12684392	9.89	9.95	9.93	10.21	10.21	10.15	10.21	9.93	1.21	0.0042	0.0702	NM_001038078; XM_005201290; XM_005201292; XR_803425; XR_804162; ENSBTAT00000047259; BC109604	B4GALT4; LOC104970403	UDP-Gal:betaGlcNAc beta 1,4- galactosyltransferase, polypeptide 4; uncharacterized LOC104970403
12718108	8.35	8.35	8.38	8.26	8.27	8.32	8.27	8.35	-1.06	0.2555	0.5562	XM_010811760; XM_010824728; ENSBTAT00000016760; X99317	B4GALT5	UDP-Gal:betaGlcNAc beta 1,4- galactosyltransferase, polypeptide 5
12808023	7.75	7.69	7.79	7.82	7.71	7.73	7.73	7.74	-1.01	0.8879	0.9568	NM_001192596; XM_010818685; ENSBTAT00000061252	B4GALT6	UDP-Gal:betaGlcNAc beta 1,4- galactosyltransferase, polypeptide 6
12878117	6.82	6.65	6.68	6.34	6.54	6.26	6.36	6.67	-1.24	0.0098	0.1116	NM_001075321; ENSBTAT00000002315; ENSBTAT00000035663; BC118346; FN568101	B4GALT7	xylosylprotein beta 1,4-galactosyltransferase, polypeptide 7
12835058	7.33	7.22	7.28	7.51	7.58	7.48	7.52	7.28	1.18	0.008	0.0996	NM_001034808; ENSBTAT00000030023; BC105206; BT020768; BT021635	B4GAT1	beta-1,4-glucuronyltransferase 1
12761690	6.78	6.69	6.72	6.72	6.73	6.65	6.72	6.72	-1	0.68	0.8609	NM_001110064; XM_005220323; XM_005220324; ENSBTAT00000023655; ENSBTAT00000052601; BC109549	B9D1	B9 protein domain 1
12759305	5.63	5.49	5.71	5.32	5.19	5.59	5.35	5.62	-1.2	0.0847	0.3329	NM_001040593; XM_005219022; XM_005219023; ENSBTAT00000031968; AY911338	B9D2	B9 protein domain 2
12725994	4.08	4.02	3.75	4.39	4.22	4.31	4.31	4.05	1.2	0.0119	0.1243	NM_001083508; ENSBTAT00000037216; BC123708	BAALC	brain and acute leukemia, cytoplasmic
12883689	6.92	6.58	6.78	6.88	6.65	6.67	6.66	6.77	-1.07	0.8182	0.9277	NM_001076801; XM_005208486; XM_005208487; ENSBTAT00000047445; BC123408	BABAM1	BRISC and BRCA1 A complex member 1
12733407	7.76	7.86	7.89	7.95	7.93	7.97	7.95	7.86	1.06	0.134	0.4141	NM_001046531; XM_005215862; XM_010812374; XM_010812376; XR_811404; ENSBTAT00000040056; BC113325	BACE1	beta-site APP-cleaving enzyme 1
12681528	6.99	7.08	6.95	6.66	6.63	6.64	6.64	7	-1.28	0.001	0.0325	NM_001206062; ENSBTAT00000000507	BACE2	beta-site APP-cleaving enzyme 2
12685540	6.55	6.62	6.53	6	6.27	6.24	6.25	6.56	-1.23	0.0035	0.0627	XM_002684612; XM_609842; ENSBTAT00000005416	BACH1	BTB and CNC homology 1, basic leucine zipper transcription factor 1
12896309	4.48	4.02	4.32	4.22	4.11	4.22	4.22	4.29	-1.05	0.4732	0.7344	XM_002690189; XM_005199396; XM_005210878; XM_618496	BACH2	BTB and CNC homology 1, basic leucine zipper transcription factor 2
12898447	4.73	4.22	4.33	4.39	4.45	4.04	4.42	4.33	1.06	0.4445	0.7142	XM_002690189; XM_005199396; XM_005210878; XM_010798923; XM_010808510; XM_618496; ENSBTAT00000027603; ENSBTAT00000065237	BACH2	BTB and CNC homology 1, basic leucine zipper transcription factor 2
12834894	8.15	8.17	8.19	8.1	8.11	8.05	8.09	8.17	-1.05	0.2265	0.5257	NM_001035459; XM_005227185; XM_005227186; XM_010821142; ENSBTAT00000016610; BC103323	BAD	BCL2-associated agonist of cell death
12895255	8.53	8.47	8.5	8.63	8.6	8.56	8.6	8.5	1.07	0.1672	0.4592	NM_001076291; XM_005210348; BC118262	BAG1	BCL2-associated athanogene
12804999	6.02	5.75	6.2	5.9	5.72	5.69	5.71	6	-1.23	0.1235	0.3984	NM_001034264; ENSBTAT00000007039; BC103308	BAG2	BCL2-associated athanogene 2
12821078	7.85	7.84	7.95	7.59	7.68	7.57	7.59	7.85	-1.19	0.0073	0.0947	NM_001082471; ENSBTAT00000018131; BC133574	BAG3	BCL2-associated athanogene 3
12824050	6.25	6.39	6.43	6.33	6.42	6.42	6.42	6.39	1.02	0.7125	0.8778	NM_001110532; ENSBTAT00000017468	BAG4	BCL2-associated athanogene 4
12792851	6.46	6.34	6.6	6.41	6.21	6.26	6.26	6.46	-1.15	0.1076	0.3743	NM_001040544; XM_005222204; XM_010817251; XM_010817252; ENSBTAT00000023084; AB211978; BC111177	BAG5	BCL2-associated athanogene 5
12801533	8.63	8.45	8.61	8.55	8.5	8.56	8.55	8.62	-1.05	0.7614	0.9022	NM_001075366; XM_005223611; XM_005223612; XM_005223613; XM_005223616; XM_010818323; XM_010818324; XM_010818325; XM_010818326; XM_010818327; ENSBTAT00000035789; BT026279	BAG6	BCL2-associated athanogene 6
12773457	4.39	4.66	4.59	4.5	4.57	4.57	4.57	4.59	-1.01	0.9926	0.9972	XM_010816500	BAHCC1	BAH domain and coiled-coil containing 1
12692179	6.35	6.21	6.41	6.09	6.19	6.06	6.09	6.33	-1.19	0.0352	0.2159	NM_001206282; XM_005211616; XM_005211617; ENSBTAT00000005794	BAHD1	bromo adjacent homology domain containing 1
12725450	4.59	4.71	4.74	4.78	4.9	4.68	4.79	4.72	1.05	0.2368	0.5363	NM_001191541; XM_010811852; XM_010811853; XM_010811854; ENSBTAT00000008376; ENSBTAT00000064098; ENSBTAT00000064233; ENSBTAT00000064690	BAI1	brain-specific angiogenesis inhibitor 1
12775474	4.29	4.35	4.19	4.43	4.21	4.61	4.42	4.28	1.1	0.2449	0.5455	XM_010802505; XM_010826652	BAI2	brain-specific angiogenesis inhibitor 2
12896523	2.8	2.75	2.49	2.71	2.92	2.67	2.69	2.77	-1.06	0.4527	0.7202	XM_002689999; XM_010798850; ENSBTAT00000020387; ENSBTAT00000063222	BAI3	brain-specific angiogenesis inhibitor 3
12768609	6.84	6.79	6.71	6.86	6.81	6.95	6.87	6.79	1.06	0.2434	0.5437	NM_001017937; XM_005221021; XM_005221022; XM_010816455; XM_010816456; XM_010816457; XM_010816458; XM_010816459; ENSBTAT00000025350; ENSBTAT00000042599; BC111352; BT020639	BAIAP2	BAI1-associated protein 2
12813989	6.1	6.19	6.32	5.79	5.7	6.02	5.81	6.2	-1.31	0.0116	0.1224	XM_003584061; XM_003587844; ENSBTAT00000030984	BAIAP2L1	BAI1-associated protein 2-like 1
12868652	3.6	3.69	3.77	3.62	3.6	3.98	3.61	3.68	-1.05	0.6967	0.8689	NM_001035498; XM_005207350; XM_005207352; XM_010805718; XM_010805719; ENSBTAT00000020331; BC102818	BAIAP2L2	BAI1-associated protein 2-like 2
12810791	4.96	5.08	4.8	5.07	5.25	5.1	5.09	4.95	1.1	0.0843	0.3321	XM_003583996; XM_003587797; XM_005196884; XM_005224607; XM_010819175; XM_010819176; XM_010825721; XM_010825722; ENSBTAT00000018748	BAIAP3	BAI1-associated protein 3
12805572	7.59	7.52	7.76	7.3	7.62	7.54	7.52	7.6	-1.05	0.2506	0.552	NM_001077918; XM_005223241; ENSBTAT00000000549; AB238939; BC146049; BT030701	BAK1	BCL2-antagonist/killer 1
12720208	4.42	4.36	4.2	3.97	3.75	4.01	3.99	4.36	-1.29	0.0046	0.0731	NM_001046309; ENSBTAT00000003960; BC114655	BAMBI	BMP and activin membrane-bound inhibitor
12829618	10.04	10.02	10.01	9.91	9.97	9.95	9.95	10.02	-1.05	0.234	0.5333	NM_182988; XM_001787208; AF529228; BC102282; BT020975	BANF1; LOC785958	barrier to autointegration factor 1; barrier-to-autointegration factor
12716590	2.64	2.59	2.43	2.91	2.76	2.86	2.85	2.58	1.2	0.0118	0.1242	XM_005214370; XM_005214371; ENSBTAT00000005871	BANF2	barrier to autointegration factor 2
12872909	5.12	5.03	4.79	4.77	4.72	4.51	4.73	5.02	-1.22	0.0288	0.1962	XM_002688119; XM_003582310; XM_003582311; XM_005200398; XM_010805953	BANK1	B-cell scaffold protein with ankyrin repeats 1
12751423	5.83	5.57	5.76	5.68	5.5	5.8	5.67	5.74	-1.05	0.6172	0.8252	NM_001075620; ENSBTAT00000032527; BC119967	BANP	BTG3 associated nuclear protein
12794062	7	7.02	7.12	7.21	7.09	7.13	7.13	7.01	1.09	0.2205	0.5185	ENSBTAT00000064109	BAP1	BRCA1 associated protein-1 (ubiquitin carboxy-terminal hydrolase)
12782631	5.34	5.14	5.12	5.69	5.69	5.77	5.69	5.13	1.47	0.0005	0.0208	NM_001192701; XM_005202787; ENSBTAT00000047858	BARD1	BRCA1 associated RING domain 1
12702617	3.67	3.8	3.83	3.85	3.75	3.81	3.8	3.81	-1.01	0.6358	0.8369	NM_001206248; ENSBTAT00000032657	BARHL1	BarH-like homeobox 1
12840709	4.02	4.53	4.11	4.11	4.05	4.33	4.11	4.07	1.03	0.7329	0.8875	NM_001192297; ENSBTAT00000007796	BARHL2	BarH-like homeobox 2
12787023	6.76	6.6	6.78	6.22	6.21	6.46	6.21	6.77	-1.47	0.0038	0.0656	NM_174780; BC123462; U92535	BASP1	brain abundant, membrane attached signal protein 1
12692167	4.36	4.16	4.72	4.35	4.42	4.37	4.38	4.39	-1.01	0.8305	0.9332	NM_001206278; ENSBTAT00000035684	BATF	basic leucine zipper transcription factor, ATF-like
12834120	3.72	3.78	3.62	4	3.87	3.92	3.93	3.71	1.16	0.0202	0.1639	NM_001192561; XM_005227105; ENSBTAT00000015237	BATF2	basic leucine zipper transcription factor, ATF-like 2
12736787	4.61	4.64	4.26	4.47	4.66	4.78	4.65	4.63	1.02	0.3338	0.6311	NM_001193235; XM_005217377; XM_005217378; ENSBTAT00000015898	BATF3	basic leucine zipper transcription factor, ATF-like 3
12749246	7.16	7.24	7.28	7.35	7.38	7.41	7.38	7.24	1.11	0.0522	0.2592	NM_173894; XM_003585203; XM_010814989; XM_010823819; U92569	BAX; LOC100850136	BCL2-associated X protein; apoptosis regulator BAX
12812039	8.47	8.46	8.54	8.86	8.79	8.81	8.8	8.46	1.26	0.0014	0.0376	NM_001192183; XM_010819512; ENSBTAT00000006848	BAZ1B	bromodomain adjacent to zinc finger domain, 1B
12858722	7.83	7.78	8	7.93	7.83	7.9	7.9	7.83	1.05	0.8714	0.9486	NM_001193230; XM_005206543; XM_010805146; XM_010805147; XM_010805148; XM_010805149; XM_010805150; ENSBTAT00000038215	BAZ2A	bromodomain adjacent to zinc finger domain, 2A
12778036	7.38	7.3	7.47	7.49	7.52	7.58	7.52	7.38	1.1	0.0878	0.3385	NM_001205418; XM_005202456; XM_010801997; XM_010801998; XM_010801999; XM_010802000; XM_010802001; XM_010802002; XM_010802003; XM_010802004; XM_010802005; XM_010802006; XM_010802007; XR_804784; XR_804785; ENSBTAT00000027534; ENSBTAT00000046021; ENSBTAT00000061234	BAZ2B	bromodomain adjacent to zinc finger domain, 2B
12759710	3.53	3.52	3.99	3.66	3.59	3.84	3.68	3.53	1.11	0.9045	0.963	XM_010815267; XM_010823772	BBC3	BCL2 binding component 3
12727180	2.19	2.49	2.12	2.66	2.3	2.32	2.31	2.16	1.11	0.2874	0.5895	NM_001101881; XM_005216272; ENSBTAT00000019771; BC102355; BC149884	BBOX1	butyrobetaine (gamma), 2-oxoglutarate dioxygenase (gamma-butyrobetaine hydroxylase) 1
12867751	5	4.97	4.81	5.24	5.18	5.13	5.18	4.98	1.15	0.0142	0.1367	XM_002707818; XM_581684; ENSBTAT00000057299	BBS10	Bardet-Biedl syndrome 10
12746771	5.34	5.42	5.54	5.41	5.46	5.51	5.46	5.43	1.02	0.7337	0.8881	NM_001100375; XM_005217602; ENSBTAT00000009953; BC148995	BBS12	Bardet-Biedl syndrome 12
12752936	7.5	7.49	7.47	7.57	7.63	7.58	7.58	7.5	1.06	0.1259	0.4023	NM_001038160; ENSBTAT00000032389; BC109816	BBS2	Bardet-Biedl syndrome 2
12690376	7.02	7.08	6.88	6.92	6.84	6.94	6.93	7.01	-1.06	0.2859	0.5883	NM_001075956; XM_010808954; XM_010808955; XM_010808956; XM_010808957; ENSBTAT00000010013; BC116137	BBS4	Bardet-Biedl syndrome 4
12782498	5.03	4.98	5.01	4.62	4.38	4.47	4.48	5.01	-1.44	0.0004	0.0194	NM_001101132; XM_005202336; ENSBTAT00000014216; BC147950	BBS5	Bardet-Biedl syndrome 5
12869493	5.38	5.29	5.18	5.34	5.09	4.75	5.07	5.28	-1.16	0.1906	0.4856	NM_001191346; XM_010805857; ENSBTAT00000006505	BBS7	Bardet-Biedl syndrome 7
12855169	5.37	5.23	5.22	4.99	4.85	4.99	4.99	5.23	-1.18	0.0039	0.0669	NM_001192853; XM_005205478; XM_005205480; XM_010804264; XM_010804265; XR_806139; ENSBTAT00000008587	BBS9	Bardet-Biedl syndrome 9
12681363	8.8	8.8	8.78	8.81	8.81	8.9	8.81	8.8	1.01	0.45	0.7184	NM_001192759; XM_005201321; XM_005201322; XM_005201323; XM_005201329; XM_005201330; XM_010801105; ENSBTAT00000009058	BBX	bobby sox homolog (Drosophila)
12749545	7.8	7.8	7.84	7.6	7.53	7.35	7.51	7.8	-1.22	0.0071	0.0936	NM_174741; ENSBTAT00000012495; AF270512; BC123496	BCAM	basal cell adhesion molecule (Lutheran blood group)
12842578	4.85	4.9	4.77	4.99	5.15	5.04	5.05	4.84	1.16	0.0241	0.1789	NM_001244125; NM_173996; XM_005203606; XM_010802871; XR_805316; ENSBTAT00000020965; BC134425	BCAN	brevican
12849911	7.77	8	7.61	7.54	7.48	7.33	7.47	7.79	-1.24	0.021	0.1669	NM_001038075; XM_005205407; XM_005205408; ENSBTAT00000029129; BC110030	BCAP29	B-cell receptor-associated protein 29
12909257	8.24	8.29	8.35	8.3	8.3	8.22	8.3	8.29	1	0.7689	0.9053	NM_001014941; XM_005227692; XM_010821564; XM_010821565; ENSBTAT00000027379; BC102324; BT020969	BCAP31	B-cell receptor-associated protein 31
12758194	4.9	4.71	4.99	5.01	5.44	4.55	5	4.88	1.08	0.565	0.7951	NM_001206698	BCAR1	breast cancer anti-estrogen resistance 1
12836948	7.02	7.17	7.19	7.23	7.3	7.35	7.3	7.18	1.08	0.0656	0.2907	NM_001024483; XM_003581980; XM_005204269; XM_005204270; XM_005204271; XM_010803299; XM_010826923; ENSBTAT00000004211; ENSBTAT00000063777; BC105366; BT021582	BCAR3	breast cancer anti-estrogen resistance 3
12814790	1.73	2.09	1.76	1.74	2.01	1.68	1.72	1.75	-1.02	0.7134	0.8782	NM_001111263; ENSBTAT00000064600; EF446906; EF446907	BCAR4	breast cancer anti-estrogen resistance 4
12718315	3.32	3.37	3.11	3.32	3.69	3.6	3.58	3.34	1.19	0.0612	0.2802	NM_001077850; XM_005214538; XM_005214540; XM_005214541; XM_005214542; XM_005214543; XM_005214544; XM_005214545; XM_010811377; ENSBTAT00000052163; BC126684; BC151271	BCAS1	breast carcinoma amplified sequence 1
12837242	7.72	7.78	7.69	7.76	7.71	7.72	7.72	7.73	-1.01	0.9695	0.9878	NM_001015540; ENSBTAT00000022204; BC102652; BT020986	BCAS2	breast carcinoma amplified sequence 2
12770967	7.66	7.63	7.75	7.64	7.61	7.7	7.65	7.65	-1	0.7135	0.8782	XM_010798078; XM_010798080; XM_010798082; XM_010798083; XM_010798084; XM_010798090; XM_010815736; BC149850	BCAS3	breast carcinoma amplified sequence 3
12717104	5.28	5.31	5.26	5.42	5.09	5.21	5.23	5.28	-1.04	0.6605	0.8496	NM_001076474; ENSBTAT00000056673; BC122730	BCAS4	breast carcinoma amplified sequence 4
12857973	7.1	6.97	7.06	6.3	6.37	6.53	6.38	7.05	-1.59	0.0002	0.0116	NM_001083644; XM_005206933; XM_005206934; XM_010805400; XM_010805401; ENSBTAT00000018370; BC134713	BCAT1	branched chain amino-acid transaminase 1, cytosolic
12755690	7.42	7.3	7.29	7.47	7.31	7.26	7.32	7.29	1.02	0.903	0.9627	NM_001013593; XM_010814993; ENSBTAT00000031912; BC114055; BT020729; BT020823; BT021163; BT026175	BCAT2	branched chain amino-acid transaminase 2, mitochondrial
12819534	7.69	7.76	7.69	7.8	7.75	7.6	7.74	7.69	1.04	0.949	0.9819	NM_001046122; XM_005225849; ENSBTAT00000007617; BC111124	BCCIP	BRCA2 and CDKN1A interacting protein
12857918	5.91	5.68	5.95	5.87	5.82	6.04	5.87	5.93	-1.04	0.5656	0.7954	NM_001075216; ENSBTAT00000023645; BC113219	BCDIN3D	BCDIN3 domain containing
12681523	7.5	7.38	7.31	6.88	6.69	6.63	6.7	7.39	-1.61	0.0002	0.014	NM_001076906; ENSBTAT00000014794; BC123600	BCHE	butyrylcholinesterase
12749428	7.48	7.48	7.47	7.39	7.41	7.44	7.41	7.48	-1.05	0.3162	0.6153	NM_174506; ENSBTAT00000021342; J03759	BCKDHA	branched chain keto acid dehydrogenase E1, alpha polypeptide
12811750	7.36	7.45	7.49	7.54	7.3	7.31	7.31	7.44	-1.1	0.6119	0.8225	NM_001045906; ENSBTAT00000013909; BC105352	BCKDK	branched chain ketoacid dehydrogenase kinase
12840944	6.83	6.8	6.74	6.67	6.6	6.48	6.59	6.79	-1.15	0.0299	0.2005	NM_001078028; ENSBTAT00000018398; BC118326	BCL10	B-cell CLL/lymphoma 10
12707318	5.92	5.8	5.77	6.29	6.15	5.95	6.14	5.8	1.27	0.0238	0.1775	NM_001076121; XM_010809964; XM_010809965; XM_010809966; XM_010809967; ENSBTAT00000021985; BC118227; LC016540	BCL11A	B-cell CLL/lymphoma 11A (zinc finger protein)
12793925	2.54	2.45	2.44	2.4	2.6	2.48	2.49	2.44	1.03	0.8227	0.9302	XM_001251908; XM_002696767; XM_005196318; XM_005196319; XM_005222295; XM_005222296; XM_010817327; XM_010824963; ENSBTAT00000023987	BCL11B	B-cell CLL/lymphoma 11B (zinc finger protein)
12809133	7.12	6.97	7.16	6.54	6.72	6.67	6.66	7.12	-1.38	0.0015	0.0397	NM_001166486; XM_005224105; XM_005224106; XM_005224107; XM_010818812; XM_010818813; ENSBTAT00000025701	BCL2	B-cell CLL/lymphoma 2
12791724	2.52	2.53	2.4	2.56	2.63	2.58	2.58	2.53	1.04	0.1755	0.4696	NM_001037100; XM_005221868; ENSBTAT00000000977; AB195549; BC123574	BCL2A1	BCL2-related protein A1
12718083	5.43	5.42	5.22	5.31	5.15	5.02	5.16	5.43	-1.21	0.0951	0.3525	NM_001077486; XM_005214497; XM_005214498; XM_010811365; ENSBTAT00000008572; AB238936; AB238937; BC133281; BC147863; HM630302	BCL2L1	BCL2-like 1
12689874	3.04	2.96	2.86	2.59	3.07	2.84	2.83	2.95	-1.09	0.381	0.6678	XM_002690964; XM_601350; ENSBTAT00000007146	BCL2L10	BCL2-like 10 (apoptosis facilitator)
12704547	5.63	5.31	5.78	5.41	5.66	5.71	5.68	5.6	1.06	0.9074	0.9642	XM_010809714; XM_010809715; XM_010809716; XM_010809717; XM_010809718; ENSBTAT00000049077; HM630308	BCL2L11	BCL2-like 11 (apoptosis facilitator)
12752899	6.01	5.99	5.93	5.83	6.05	6.05	6.05	5.99	1.04	0.9952	0.9982	NM_001101148; XM_005219308; XM_010815066; ENSBTAT00000008723; BC149358	BCL2L12	BCL2-like 12 (proline rich)
12862560	8.38	8.25	8.3	8.31	8.24	8.37	8.31	8.31	-1	0.9581	0.9854	NM_001078082; XM_005207346; XM_005207347; XM_005207348; XM_010805716; XM_010827978; XR_234747; XR_234748; XR_806973; ENSBTAT00000018555; BC123604	BCL2L13; LOC104968840	BCL2-like 13 (apoptosis facilitator); bcl-2-like protein 13
12865033	2.58	2.62	2.6	2.27	2.39	2.8	2.4	2.6	-1.15	0.4427	0.7127	NM_001015544; XM_005207008; XM_010805482; XM_010805483; XM_010805484; XM_010805485; XM_010805486; XM_010805487; ENSBTAT00000064951; ENSBTAT00000065005; ENSBTAT00000065305; BC146223; BT020906; BT021650	BCL2L14	BCL2-like 14 (apoptosis facilitator)
12837523	2.7	2.3	2.52	2.45	2.51	2.71	2.51	2.51	1	0.7056	0.8739	NM_001075417; ENSBTAT00000016482; BC122810	BCL2L15	BCL2-like 15
12697438	5.5	5.63	5.7	5.87	5.75	5.91	5.86	5.62	1.18	0.0268	0.1897	NM_001076533; XM_005211398; XM_005211399; ENSBTAT00000026248; AB238938; BC114652	BCL2L2	BCL2-like 2
12752709	6.38	6.51	6.47	6.11	6.3	6.2	6.2	6.46	-1.19	0.016	0.1451	NM_001205993; ENSBTAT00000012490	BCL3	B-cell CLL/lymphoma 3
12681831	9.11	8.96	9.16	8.87	8.86	8.9	8.87	9.11	-1.18	0.032	0.2071	NM_001206450; XM_005201513; XM_010801232; ENSBTAT00000001978	BCL6	B-cell CLL/lymphoma 6
12760266	3.55	3.89	3.85	3.59	4.07	4.13	4.1	3.87	1.17	0.3374	0.6341	NM_001191366; XM_005220174; ENSBTAT00000027787	BCL6B	B-cell CLL/lymphoma 6, member B
12748137	5.68	5.62	5.78	6.05	6.02	6.04	6.04	5.69	1.28	0.0019	0.0451	XM_010814074; XM_868214	BCL7A	B-cell CLL/lymphoma 7A
12813977	7.38	7.29	7.52	7.03	7.11	7.42	7.1	7.39	-1.22	0.1282	0.4053	NM_001034775; XM_005225209; ENSBTAT00000027371; BC102475	BCL7B	B-cell CLL/lymphoma 7B
12848320	8.41	8.44	8.44	8.72	8.67	8.63	8.67	8.44	1.17	0.0066	0.0894	XM_010803098; XM_010826850; ENSBTAT00000003141	BCL9	B-cell CLL/lymphoma 9
12733108	6.47	6.51	6.58	6.57	6.67	6.56	6.57	6.52	1.03	0.2878	0.5897	NM_001205656; XM_005216042; XM_005216043; XM_005216044; XM_010812505; XM_010812506; XM_010812507; XM_010812508; ENSBTAT00000006774	BCL9L	B-cell CLL/lymphoma 9-like
12901187	9.78	9.66	9.77	9.87	9.81	9.88	9.87	9.77	1.07	0.1291	0.406	NM_001098117; XM_005210974; XM_005210975; XM_005210976; XM_010808613; ENSBTAT00000052712	BCLAF1	BCL2-associated transcription factor 1
12757226	6.65	6.75	6.69	6.88	6.85	6.95	6.89	6.69	1.14	0.0237	0.1771	NM_001077919; XM_005218346; XM_005218347; XM_010814308; XM_010814309; ENSBTAT00000043232; AB259013; BC149202	BCNT2	bucentaur-2
12753029	2.75	2.98	2.53	2.58	3.15	2.95	2.92	2.75	1.12	0.4496	0.7182	NM_001024559; DQ008469	BCO1	beta-carotene oxygenase 1
12727815	4.49	4.43	4.23	3.91	4.14	4.3	4.13	4.43	-1.23	0.0676	0.2956	NM_001101987; XM_003583091; XM_010822754; XM_010822755; XM_010822756; ENSBTAT00000048395; BC151703	BCO2; LOC100849417	beta-carotene oxygenase 2; beta,beta-carotene 9,10-oxygenase-like
12906113	5.99	6.24	6.31	6.59	6.8	6.67	6.68	6.25	1.35	0.002	0.0467	NM_001191544; XM_002706030; XM_005199834; XM_005199836; XM_005199839; XM_005199840; XM_005199841; XM_005199842; XM_005228295; XM_005228296; XM_005228297; XM_005228298; XM_005228299; XM_005228300; XM_005228301; XM_010799519; XM_875527	BCOR; LOC541088	BCL6 corepressor; BCL-6 corepressor
12905423	5.41	5.43	5.21	5.48	5.03	5.24	5.25	5.42	-1.13	0.4543	0.7213	XM_002699518; XM_005227504; XM_005227505; XM_010800335; ENSBTAT00000006527; BT026171	BCORL1	BCL6 corepressor-like 1
12748447	7.19	7.23	7.34	7.2	7.3	7.25	7.25	7.24	1.01	0.9751	0.9896	XM_001256513; XM_010814289	BCR	breakpoint cluster region
12778555	7.7	7.72	7.71	7.47	7.65	7.64	7.64	7.71	-1.04	0.1444	0.4279	NM_001015671; XM_005202861; XM_005202862; XM_010802362; XM_010802363; ENSBTAT00000004967; BC103135; BT020945	BCS1L	BCS1-like (S. cerevisiae)
12907306	1.52	1.75	1.69	1.49	1.54	1.41	1.49	1.69	-1.15	0.0794	0.322	NM_174761; ENSBTAT00000022376; L42867	BDA20	major allergen BDA20
12685704	5.88	5.8	6.04	5.48	5.51	5.11	5.49	5.89	-1.32	0.0041	0.0682	NM_001034600; XM_005201504; XM_005201505; ENSBTAT00000000573; BC103051	BDH1	3-hydroxybutyrate dehydrogenase, type 1
12871075	9.71	9.72	9.71	9.69	9.72	9.73	9.73	9.71	1.01	0.9999	1	NM_001034488; XM_005207608; ENSBTAT00000003277; BC102567	BDH2	3-hydroxybutyrate dehydrogenase, type 2
12790583	2.6	2.66	2.96	2.68	2.7	2.66	2.68	2.64	1.03	0.5654	0.7954	NM_001109999; ENSBTAT00000009271	BDKRB1	bradykinin receptor B1
12790904	2.96	3.22	2.81	3.08	2.78	2.87	2.89	2.98	-1.06	0.5319	0.774	NM_001192126; XM_005222229; XM_005222230; XM_010817267; ENSBTAT00000028949	BDKRB2	bradykinin receptor B2
12733712	3.52	3.5	3.45	3.5	3.65	3.48	3.49	3.5	-1.01	0.4722	0.7337	NM_001046607; XM_005216334; XM_005216335; XM_005216336; XM_010812759; ENSBTAT00000010694; BC109860	BDNF	brain-derived neurotrophic factor
12787606	6.99	6.71	6.86	6.88	6.87	6.81	6.87	6.86	1.01	0.9501	0.9825	XM_005196130; XM_005221444; XM_010816707; XM_010816708; XM_010824714; XM_010824715; BC126680	BDP1	B double prime 1, subunit of RNA polymerase III transcription initiation factor IIIB
12748917	4.85	4.85	4.86	4.59	4.86	4.86	4.86	4.85	1.01	0.3873	0.6725	XM_002701810; XM_005218834; XM_010814641; XM_010814642; XM_010814643; XM_010814644; XM_010814645; XM_010814646; XM_010823584; XM_010823585; ENSBTAT00000012871; ENSBTAT00000064369	BEAN1	brain expressed, associated with NEDD4, 1
12771219	7.89	7.93	7.86	8.05	8.22	8.15	8.14	7.89	1.19	0.0121	0.1254	NM_001033627; XM_010816250; ENSBTAT00000026531; BC102177	BECN1	beclin 1, autophagy related
12792970	3.1	3.18	3.07	3.07	3.26	3.36	3.24	3.1	1.1	0.2563	0.5569	NM_001075902; XM_005222208; XM_005222209; XM_005222210; XM_005222212; XM_010817253; XM_010817254; XM_010817255; XM_010817256; XM_010817257; XM_010817258; XM_010817259; XM_010817260; XM_010817261; ENSBTAT00000023562; BC114844	BEGAIN	brain-enriched guanylate kinase-associated
12902297	2.48	2.38	2.17	2.17	2.05	2.21	2.16	2.36	-1.15	0.0844	0.3321	XM_010800586; XM_010822184	BEND2	BEN domain containing 2
12897578	5	5.41	5.2	5.29	5.3	5.11	5.3	5.2	1.07	0.8027	0.9206	NM_001192611; XM_010808436; XM_010808437; ENSBTAT00000016639	BEND3	BEN domain containing 3
12875619	4.44	4.1	4.37	4.13	4.47	4.28	4.29	4.38	-1.06	0.9402	0.9785	NM_001193035; XM_005207892; ENSBTAT00000049892	BEND4	BEN domain containing 4
12840137	4.47	3.91	4.65	4.21	4.17	4.39	4.2	4.44	-1.19	0.6649	0.8522	NM_001190953; XM_010803670; XM_010803671; XM_010803672; ENSBTAT00000012132	BEND5	BEN domain containing 5
12804854	5.48	5.52	5.18	4.73	4.79	4.86	4.79	5.5	-1.63	0.0009	0.0292	NM_001205554; ENSBTAT00000010825	BEND6	BEN domain containing 6
12718301	5.55	5.34	5.63	5.32	5.21	4.98	5.18	5.53	-1.27	0.0231	0.1746	XM_005214313; XM_010811205; XM_010811206; XM_010811207; XM_010811208; XM_010811209; XM_010811210; XM_010822432; XM_010822433; XM_010822435; XM_010822436; XM_010822437; XM_010822438; XM_010822439; XM_010822440; XM_010822441; ENSBTAT00000027718	BEND7	BEN domain containing 7
12830129	4.89	4.88	4.62	4.56	4.7	4.13	4.54	4.88	-1.27	0.0767	0.316	NM_001080245; XM_005226895; XM_005226896; XM_005226900; XM_010821003; XM_010821004; ENSBTAT00000046067; BC126544	BEST1	bestrophin 1
12886238	3.31	2.97	3.1	3.17	3.14	3.27	3.17	3.12	1.04	0.5317	0.7739	XM_002688761; XM_005198864; XM_005198866; XM_005208682; XM_005208684; XM_607911; ENSBTAT00000003818	BEST2	bestrophin 2
12860737	2.54	2.54	2.32	2.47	2.21	2.25	2.23	2.54	-1.24	0.1738	0.4673	XM_001789960; XM_002687399; XM_005198290; XM_010805088; XM_010805089; XM_010805090; XM_010805091; XM_010805092; XM_010805093; XM_010805094; XM_010805095; XM_010805096; XM_010805097; XM_010805098; XM_010805099; XM_010805100; XM_010805101; XM_010827713; XM_010827714; XM_010827715; XM_010827716; XM_010827717; XM_010827718; XM_010827719; XM_010827720; XM_010827721; ENSBTAT00000003810	BEST3	bestrophin 3
12837654	4.61	4.69	4.55	5.15	4.37	5.05	5.1	4.61	1.4	0.2677	0.5683	NM_001205679; XM_005204695; XM_010803598; ENSBTAT00000020330	BEST4	bestrophin 4
12855975	7.71	7.88	7.84	7.66	7.4	7.49	7.5	7.83	-1.26	0.0164	0.147	NM_001099157; ENSBTAT00000004440; BC146171	BET1	Bet1 golgi vesicular membrane trafficking protein
12705022	8.53	8.6	8.55	8.52	8.4	8.51	8.52	8.54	-1.02	0.2903	0.5925	NM_001034362; XM_010800730; ENSBTAT00000002289; BC105155	BET1L	Bet1 golgi vesicular membrane trafficking protein-like
12910364	8.07	8.43	8.26	8.42	8.43	8.5	8.42	8.25	1.12	0.0928	0.3485	NM_001077034; XM_005227757; ENSBTAT00000046677; BC109609	BEX2	brain expressed X-linked 2
12910377	7.36	7.27	7.29	7.09	6.8	6.83	6.82	7.3	-1.39	0.0039	0.0667	NM_001077087; BC112537	BEX2	brain expressed X-linked 2
12906073	5.68	5.49	5.55	5.5	5.66	5.71	5.67	5.56	1.08	0.596	0.8123	NM_001110096; XM_002683857; XM_005227837; ENSBTAT00000065824	BEX4; LOC100337331	brain expressed, X-linked 4; protein BEX4-like
12906940	1.83	1.96	1.93	1.94	1.92	2.01	1.93	1.93	-1	0.5106	0.7597	NM_001110096; XM_002683857; ENSBTAT00000065824	BEX4; LOC100337331	brain expressed, X-linked 4; protein BEX4-like
12908485	3.79	3.77	3.91	3.99	3.84	3.78	3.85	3.78	1.05	0.5802	0.8034	XM_005227787; XM_010821662; XM_010821663; ENSBTAT00000019530	BEX5	brain expressed, X-linked 5
12811697	8.41	8.44	8.45	8.32	8.27	8.29	8.29	8.44	-1.11	0.0598	0.2774	NM_001098869; XM_005224700; XM_010819282; ENSBTAT00000028683; BC142184	BFAR	bifunctional apoptosis regulator
12718030	3.46	3.56	3.48	3.63	3.94	3.83	3.81	3.47	1.27	0.016	0.1451	NM_174247; XM_005214322; XM_005214324; XM_010811221; ENSBTAT00000029150; X72388	BFSP1	beaded filament structural protein 1, filensin
12683327	3.44	3.27	3.08	3.55	3.32	3.82	3.56	3.27	1.23	0.0832	0.3305	NM_174248; ENSBTAT00000024638; BC122762; X75160	BFSP2	beaded filament structural protein 2, phakinin
12842665	3.7	3.67	3.44	3.95	3.73	3.67	3.72	3.69	1.02	0.1443	0.4278	NM_174249; ENSBTAT00000053458; BC126817	BGLAP	bone gamma-carboxyglutamate (gla) protein
12902805	3.57	3.26	3.24	3.4	3.3	3.79	3.37	3.25	1.09	0.3838	0.6698	NM_178318; XM_005227658; ENSBTAT00000047242; BC118460; BC149437; BT021201; S82652	BGN	biglycan
12766777	2.45	2.78	2.41	3.08	3.03	2.58	3.05	2.43	1.54	0.0692	0.299	XM_002695708; XM_003583555; ENSBTAT00000065112	BHLHA9	basic helix-loop-helix family, member a9
12722857	2.6	2.6	2.76	2.83	3.09	2.55	2.82	2.6	1.17	0.2741	0.5757	XM_010812053; XM_010822677	BHLHE22; LOC525275	basic helix-loop-helix family, member e22; class E basic helix-loop-helix protein 22-like
12716609	3.42	3.16	3.03	3.24	3.36	3.07	3.23	3.19	1.03	0.8833	0.9547	XM_005194383; XM_005214923; XM_010811598; XM_010811599; XM_010822561; XM_010822562; ENSBTAT00000014445	BHLHE23	basic helix-loop-helix family, member e23
12798575	9.78	9.83	9.88	9.18	9.24	9.37	9.25	9.83	-1.5	0.0002	0.0131	NM_001024929; ENSBTAT00000013008; BT020754	BHLHE40	basic helix-loop-helix family, member e40
12862249	5.83	5.74	5.87	6.28	6.18	6.2	6.19	5.82	1.3	0.0008	0.0282	NM_001076297; XM_010805422; XM_010805423; ENSBTAT00000043182; ENSBTAT00000063451; BC120013	BHLHE41	basic helix-loop-helix family, member e41
12688335	2.87	2.53	2.74	2.77	2.98	2.74	2.75	2.72	1.02	0.341	0.6366	NM_001011679; XM_005211266; ENSBTAT00000002916; AY854632; BC112599	BHMT	betaine--homocysteine S-methyltransferase
12826845	3.11	3.03	2.77	2.86	3.42	2.77	2.82	3.03	-1.16	0.8206	0.9292	XM_005226278; XM_010801490; ENSBTAT00000031361	BICC1	BicC family RNA binding protein 1
12867105	5.02	4.92	4.46	4.89	4.43	4.57	4.59	4.96	-1.29	0.3779	0.6657	XM_002687697; XM_003586100; XM_005206892; XM_005206893; XM_010805361; XM_010805362; XM_010805363; XM_010805364; XM_010827806	BICD1	bicaudal D homolog 1 (Drosophila)
12892810	5.47	5.63	5.64	5.75	5.86	5.61	5.74	5.64	1.08	0.123	0.3979	NM_001206475; XM_005210419; ENSBTAT00000065971	BICD2	bicaudal D homolog 2 (Drosophila)
12865302	7.59	7.62	7.58	7.51	7.48	7.4	7.48	7.59	-1.08	0.0832	0.3304	NM_001075446; XM_001250501; XM_005198499; XM_005207316; XM_005207318; XM_010805707; XM_010805708; XR_806962; XR_806963; XR_806964; XR_806965; XR_806966; XR_806967; XR_806968; XR_806969; XR_823968; XR_823969; AB238940; AB238941; BC118359	BID; LOC782484	BH3 interacting domain death agonist; BH3-interacting domain death agonist-like
12862614	4.15	4.06	3.83	3.89	4.01	4.38	4.02	4.04	-1.02	0.6139	0.8236	XM_010805788; XM_010827998	BIK	BCL2-interacting killer (apoptosis-inducing)
12779168	7.25	7.27	7.46	7.23	7.36	7.09	7.23	7.26	-1.02	0.3471	0.642	NM_001046541; XM_005202217; XM_005202218; XM_005202219; XM_005202220; XM_005202221; XM_005202222; XM_005202223; XM_005202224; XM_005202225; XM_005202226; XM_005202227; XM_005202228; XM_010801800; XM_010801801; XM_010801802; XM_010801803; XM_010801804; XM_010801805; XM_010801806; XM_010801807; XM_010801809; ENSBTAT00000025522; ENSBTAT00000061093; BC105557; BC149441	BIN1	bridging integrator 1
12859605	2.41	2.38	2.07	2.23	2.47	2.42	2.43	2.39	1.03	0.4528	0.7203	NM_001083435; ENSBTAT00000047025; BC114869	BIN2	bridging integrator 2
12893075	6.39	6.29	6.49	6.08	6.14	6.31	6.14	6.39	-1.19	0.0572	0.2711	NM_001075299; XM_010808016; XM_010808017; XM_010808018; ENSBTAT00000007195; BC123514	BIN3	bridging integrator 3
12732071	6.03	5.91	5.92	5.92	5.8	6.05	5.92	5.91	1.01	0.7465	0.8944	NM_001035293; ENSBTAT00000034719; BC103349	BIRC3	baculoviral IAP repeat containing 3
12767844	7.26	7.39	7.31	7.76	7.81	7.66	7.75	7.31	1.36	0.0007	0.0265	NM_001001855; ENSBTAT00000018046; BC109566	BIRC5	baculoviral IAP repeat containing 5
12701322	7.98	7.93	7.98	7.89	7.97	8.05	7.97	7.98	-1.01	0.9338	0.9764	NM_001206582; XM_010809877; ENSBTAT00000061440	BIRC6	baculoviral IAP repeat containing 6
12719356	4.75	4.89	4.87	4.8	4.93	4.83	4.83	4.88	-1.04	0.8376	0.9357	XM_010811781; XM_592367	BIRC7	baculoviral IAP repeat containing 7
12710052	6.82	6.67	6.74	6.67	6.58	6.52	6.58	6.74	-1.12	0.0796	0.3225	NM_001206453; XM_010810963; ENSBTAT00000061115	BIVM; ERCC5	basic, immunoglobulin-like variable motif containing; excision repair cross-complementation group 5
12806486	9.69	9.9	9.87	9.56	9.76	9.88	9.74	9.88	-1.1	0.44	0.7114	NM_001034668; AY730728; AY911331; BC102959; XM_003585246; Y18201	BLA-DQB; LOC100851058	MHC class II antigen; boLa class II histocompatibility antigen, DQB*0101 beta chain-like
12718040	7.69	7.49	7.61	7.54	7.73	7.53	7.54	7.6	-1.04	0.9258	0.9724	NM_174250; XM_005214490; ENSBTAT00000004167; AB071597; BC118229; BT030495	BLCAP	bladder cancer associated protein
12894515	2.96	3.12	3.49	3.46	3.84	3.51	3.49	3.15	1.26	0.0393	0.2277	NM_001075968; XM_005209831; XM_005209832; XM_010807701; ENSBTAT00000006659; BC123559	BLK	BLK proto-oncogene, Src family tyrosine kinase
12793233	5.82	5.88	5.76	6.05	6.02	6.01	6.02	5.82	1.15	0.016	0.1451	XM_002696583; XM_010816994; XM_010824828; XM_613809; ENSBTAT00000027057	BLM	Bloom syndrome, RecQ helicase-like
12767992	7.81	7.85	7.83	7.83	7.77	7.92	7.84	7.83	1	0.9178	0.9687	NM_001303621; ENSBTAT00000028490	BLMH	bleomycin hydrolase
12821894	2.36	2.54	2.31	2.5	2.51	2.35	2.51	2.36	1.11	0.5694	0.7974	NM_001046054; XM_005225500; XM_005225501; XM_005225502; ENSBTAT00000056369; BC105353	BLNK	B-cell linker
12868377	7.62	8	7.56	7.5	7.39	7.41	7.4	7.59	-1.14	0.0495	0.2533	NM_001076362; XM_010805215; XM_010805216; ENSBTAT00000015810; BC111605	BLOC1S1	biogenesis of lysosomal organelles complex-1, subunit 1
12822387	6.7	6.91	6.68	6.6	6.69	6.51	6.6	6.69	-1.07	0.1117	0.3811	XM_002698428; XM_597385; ENSBTAT00000014217; BC109648	BLOC1S2	biogenesis of lysosomal organelles complex-1, subunit 2
12753254	5.39	5.36	5.42	5.42	5.52	5.64	5.52	5.39	1.1	0.1239	0.3991	XM_003583439; XM_003587273; ENSBTAT00000009293	BLOC1S3	biogenesis of lysosomal organelles complex-1, subunit 3
12871213	5.64	5.93	5.84	5.99	5.99	5.85	5.99	5.82	1.13	0.1812	0.4755	NM_001080731; ENSBTAT00000004899; BC120238	BLOC1S4	biogenesis of lysosomal organelles complex-1, subunit 4, cappuccino
12801362	7.73	7.72	7.69	7.75	7.69	7.65	7.69	7.72	-1.02	0.8171	0.9271	NM_001098875; ENSBTAT00000025619; BC146091	BLOC1S5	biogenesis of lysosomal organelles complex-1, subunit 5, muted
12697087	6.34	6.2	6.32	6.16	6.2	6.24	6.2	6.33	-1.1	0.2446	0.5454	NM_001076325; ENSBTAT00000016245; BC123557; BT030681	BLOC1S6	biogenesis of lysosomal organelles complex-1, subunit 6, pallidin
12853419	8.81	8.94	8.73	9.18	9.17	9.12	9.18	8.82	1.28	0.0037	0.0641	NM_001097571; ENSBTAT00000017850; BC140586	BLVRA	biliverdin reductase A
12755702	7.74	7.9	7.81	7.93	7.95	7.87	7.92	7.81	1.08	0.198	0.4931	NM_174251; ENSBTAT00000013889; BC102269; L35045	BLVRB	biliverdin reductase B
12734971	8.89	8.79	8.69	8.59	8.46	8.5	8.51	8.79	-1.21	0.0123	0.1259	NM_001045899; XM_010813204; ENSBTAT00000003484; BC105457	BLZF1	basic leucine zipper nuclear factor 1
12696932	6.21	6.15	6.34	6.06	6.3	6.24	6.24	6.22	1.02	0.7524	0.8977	NM_001077485; XM_005211591; XM_010809197; ENSBTAT00000016157; AB238943	BMF	Bcl2 modifying factor
12714694	6.82	6.72	6.65	6.82	6.61	6.6	6.6	6.73	-1.09	0.5354	0.7771	NM_001038072; ENSBTAT00000020705; BC109871	BMI1	BMI1 proto-oncogene, polycomb ring finger
12889986	8.84	8.93	9	8.68	8.86	8.71	8.7	8.92	-1.17	0.0745	0.3109	XM_010798725; XM_010808047	BMP1	bone morphogenetic protein 1
12707364	2.76	2.91	2.57	2.6	2.79	2.79	2.79	2.75	1.03	0.8421	0.937	NM_001192118; ENSBTAT00000001312	BMP10	bone morphogenetic protein 10
12903111	3.03	2.94	2.88	3.02	2.74	2.96	2.95	2.95	1	0.6567	0.8473	NM_001031752; XM_010821881; ENSBTAT00000064918; AY304484; AY572412; DQ463368	BMP15	bone morphogenetic protein 15
12716976	7.04	7.1	7.09	6.7	6.6	6.38	6.58	7.09	-1.42	0.001	0.0312	NM_001099141; ENSBTAT00000006739; BC134682; BC142129	BMP2	bone morphogenetic protein 2
12870519	7.84	7.86	7.87	7.78	7.84	7.91	7.84	7.87	-1.02	0.8631	0.9446	NM_001304265	BMP2K	BMP2 inducible kinase
12872081	3.6	3.69	3.35	3.65	3.71	3.73	3.71	3.58	1.09	0.1766	0.4707	NM_001192268; ENSBTAT00000023468	BMP3	bone morphogenetic protein 3
12693777	6.05	6.06	6.26	4.78	4.91	5.27	4.94	6.06	-2.17	8.93e-05	0.0092	NM_001045877; XM_005211793; XM_005211794; XM_010809329; XM_010809330; XM_010809331; ENSBTAT00000004992; AY854957; BC105344	BMP4	bone morphogenetic protein 4
12801465	1.89	1.85	1.87	1.97	1.94	1.89	1.93	1.87	1.04	0.3593	0.6511	NM_001305016; XM_002697170; XM_010825258; ENSBTAT00000017102	BMP5	bone morphogenetic protein 5
12806832	5.54	5.76	5.63	5.13	5.24	5.3	5.23	5.64	-1.32	0.0021	0.0475	XM_002697620; XM_005192966; XM_005223892; XM_869844; ENSBTAT00000025614	BMP6	bone morphogenetic protein 6
12716781	4.2	4.6	4.15	4.18	4.21	4.66	4.2	4.18	1.01	0.852	0.9414	NM_001206015; ENSBTAT00000060945	BMP7	bone morphogenetic protein 7
12848331	4.31	4.2	4.17	4.77	4.1	4.22	4.16	4.2	-1.02	0.4491	0.7178	NM_001206869	BMP8A	bone morphogenetic protein 8a
12835516	6.21	6.12	6.21	6.26	6.28	6.24	6.26	6.21	1.03	0.2638	0.5649	XM_002686543; ENSBTAT00000023781; XM_002701276	BMP8B	bone morphogenetic protein 8b
12854977	2.99	2.9	2.81	2.87	2.99	2.97	2.96	2.9	1.05	0.5896	0.8085	NM_001077997; XM_010804262; ENSBTAT00000046295; BC126620	BMPER	BMP binding endothelial regulator
12825944	8.25	8.2	8.22	8.38	8.21	8.34	8.33	8.22	1.08	0.2721	0.5736	NM_001076800; XM_005226531; XM_010820683; ENSBTAT00000000282; DQ922946	BMPR1A	bone morphogenetic protein receptor, type IA
12873401	8.2	8.07	8.19	8.34	8.19	8.26	8.26	8.19	1.05	0.1724	0.4657	NM_001105328; XM_005207718; XM_005207719; XM_005207720; XM_010805969; XM_010805970; XM_010805971; XM_010805972; XM_010805973; XM_010805974; XM_010805975; XM_010805976; XM_010805977; XM_010805978; XM_010805979; XM_010805980; XM_010805981; XM_010805982; XM_010805983; XM_010805984; XM_010805985; XM_010805986; XM_010805987; ENSBTAT00000002690; BC134547	BMPR1B	bone morphogenetic protein receptor, type IB
12775041	8.87	8.77	8.84	9	8.98	8.96	8.98	8.84	1.1	0.0488	0.2521	NM_001304285; XR_808438; XR_808439; XR_808440; XR_808441; ENSBTAT00000008419	BMPR2; LOC104972925	bone morphogenetic protein receptor, type II (serine/threonine kinase); uncharacterized LOC104972925
12826279	7.18	7.29	7.26	7.37	7.37	7.36	7.37	7.26	1.08	0.1046	0.3698	NM_001206147; XM_005226257; XM_005226258; XM_005226259; XM_010820459; ENSBTAT00000048816	BMS1	BMS1 ribosome biogenesis factor
12909088	2.17	2.31	2.13	2.03	1.86	2.35	2.06	2.18	-1.09	0.3713	0.6599	NM_001192707; XM_005228448; XM_005228449; XM_010800581; XM_010822198; XM_010822199; ENSBTAT00000000488	BMX	BMX non-receptor tyrosine kinase
12790295	2.57	2.7	2.68	2.51	2.55	2.64	2.55	2.69	-1.1	0.3141	0.6139	XM_002696597; XM_003583736; ENSBTAT00000020545	BNC1	basonuclin 1
12891585	6.95	7.05	7.12	7.22	7.51	7.28	7.28	7.04	1.18	0.0193	0.1604	XM_005199133; XM_005209919; XM_010798604; XM_010798605; XM_010798606; XM_010798607; XM_010798608; XM_010798609; XM_010798610; XM_010798611; XM_010798612; XM_010798613; XM_010807784; XM_010807785; XM_010807786; XM_010807787; XM_010807788; XM_010807789; XM_010807790; XM_010807791; XM_010807792; XM_010807793	BNC2	basonuclin 2
12786570	6.95	6.83	6.81	6.52	6.71	6.59	6.6	6.83	-1.17	0.0159	0.1447	NM_001046539; ENSBTAT00000002619; BC110132	BNIP1	BCL2/adenovirus E1B 19kDa interacting protein 1
12689567	6.98	6.81	6.79	6.72	6.79	6.67	6.72	6.8	-1.05	0.1472	0.4313	NM_001040534; ENSBTAT00000017939; BC148951; BT021775	BNIP2	BCL2/adenovirus E1B 19kDa interacting protein 2
12823120	9.81	9.93	10.04	10.34	10.52	10.47	10.47	9.93	1.45	0.0007	0.0263	ENSBTAT00000023684	BNIP3	BCL2/adenovirus E1B 19kDa interacting protein 3
12891125	10.1	10.21	10.21	10.38	10.33	10.27	10.33	10.21	1.09	0.0643	0.2878	NM_001034614; XM_005210289; ENSBTAT00000033862; BC102612; BT030544	BNIP3L	BCL2/adenovirus E1B 19kDa interacting protein 3-like
12847333	2.96	2.97	2.68	2.93	3.22	2.92	2.92	2.97	-1.03	0.2561	0.5568	NM_001079621; XM_010803046; ENSBTAT00000020400; BC118246	BNIPL	BCL2/adenovirus E1B 19kD interacting protein like
12679993	3.88	4.03	4.11	3.99	4.16	3.99	3.99	4.02	-1.02	0.6704	0.8553	NM_001206219; XM_005201293; XM_005201294; XM_005201295; XM_005201298; XM_005201299; XM_010801089; XM_010801090; XM_010801091; XM_010801092; ENSBTAT00000018474	BOC	BOC cell adhesion associated, oncogene regulated
12788177	5.75	6.04	5.8	5.68	5.79	5.69	5.69	5.78	-1.07	0.1733	0.4669	NM_001076200; XM_005196123; BC114807	BOD1; LOC101909715	biorientation of chromosomes in cell division 1; biorientation of chromosomes in cell division protein 1-like
12873825	7.22	7.07	7.22	7.25	7.22	7.26	7.24	7.22	1.02	0.3385	0.635	NM_001192190; XR_807525; ENSBTAT00000033704	BOD1L1	biorientation of chromosomes in cell division 1-like 1
12836524	5.06	5.22	4.97	4.98	4.98	5.05	4.98	5.08	-1.07	0.3562	0.6497	NM_001098868; ENSBTAT00000011478; BC146025	BOK	BCL2-related ovarian killer
12801474	5.31	5.18	5.14	5.07	4.69	4.68	4.69	5.18	-1.41	0.014	0.1352	DQ140374; DQ140375	BOLA	MHC class I heavy chain
12802789	7.63	7.42	7.55	7.84	7.56	7.4	7.59	7.54	1.03	0.5954	0.8121	XM_002697329; XM_002702853; XM_005196585; XM_005223701; XM_010818389; XM_010825323; ENSBTAT00000035874; BC149470; DQ140373; DQ140378	BOLA	non-classical MHC class I antigen
12805748	8.41	7.84	8.16	8.63	8.15	7.76	8.17	8.15	1.02	0.8751	0.9506	NM_001038518; XM_010818341; ENSBTAT00000031167; BC109586; AB008627; AB008575; AB008613	BOLA	MHC class I heavy chain; MHC class I antigen clone 2
12802801	6.76	6.58	6.7	6.08	6.15	6.13	6.13	6.69	-1.47	0.0001	0.0115	NM_001114855; ENSBTAT00000031166; BC134573; NM_001040554; AB008573; BT020991	BoLA; BOLA-A	major histocompatibility complex, class I, A
12843959	5.29	5.42	5.44	5.28	5.37	5.5	5.38	5.43	-1.03	0.9923	0.9971	NM_001034352; ENSBTAT00000007946; BC102140	BOLA1	bolA family member 1
12813925	8.58	8.92	8.7	8.6	8.67	8.65	8.65	8.72	-1.05	0.3623	0.6529	XM_002698056; XM_010819455; XM_010825796; XM_867601; ENSBTAT00000011383; BC149362	BOLA2B	bolA family member 2B
12702578	6.76	7.02	6.83	6.67	6.78	7.07	6.79	6.84	-1.03	0.8329	0.9335	NM_001035452; ENSBTAT00000020215; BC103056	BOLA3	bolA family member 3
12801182	2.91	2.83	2.58	2.7	2.44	2.79	2.69	2.81	-1.09	0.3395	0.6357	D76416	BOLA-DMA	major histocompatibility complex, class II, DM alpha
12804619	4.48	4.37	4.42	4.75	4.73	4.17	4.74	4.42	1.25	0.4573	0.7235	NM_001040481; ENSBTAT00000016520; BC118361; BT021480	BOLA-DMB	major histocompatibility complex, class II, DM beta
12805971	3.37	3.84	3.7	3.87	3.59	3.71	3.72	3.67	1.03	0.5445	0.7821	NM_001205920; XM_010818050; XM_010818051; ENSBTAT00000008504	BOLA-DOA	major histocompatibility complex, class II, DO alpha
12804627	3.15	2.86	3.01	2.79	3.17	3.02	3	3.01	-1.01	0.906	0.9635	NM_001013600; ENSBTAT00000065976; AB117945; AB117946	BOLA-DOB	major histocompatibility complex, class II, DO beta
12804650	2.11	1.24	2.51	1.87	2.17	2.11	2.11	2.03	1.05	0.7573	0.9003	XM_005196597; XM_005223567; ENSBTAT00000034282; ENSBTAT00000034283; BC102953; BT020994; D50045; NM_001012681; XM_010804731; D50047; D50048; D50049	BOLA-DQA2; LOC100849881	major histocompatibility complex, class II, DQ alpha 2; SLA class II histocompatibility antigen, DQ haplotype D alpha chain-like
12804634	2.63	2.38	2.34	2.25	2.29	2.53	2.27	2.36	-1.07	0.4303	0.705	NM_001012675; XM_005223565; ENSBTAT00000019800; ENSBTAT00000046285; BC142007; AF037314; D50454; Y07819	BOLA-DQA5; BOLA-DQA1	major histocompatibility complex, class II, DQ alpha 5; major histocompatibility complex, class II, DQ alpha, type 1
12801188	3.74	3.71	3.43	3.74	4.01	4.14	3.98	3.73	1.2	0.0401	0.2292	NM_001012676; XM_010818288; ENSBTAT00000046279; AF037315; BC133449	BOLA-DQB	major histocompatibility complex, class II, DQ beta
12805014	3.26	2.8	3.38	3.04	3.02	3.04	3.04	3.26	-1.17	0.4669	0.73	NM_001012677; ENSBTAT00000014072; BC102053; BC142119; BT021059; D37955; D37956	BOLA-DRA	major histocompatibility complex, class II, DR alpha
12803184	2.23	2.34	2.39	2.32	2.21	2.28	2.27	2.33	-1.04	0.4955	0.7498	XM_010818297; XM_582099	BOLA-DRB2	histocompatibility complex, class II, DR beta 2
12801195	3.42	3.68	3.75	3.63	3.83	3.42	3.63	3.7	-1.05	0.9357	0.9771	NM_001012678; ENSBTAT00000003342; BC149795	BOLA-DYA	major histocompatibility complex, class II, DY alpha
12804641	2.79	3.26	2.74	2.93	2.78	3.01	2.92	2.77	1.11	0.8729	0.9493	NM_001012679; XM_010818023; ENSBTAT00000063954; ENSBTAT00000064718	BOLA-DYB	major histocompatibility complex, class II, DY beta
12805255	5.75	4.91	5.02	5.79	5.51	5.11	5.48	4.97	1.42	0.3891	0.6735	NM_001105616; XM_005223618; XM_005223620; XR_239591; ENSBTAT00000021451; BC109706; DQ140370	BOLA-NC1	non-classical MHC class I antigen
12782474	2.23	2.31	2.3	2.68	2.29	2.23	2.26	2.3	-1.03	0.3577	0.6503	NM_001102115; NM_001168704; ENSBTAT00000044801; ENSBTAT00000065390; BC149292; EU050657; FJ623266; GU187434; GU187435	BOLL	boule-like RNA-binding protein
12722381	6.14	6.03	6.17	5.87	6.04	6.14	6.02	6.13	-1.08	0.3213	0.6204	XM_002692583; XM_005193272; XM_010811873; XM_010825028; ENSBTAT00000012938	BOP1; LOC101908586	block of proliferation 1; ribosome biogenesis protein BOP1-like
12709672	5.37	5.32	5.36	5.62	5.67	5.16	5.64	5.37	1.21	0.3845	0.6702	NM_001205779; XM_005213837; XM_005213838; XM_005213839; XM_010810834; XM_010810835; ENSBTAT00000026496; BC149188	BORA	bora, aurora kinase A activator
12772250	4.26	4.71	4.97	4.87	4.98	4.85	4.87	4.67	1.15	0.1894	0.4846	NM_001040565; ENSBTAT00000002241; BC104551	BORCS6	BLOC-1 related complex subunit 6
12820864	5.01	4.77	4.64	4.9	4.44	4.43	4.44	4.79	-1.27	0.216	0.515	XM_002698498; XM_005200106; XR_229928; XR_802999; XR_815710; XR_821575; XR_821576; XR_821577; BC112697	BORCS7; LOC101908482	BLOC-1 related complex subunit 7; UPF0693 protein C10orf32 homolog
12748750	1.67	1.53	1.56	1.58	1.77	1.83	1.76	1.56	1.15	0.1719	0.4657	XM_001789512; XM_002695191; ENSBTAT00000051927	BOSTAUV1R403	vomeronasal 1 receptor bosTauV1R403
12755130	2.15	2.12	1.93	2.4	1.93	1.86	1.89	2.13	-1.18	0.9595	0.9857	XM_001789514; XM_002695192; ENSBTAT00000014771	BOSTAUV1R404	vomeronasal 1 receptor bosTauV1R404
12754716	1.71	1.79	2.2	2.06	2.08	2.27	2.07	1.75	1.25	0.1394	0.4209	XM_010815328; XM_001254634; XM_001254649; XM_010823887	BOSTAUV1R414; LOC104968692	vomeronasal 1 receptor bosTauV1R414; vomeronasal type-1 receptor 4-like
12748627	1.98	2.3	1.84	2.23	2.24	1.42	2.23	2	1.17	0.7672	0.905	XM_001789877; XM_002695271; ENSBTAT00000031787	BOSTAUV1R416	vomeronasal 1 receptor bosTauV1R416
12748790	2.02	2.37	2.16	1.71	2.39	2.37	2.38	2.18	1.15	0.8901	0.9578	XM_001789881; XM_010815325; XM_010815326; XM_010823885; ENSBTAT00000063703	BOSTAUV1R417	vomeronasal 1 receptor bosTauV1R417
12748771	1.92	1.74	1.62	1.86	1.8	1.99	1.87	1.75	1.09	0.2422	0.5424	XM_001789884; XM_010815329	BOSTAUV1R418	vomeronasal 1 receptor bosTauV1R418
12754714	1.91	2.14	1.84	2.35	2.1	2.23	2.23	1.91	1.25	0.0423	0.2353	XM_001254591; XM_010815376; ENSBTAT00000043013	BOSTAUV1R419	vomeronasal 1 receptor bosTauV1R419
12754712	4.13	3.97	3.48	4.45	3.98	2.95	3.89	3.95	-1.04	0.8644	0.9452	XM_001254581; ENSBTAT00000063854	BOSTAUV1R420	vomeronasal 1 receptor bosTauV1R420
12748526	1.3	1.06	1.43	1.53	1.27	1.36	1.38	1.28	1.07	0.3265	0.6246	XM_001789887; ENSBTAT00000065622	BOSTAUV1R421	vomeronasal 1 receptor bosTauV1R421
12754830	2.33	2.77	2.05	2.38	2.56	2.25	2.39	2.37	1.02	0.941	0.9788	XM_001256242; XM_002695400; ENSBTAT00000056510	BOSTAUV1R424	vomeronasal 1 receptor bosTauV1R424
12748788	1.58	1.75	1.57	1.61	1.59	1.66	1.62	1.57	1.03	0.8898	0.9576	XM_001788382; XM_002695401	BOSTAUV1R425	vomeronasal 1 receptor bosTauV1R425
12754832	2.15	2.17	2.11	2.4	2.26	2.16	2.27	2.14	1.09	0.147	0.4309	XM_001256259; XM_002695403	BOSTAUV1R426	vomeronasal 1 receptor bosTauV1R426
12862678	2.04	1.66	1.77	1.98	1.81	1.64	1.81	1.8	1.01	0.9153	0.9678	NM_001046627; ENSBTAT00000043004	BOTA-T2R10B	bitter taste receptor T2R10B
12851025	6.5	6.69	6.65	6.48	6.63	6.96	6.65	6.65	1	0.5787	0.8028	NM_001035402; ENSBTAT00000011713; BC102611	BPGM	2,3-bisphosphoglycerate mutase
12713539	3.71	3.46	3.55	3.53	3.71	3.59	3.6	3.57	1.02	0.7008	0.871	NM_173895; ENSBTAT00000018669; BC102310	BPI	bactericidal/permeability-increasing protein
12713720	2.15	2.24	2.14	2.03	2.1	2.17	2.1	2.14	-1.03	0.3017	0.6025	NM_174426; XM_010811362; ENSBTAT00000022728; AF488706; BC114803	BPIFA1	BPI fold containing family A, member 1
12713857	2.7	3	3.08	2.62	2.8	2.7	2.7	3	-1.23	0.0962	0.3547	NM_174803; XM_005214506; ENSBTAT00000012052; U79413	BPIFA2A	BPI fold containing family A, member 2A
12713847	1.96	1.95	2.18	2.52	2.14	1.87	2.16	1.95	1.16	0.4084	0.6894	NM_174802; XM_010811369; XM_010811370; ENSBTAT00000026321; U79414	BPIFA2B	BPI fold containing family A, member 2B
12717178	2.37	2.45	2.21	2.05	2.34	2.57	2.32	2.36	-1.02	0.8669	0.9464	NM_001076503; XM_005214865; XM_010811538; ENSBTAT00000044455; DQ835286	BPIFA2C	BPI fold containing family A, member 2C
12717512	2.32	2.27	1.92	2.37	2.72	2.23	2.4	2.29	1.08	0.1255	0.4016	XM_001253665; XM_002692296; XM_010811787; XM_010824287; DQ777773	BPIFA2D; LOC101906253	BPI fold containing family A, member 2D; short palate, lung and nasal epithelium carcinoma-associated protein 2A-like
12715275	2.88	2.56	2.91	2.78	2.9	3.17	2.92	2.9	1.02	0.2683	0.5687	NM_001040535; XM_010811457; XM_010811458; XM_010811459; ENSBTAT00000008942; ENSBTAT00000056133; BC109989; DQ677839	BPIFA3	BPI fold containing family A, member 3
12715418	2.82	2.5	2.36	2.61	3.08	3.25	3.05	2.53	1.44	0.0605	0.2787	XM_010811661; XM_010824058; DQ777771	BPIFA4	BPI fold containing family A, member 4
12713795	3.37	3.41	3.1	3.45	3.4	3.3	3.39	3.39	1	0.3918	0.676	NM_174697; XM_005214500; XM_005214502; ENSBTAT00000020875; AF488705; BC123569	BPIFB1	BPI fold containing family B, member 1
12717216	2.72	2.8	2.46	2.62	2.93	2.78	2.78	2.71	1.05	0.3616	0.6525	NM_001193194; XM_010811546; XM_010824054	BPIFB2; LOC100851627	BPI fold containing family B, member 2; BPI fold-containing family B member 2-like
12715572	3.34	3.41	3.37	3.33	3.41	3.3	3.34	3.37	-1.02	0.688	0.8647	NM_001244265; ENSBTAT00000022985	BPIFB3	BPI fold containing family B, member 3
12715205	2.19	2.59	2.26	2.63	2.71	2.72	2.72	2.23	1.4	0.0216	0.1687	XM_003582979; XM_010811660; ENSBTAT00000053654	BPIFB4	BPI fold containing family B, member 4
12715755	2.93	2.77	2.98	2.97	3.27	3.21	3.23	2.93	1.23	0.041	0.2313	NM_001244351; ENSBTAT00000044433	BPIFB5	BPI fold containing family B, member 5
12715376	3.37	3.32	3.29	3.53	3.64	3.89	3.66	3.33	1.26	0.01	0.1126	NM_001257213; XR_819290; XR_819291	BPIFB6; LOC104976583	BPI fold containing family B, member 6; uncharacterized LOC104976583
12866290	5.77	5.78	5.66	4.97	4.71	4.9	4.89	5.77	-1.85	2.73e-05	0.0052	NM_001205834; XM_010805314; XM_010805315; ENSBTAT00000014700	BPIFC	BPI fold containing family C
12739912	7.16	7.4	7.22	7.25	7.33	7.35	7.32	7.23	1.07	0.5829	0.8048	NM_001034539; XM_005216812; XM_005216813; XM_005216814; XM_005216815; XM_010813125; ENSBTAT00000005311; BC102110; BT030746	BPNT1	3(2), 5-bisphosphate nucleotidase 1
12771526	7.98	7.95	7.96	8.09	8.07	8	8.07	7.96	1.08	0.1971	0.4927	XM_010816498; XM_010824251	BPTF	bromodomain PHD finger transcription factor
12855223	7.35	7.34	7.44	7.58	7.39	7.51	7.5	7.35	1.11	0.1846	0.479	XM_002687002; XM_005205911; XM_005205916; XM_005205917; XM_005205918; XM_010804604; XM_010804606; XM_010804607; XM_010804608; XM_010804609; XM_010827404; BC151666	BRAF	B-Raf proto-oncogene, serine/threonine kinase
12746865	7.17	7.02	7.26	6.83	6.75	6.89	6.83	7.15	-1.25	0.0073	0.0947	NM_001099008; ENSBTAT00000001552; BC146079	BRAP	BRCA1 associated protein
12817716	5.37	5.65	5.5	5.48	5.37	5.61	5.49	5.5	-1.01	0.8585	0.943	NM_001206455; ENSBTAT00000019280	BRAT1	BRCA1-associated ATM activator 1
12687880	2.66	2.89	2.46	2.56	2.83	2.18	2.53	2.67	-1.1	0.4529	0.7203	NM_173891; ENSBTAT00000006510; BC114791	BRB	brain ribonuclease
12767708	5.86	5.79	5.74	6.3	6.09	6.2	6.2	5.8	1.32	0.0018	0.0442	NM_178573; XM_005220676; XM_005220677; XM_005220678; XM_005220679; XM_005220680; XM_010816216; XM_010816217; XM_010816218; XM_010816219; XM_010816220; ENSBTAT00000011616; AF479648; AF479649; AY077732	BRCA1	breast cancer 1, early onset
12711421	5.79	5.74	5.87	6.04	6.1	6.11	6.1	5.79	1.23	0.0042	0.07	XM_002684277; XM_002691807; XM_010810770; XM_010820704	BRCA2	breast cancer 2, early onset
12908606	7.33	7.32	7.34	7.61	7.44	7.64	7.62	7.33	1.22	0.0193	0.1603	NM_001075790; XM_005227647; XM_005227648; XM_005227649; ENSBTAT00000010280; ENSBTAT00000057143; BC142193; BT021737	BRCC3	BRCA1/BRCA2-containing complex, subunit 3
12863717	5.67	5.78	5.7	5.73	5.96	5.51	5.73	5.71	1.02	0.8869	0.9562	XM_010805839; XM_010808470; XM_010808472; XM_010808474; XM_010808476; XM_010808477; XR_808783; ENSBTAT00000065149	BRD1	bromodomain containing 1
12801007	5.06	4.63	4.99	5.02	5.1	4.92	5.01	5.03	-1.01	0.3802	0.6675	XM_005223209; XM_005223210; XM_005223211; XM_005223214	BRD2	bromodomain containing 2
12801346	10.02	9.9	9.99	10.07	9.97	10.06	10.06	9.98	1.06	0.4214	0.699	NM_001045866; XM_005223209; XM_005223210; XM_005223211; XM_005223214; ENSBTAT00000014704	BRD2	bromodomain containing 2
12706268	6.53	6.74	6.56	6.78	6.71	6.72	6.71	6.55	1.12	0.1731	0.4666	NM_001076873; ENSBTAT00000013992; BC123578	BRD3	bromodomain containing 3
12881571	7.46	7.43	7.46	7.45	7.38	7.46	7.46	7.46	-1	0.7627	0.9028	XM_010798184; XM_010806640; ENSBTAT00000003242	BRD4	bromodomain containing 4
12758044	7.8	7.77	7.73	7.79	7.82	7.78	7.79	7.77	1.02	0.634	0.8358	NM_001103260; XM_005218615; XM_005218616; XM_010814497; ENSBTAT00000028747; BC147947	BRD7	bromodomain containing 7
12887281	7.6	7.57	7.59	7.64	7.73	7.75	7.74	7.59	1.11	0.1038	0.3685	XM_002689197; XM_002689198; XM_002704864; XM_005199052; XM_005199054; XM_005209407; XM_005209409; XM_005209410; XM_010798443; XM_010798444; XM_010798445; XM_010798446; XM_010798447; XM_010798448; XM_010798449; XM_010807330; XM_010807331; XM_010807332; XM_010807333; XM_010807334; XM_010807335; XM_590199; BC102792	BRD8	bromodomain containing 8
12786589	5.75	5.67	5.9	5.86	6.01	5.88	5.87	5.77	1.08	0.1338	0.4139	NM_001193092; XM_005221671; XM_005221672; XM_005221673; ENSBTAT00000048732; BC114914	BRD9	bromodomain containing 9
12845406	1.38	1.53	1.46	1.45	1.57	1.52	1.52	1.46	1.04	0.4602	0.7255	NM_001075852; ENSBTAT00000017938; BC122813	BRDT	bromodomain, testis-specific
12707882	7.91	7.87	8.09	7.86	7.96	8.03	7.95	7.89	1.04	0.9512	0.9825	NM_001102274; XM_005213050; XM_010810249; XM_010810250; ENSBTAT00000044402; BC150022	BRE	brain and reproductive organ-expressed (TNFRSF1A modulator)
12749776	4.62	4.58	4.73	4.44	4.54	4.7	4.55	4.62	-1.05	0.393	0.6769	NM_001012287; XM_005218470; ENSBTAT00000002416; ENSBTAT00000032460; AY369075; BC102781	BREH1	retinyl ester hydrolase type 1
12793839	5.1	5.16	4.94	5.26	5.33	5.07	5.25	5.09	1.11	0.1592	0.449	XM_005196352; XM_010817382; XM_010825004; XM_870485	BRF1	BRF1, RNA polymerase III transcription initiation factor 90 kDa subunit
12825103	5.98	6.18	5.83	6.01	5.87	5.91	5.92	5.99	-1.05	0.548	0.7842	NM_001015582; ENSBTAT00000039838; BC113270; BT020651; BT020781; BT020876; BT020884; BT020898	BRF2	BRF2, RNA polymerase III transcription initiation factor 50 kDa subunit
12747786	6.59	6.6	6.55	6.61	6.93	6.95	6.94	6.6	1.27	0.0487	0.2521	NM_001099087; XM_005217899; ENSBTAT00000002020; BC142091	BRI3BP	BRI3 binding protein
12814890	4.03	3.7	3.52	3.47	3.79	3.32	3.5	3.73	-1.18	0.2172	0.5162	XM_001788590; XM_002697861; XM_005196830; XM_005196831; XM_005224620; XM_010825650; XM_010825651	BRICD5	BRICHOS domain containing 5
12894933	5.44	5.49	5.23	5.98	6.12	6.17	6.11	5.47	1.56	0.0002	0.0134	NM_001015669; ENSBTAT00000021192; ENSBTAT00000043723; BC118187; BT020908	BRINP1	bone morphogenetic protein/retinoic acid inducible neural-specific 1
12737832	4.48	4.55	4.39	4.79	4.7	5.03	4.8	4.48	1.25	0.0092	0.1076	XM_003583262; XM_003587084	BRINP2	bone morphogenetic protein/retinoic acid inducible neural-specific 2
12736550	1.82	1.84	1.85	1.85	2.03	1.93	1.94	1.84	1.07	0.2036	0.5001	NM_001102140; XM_005216773; XM_005216774; ENSBTAT00000011078; BC151303	BRINP3	bone morphogenetic protein/retinoic acid inducible neural-specific 3
12765876	4.95	4.95	4.9	5.27	5.35	5.35	5.35	4.95	1.32	0.0006	0.0235	XM_010798077; XM_010815737	BRIP1	BRCA1 interacting protein C-terminal helicase 1
12787576	8.06	7.98	7.98	7.99	7.7	7.82	7.83	7.98	-1.11	0.1057	0.3719	NM_001034529; ENSBTAT00000025572; BC102643	BRIX1	BRX1, biogenesis of ribosomes, homolog (S. cerevisiae)
12800094	8.3	8.61	8.36	8.41	8.35	8.42	8.41	8.35	1.05	0.7479	0.8949	NM_001114510; ENSBTAT00000021429; BC102222	BRK1	BRICK1, SCAR/WAVE actin-nucleating complex subunit
12834924	5.44	5.58	5.56	5.26	5.45	5.5	5.47	5.57	-1.07	0.2041	0.5006	NM_001076404; XM_005227189; XM_005227190; XM_010821143; XM_010821144; ENSBTAT00000023526; BC116061	BRMS1	breast cancer metastasis suppressor 1
12790006	5.24	5.22	5.55	5.23	5.68	5.52	5.49	5.23	1.2	0.3452	0.6403	NM_001083428; ENSBTAT00000024481; BC123661	BRMS1L	breast cancer metastasis-suppressor 1-like
12736176	7.71	7.53	7.64	7.59	7.63	7.67	7.63	7.63	-1	0.944	0.9796	NM_001205894; XM_005216816; XM_005216817; ENSBTAT00000009990	BROX	BRO1 domain and CAAX motif containing
12799911	5.39	5.33	5.65	5.24	5.48	5.64	5.46	5.37	1.07	0.9912	0.9968	NM_001206089; XM_005222504; XM_005222505; XM_005222506; XM_010817504; XM_010817505; XM_010817506; ENSBTAT00000010224	BRPF1	bromodomain and PHD finger containing, 1
12801484	7.29	6.94	7.09	7.12	6.99	6.96	7	7.1	-1.08	0.4517	0.7197	NM_001205627; XM_005223317; XM_005223318; ENSBTAT00000017711	BRPF3	bromodomain and PHD finger containing, 3
12905320	2.12	2.2	1.92	2.15	2.03	2.03	2.03	2.1	-1.05	0.9091	0.9651	NM_001205612; ENSBTAT00000007375	BRS3	bombesin-like receptor 3
12758744	5.88	5.81	5.91	5.97	5.63	5.91	5.93	5.87	1.04	0.7944	0.9168	XM_002695410; XM_010828006; ENSBTAT00000020255	BRSK1	BR serine/threonine kinase 1
12834516	4.26	4.29	4.29	4.69	4.55	4.61	4.61	4.29	1.25	0.0017	0.0422	XM_010821309; XM_010826400; XM_010826401; XR_816608	BRSK2; LOC104976818; LOC104976313	BR serine/threonine kinase 2; uncharacterized LOC104976818; uncharacterized LOC104976313
12686491	7.44	7.27	7.34	7.39	7.39	7.41	7.39	7.35	1.03	0.5245	0.769	NM_001103174; ENSBTAT00000018087; BC142396	BRWD1	bromodomain and WD repeat domain containing 1
12904974	7.89	7.72	7.8	7.98	8	7.97	7.98	7.8	1.13	0.0391	0.2271	XM_002699937; XM_010800476; XM_010800477; XM_010821790; XM_010821791; XM_614337; ENSBTAT00000021597	BRWD3	bromodomain and WD repeat domain containing 3
12833662	8.35	8.4	8.39	8.39	8.44	8.38	8.38	8.38	-1	0.6968	0.869	NM_001015589; XM_010821005; XM_010821006; XM_010821007; XM_010821008; XM_010821009; XM_010821010; XM_010821011; ENSBTAT00000003254; BC105396; BT020874	BSCL2	Berardinelli-Seip congenital lipodystrophy 2 (seipin)
12775358	8.23	8.21	8.28	8.09	8.08	7.92	8.08	8.23	-1.11	0.0274	0.192	NM_001035026; NM_001253722; ENSBTAT00000027526; BC104548	BSDC1	BSD domain containing 1
12878274	11.54	11.46	11.5	11.36	11.37	11.45	11.36	11.5	-1.1	0.1394	0.4209	NM_001075371; ENSBTAT00000040082; BC103059; BC151413; BT029896; D86567	BSG	basigin (Ok blood group)
12799393	3.55	3.26	3.39	3.37	3.33	3.4	3.37	3.4	-1.02	0.7408	0.8917	XM_002697076; XM_601010	BSN	bassoon presynaptic cytomatrix protein
12847501	3.78	4.29	4.1	4.51	4.75	4.42	4.53	4.07	1.37	0.0122	0.1257	NM_001193084; XM_005204605; ENSBTAT00000017615	BSND	barttin CLCNK-type chloride channel accessory beta subunit
12749690	2.56	2.52	2.87	1.94	2.84	2.82	2.83	2.54	1.22	0.6507	0.8442	NM_001001145; ENSBTAT00000055955; M22244	BSP1	binder of sperm 1
12749613	1.96	2.12	2.22	1.67	1.73	1.92	1.73	2.11	-1.3	0.0151	0.1407	NM_174840; ENSBTAT00000005069; AF055981	BSP3	binder of sperm 3
12749619	1.72	1.4	1.83	1.46	2.33	1.74	1.79	1.71	1.06	0.4271	0.7029	NM_174842; XM_010815003; XM_010815005; ENSBTAT00000054953; AF057133	BSP5	binder of sperm 5
12890035	3.11	3.24	3.48	3.17	3.33	3.44	3.32	3.26	1.04	0.7537	0.8985	NM_001206723; XM_010808248; XM_010808249; XM_010808250; XM_010808251; XM_010808252	BSPRY	B-box and SPRY domain containing
12872517	2.93	2.81	3.13	2.95	3.19	3.44	3.19	2.94	1.19	0.1434	0.4268	XM_002688466; XM_010797999; XM_010806404; XM_868864; ENSBTAT00000008097	BST1	bone marrow stromal cell antigen 1
12733518	3.08	3.12	3.24	3.15	3.11	3.08	3.11	3.13	-1.01	0.6244	0.8296	NM_001193069; ENSBTAT00000018597	BSX	brain-specific homeobox
12820022	7.65	7.59	7.64	7.48	7.57	7.6	7.56	7.65	-1.06	0.2943	0.5961	XM_010819782; XM_010825934	BTAF1	BTAF1 RNA polymerase II, B-TFIID transcription factor-associated, 170kDa
12790384	8.17	8.13	8.07	8.38	8.24	8.5	8.38	8.13	1.19	0.0231	0.1746	NM_001098060; XM_005221883; XM_010817033; ENSBTAT00000028446; BC140696	BTBD1	BTB (POZ) domain containing 1
12727106	6.37	6.26	6.35	6	6.14	6.16	6.15	6.36	-1.16	0.0196	0.1619	NM_001075230; XM_005215917; XM_010812426; XM_010812427; XM_010812428; XM_010812429; XM_010812430; ENSBTAT00000039968; BC119974	BTBD10	BTB (POZ) domain containing 10
12861840	6.82	6.8	6.88	6.92	6.86	6.82	6.86	6.82	1.03	0.6447	0.842	NM_001205745; ENSBTAT00000061102	BTBD11	BTB (POZ) domain containing 11
12819785	2.86	3.4	2.84	3.28	3.17	3.22	3.22	2.85	1.29	0.2558	0.5564	NM_001038131; XM_005225805; XM_005225808; XM_010820102; XM_010820103; XM_010820104; XM_010820105; ENSBTAT00000011611; BC109807	BTBD16	BTB (POZ) domain containing 16
12766396	4.07	3.99	3.93	4.26	3.99	4.15	4.14	3.99	1.11	0.178	0.4724	NM_001205464; ENSBTAT00000042549	BTBD17	BTB (POZ) domain containing 17
12730536	2.88	3.03	3.32	3.13	3.1	3.34	3.12	3.05	1.05	0.3948	0.6785	XR_803957; XR_818264	BTBD18	BTB (POZ) domain containing 18
12847465	5.27	4.95	5.48	4.74	4.96	4.75	4.75	5.24	-1.41	0.0237	0.1772	NM_001101241; XM_010803709; ENSBTAT00000055916	BTBD19	BTB (POZ) domain containing 19
12886568	9.03	9.06	9.11	9.23	9.21	9.24	9.23	9.07	1.12	0.0403	0.2296	XM_010798425; XM_010807292; ENSBTAT00000043281	BTBD2	BTB (POZ) domain containing 2
12714979	6.19	6.2	6.13	6.26	5.9	5.98	5.96	6.19	-1.17	0.2716	0.5729	XM_002692033; XM_005194242; XM_005214079; XM_591093; ENSBTAT00000025703	BTBD3	BTB (POZ) domain containing 3
12791451	6.37	6.3	6.26	6.49	6.67	6.24	6.47	6.3	1.13	0.2099	0.5072	NM_001105050; ENSBTAT00000016949; BC126742	BTBD6	BTB (POZ) domain containing 6
12791542	7.77	7.57	7.77	8	7.91	7.88	7.91	7.77	1.1	0.0315	0.2056	XM_003585089; XM_010807206; XM_010817306; ENSBTAT00000063586	BTBD7	BTB (POZ) domain containing 7
12845158	4.46	4.41	4.27	4.48	4.27	4.28	4.27	4.41	-1.1	0.6663	0.8532	NM_001105200; XM_010803304; XM_010803305; XM_010803306; XM_010803307; XM_010803308; XM_010803309; ENSBTAT00000040291; ENSBTAT00000055999; BC146152	BTBD8	BTB (POZ) domain containing 8
12804925	6.94	6.92	6.97	6.99	6.95	7.06	7	6.95	1.04	0.4363	0.7087	NM_001128498; BC134567	BTBD9	BTB (POZ) domain containing 9
12873141	2.33	2.46	1.95	2.66	2.28	2.43	2.45	2.32	1.1	0.234	0.5333	NM_173896; ENSBTAT00000005549; AF140597; BC133541	BTC	betacellulin
12681726	5.55	5.68	5.49	5.59	5.57	5.19	5.58	5.56	1.01	0.3587	0.6508	NM_001102206; XM_005202148; ENSBTAT00000025464; BC149584	BTD	biotinidase
12786923	10.06	10.14	10.16	10.16	10.18	10.2	10.18	10.15	1.02	0.4151	0.6949	NM_001025314; XM_005221404; XM_005221405; ENSBTAT00000036839; AY911339; BC102975	BTF3	basic transcription factor 3
12846948	4.08	3.96	4.01	4.43	4.07	3.62	4.05	4.01	1.03	0.8936	0.9592	NM_001098106; XM_005204601; XM_005204602; ENSBTAT00000014646; ENSBTAT00000063892; BC112459	BTF3L4	basic transcription factor 3-like 4
12863934	8.85	8.87	8.92	9.14	9.17	9.24	9.17	8.86	1.23	0.0024	0.052	NM_173999; ENSBTAT00000027091; AF014008; BC102787; BC140655; BC142147	BTG1	B-cell translocation gene 1, anti-proliferative
12737028	7.7	7.54	7.52	7.4	7.66	7.4	7.4	7.53	-1.1	0.353	0.6465	XM_002693879; XM_586687; ENSBTAT00000020860	BTG2	BTG family, member 2
12682216	6.25	6.07	6.01	5.72	5.56	5.76	5.74	6.08	-1.26	0.0028	0.0557	NM_001034722; XM_005201155; ENSBTAT00000024895; BC102529	BTG3	BTG family, member 3
12732318	2.02	2	1.77	1.94	1.9	1.71	1.9	2.01	-1.08	0.4355	0.708	XM_010812381; XM_010822745; ENSBTAT00000048647	BTG4	B-cell translocation gene 4
12909208	2.17	2.33	2.28	2.34	2.29	2.75	2.32	2.27	1.03	0.1758	0.4699	NM_001034589; XM_005227791; ENSBTAT00000030136; BC102753	BTK	Bruton agammaglobulinemia tyrosine kinase
12804040	1.63	1.85	1.86	1.88	1.73	1.84	1.83	1.86	-1.02	0.6909	0.8666	NM_001102351; XM_005223574; XM_010818292; XM_010818293; XM_010818294; XM_010818295; ENSBTAT00000049415; BC148938	BTNL2	butyrophilin-like 2 (MHC class II associated)
12820434	9.21	9.22	9.24	9.09	9.03	9.09	9.09	9.22	-1.1	0.0388	0.2263	NM_001083475; XM_005225560; XM_005225561; XM_005225562; XM_005225564; XM_005225565; XM_005225569; XM_005225572; XM_005225573; XM_005225574; XM_010819906; XM_010819907; ENSBTAT00000009830; BC123621	BTRC	beta-transducin repeat containing E3 ubiquitin protein ligase
12700024	6.25	6.19	6.22	6.63	6.62	6.58	6.61	6.22	1.31	0.0004	0.0202	NM_001102011; XM_005212316; XM_010809723; ENSBTAT00000028226; BC148104	BUB1	BUB1 mitotic checkpoint serine/threonine kinase
12690910	6.63	6.65	6.54	6.84	7.04	6.83	6.84	6.64	1.15	0.009	0.106	NM_001145173; XM_010822910; ENSBTAT00000009521	BUB1B	BUB1 mitotic checkpoint serine/threonine kinase B
12820733	9.2	9.29	9.24	9.3	9.38	9.35	9.34	9.24	1.07	0.1794	0.4738	NM_001076177; XM_005225855; ENSBTAT00000057027; BC116090; BT030579	BUB3	BUB3 mitotic checkpoint protein
12731659	5.55	5.52	5.74	5.82	5.86	5.82	5.82	5.53	1.22	0.0234	0.1758	NM_001098006; ENSBTAT00000022419; BC140567	BUD13	BUD13 homolog (S. cerevisiae)
12817762	8.55	8.5	8.44	8.42	8.4	8.4	8.4	8.5	-1.07	0.1826	0.477	XM_005225164; XM_005225165; XM_005225166; XM_005225167; XM_005225168; ENSBTAT00000037140; BC142096	BUD31	BUD31 homolog (S. cerevisiae)
12697792	2.44	2.91	2.64	2.91	2.88	2.96	2.91	2.66	1.2	0.0737	0.3088	U73382	BVD1.15	T cell receptor delta chain variable region BVd1.15
12688293	2.83	2.58	3.26	2.58	2.85	2.96	2.83	2.87	-1.02	0.6398	0.8395	U73392	BVD1.25	T cell receptor delta chain variable region
12898573	5.84	5.72	5.76	6.2	5.89	5.94	5.91	5.77	1.11	0.049	0.2524	XM_002690147; XM_005199388; XM_005199389; XM_005210845; XM_005210846; XM_010798909; XM_010808468; XM_590718; ENSBTAT00000014056	BVES	blood vessel epicardial substance
12802036	6.02	5.88	5.8	5.96	5.76	5.86	5.86	5.89	-1.02	0.6567	0.8473	NM_001014924; ENSBTAT00000013326; BC151370; BT020890	BYSL	bystin-like
12770792	4.03	4.2	4.1	3.28	3.7	4.3	3.75	4.11	-1.29	0.1867	0.4814	XM_010815731; XM_010823975	BZRAP1	benzodiazepine receptor (peripheral) associated protein 1
12775460	10.05	10.16	9.97	9.9	9.91	9.97	9.91	10.06	-1.11	0.1119	0.3817	NM_001206613; ENSBTAT00000007948	BZW1	basic leucine zipper and W2 domains 1
12849324	8.38	8.44	8.4	8.49	8.45	8.44	8.45	8.41	1.03	0.4261	0.7019	NM_001104961; XM_005205173; ENSBTAT00000048357; AB099091; BC146207	BZW2	basic leucine zipper and W2 domains 2
12696623	9.08	9.06	9.13	9.14	9.09	9.1	9.1	9.08	1.01	0.7186	0.8808	NM_001035423; XM_005212209; ENSBTAT00000015904; BC102607	C10H14orf1	chromosome 10 open reading frame, human C14orf1
12697060	2.19	1.72	2.03	2.21	2.39	2.21	2.21	2	1.16	0.0582	0.2733	XM_005192421; XM_005192422; XM_005211904; XM_005211905	C10H14orf105	chromosome 10 open reading frame, human C14orf105
12692964	7.99	8	7.82	7.68	7.53	7.55	7.54	7.99	-1.37	0.0042	0.0693	XM_002690507; XM_002700556; ENSBTAT00000063675	C10H14orf119	chromosome 10 open reading frame, human C14orf119
12689126	9.59	9.64	9.61	9.64	9.54	9.68	9.64	9.61	1.02	0.9112	0.9659	NM_001035280; ENSBTAT00000029256; BC102276	C10H14orf166	chromosome 10 open reading frame, human C14orf166
12688924	4.69	4.59	4.73	4.66	4.46	4.59	4.58	4.68	-1.07	0.2621	0.5627	NM_001099702; ENSBTAT00000035624; BC142386	C10H14orf169	chromosome 10 open reading frame, human C14orf169
12694170	7.09	7.13	7.29	6.89	7	7	7	7.11	-1.09	0.0396	0.2285	NM_001038060; XM_005211804; ENSBTAT00000027817; BC111157	C10H14orf37	chromosome 10 open reading frame, human C14orf37
12697567	1.83	1.71	1.65	1.91	1.68	1.5	1.69	1.72	-1.02	0.772	0.9068	XM_005192431; XM_005212066; XM_010809540; XM_010809541; XM_010809542; XM_010809543; XM_010823210; XM_010823212; XM_010823216; XM_010823218; ENSBTAT00000019517	C10H14orf39	chromosome 10 open reading frame, human C14orf39
12689136	1.85	2.3	2.13	1.71	2.02	1.91	1.9	2.1	-1.15	0.1696	0.4628	NM_001075604; NR_045536; XM_010809455; XM_010809456; XM_010809457; XM_010809458; XM_010809459; XM_010809460; BC110259	C10H14orf53	chromosome 10 open reading frame, human C14orf53
12688491	4.83	4.84	4.94	4.59	4.92	4.57	4.58	4.84	-1.2	0.1417	0.424	NM_001038049; XM_005211276; XM_010808888; XM_010808889; XM_010808890; XM_010808891; XM_010808892; ENSBTAT00000016916; BC111308	C10H14orf93	chromosome 10 open reading frame, human C14orf93
12691099	6.07	6.23	5.98	5.8	6.06	5.88	5.9	6.09	-1.14	0.117	0.3893	NM_001015668; XM_005211500; XM_005211504; XM_010809116; XM_010809117; ENSBTAT00000002823; BC142022	C10H15orf41	chromosome 10 open reading frame, human C15orf41
12692221	2.11	2.08	1.9	2.11	2.03	1.9	2.02	2.09	-1.05	0.8506	0.9408	ENSBTAT00000007813	C10H15orf43	chromosome 10 open reading frame, human C15orf43
12693192	3.02	2.43	2.54	2.31	2.19	2.53	2.33	2.52	-1.14	0.104	0.3687	NM_001206976; NR_031034; ENSBTAT00000005987; ENSBTAT00000050901	C10H15orf48; MIR147	chromosome 10 open reading frame, human C15orf48; microRNA mir-147
12694648	5.18	5.11	4.95	5.08	5.14	5.2	5.14	5.1	1.03	0.4978	0.7512	XM_010809214; XM_010822917; ENSBTAT00000018299; ENSBTAT00000064341	C10H15orf52	chromosome 10 open reading frame, human C15orf52
12694026	6	6.18	5.86	5.76	5.68	5.7	5.71	6.01	-1.24	0.0165	0.1473	NM_001075286; XM_005211556; XM_005211557; XM_005211558; ENSBTAT00000036068; BC120381	C10H15orf57	chromosome 10 open reading frame, human C15orf57
12697004	3.59	3.08	3.46	3.93	3.62	3.31	3.62	3.45	1.12	0.249	0.5505	NM_001105432; XM_005211384; ENSBTAT00000036489	C10H15orf59	chromosome 10 open reading frame, human C15orf59
12690776	5.21	4.97	5.1	5.09	4.86	5.28	5.08	5.1	-1.02	0.8632	0.9446	XM_002690478; XM_615283; ENSBTAT00000066309	C10H15orf61	chromosome 10 open reading frame, human C15orf61
12687779	4.46	4.22	4.2	4.37	4.1	4.17	4.17	4.21	-1.02	0.4943	0.7492	XM_005192402; XM_005192403; XM_005192404; XM_005192405; XM_005192406; XM_005211626; XM_005211627; XM_005211628; XM_005211629; XM_010809216; XM_010809217; XM_010822918	C10H15orf62	chromosome 10 open reading frame, human C15orf62
12693066	4.98	5.15	5.07	5.12	5.16	4.95	5.12	5.07	1.04	0.9145	0.9674	XR_226906; XR_236147; BC118340	C10H15orf65	chromosome 10 open reading frame, human C15orf65
12705767	3.85	3.73	3.64	3.27	4.03	3.5	3.54	3.74	-1.14	0.4874	0.7438	NM_001038113; ENSBTAT00000016771; BC110018	C11H2orf40	chromosome 11 open reading frame, human C2orf40
12707681	6.04	5.88	5.99	6	5.96	5.83	5.96	5.98	-1.01	0.6501	0.8439	NM_001034714; XM_005212876; XM_005212877; XM_010810131; ENSBTAT00000022529; BC103343	C11H2orf42	chromosome 11 open reading frame, human C2orf42
12703229	4.33	3.96	4.28	4.34	4.34	4.5	4.34	4.3	1.02	0.121	0.3955	XM_001253009; XM_002691506; XM_005193960; XM_005213088; XM_010810284; XM_010817285; ENSBTAT00000022591	C11H2orf44	chromosome 11 open reading frame, human C2orf44
12702132	5.24	5.34	5.44	5.43	5.55	5.33	5.43	5.34	1.07	0.3182	0.617	NM_001081539; ENSBTAT00000016358; BC133333	C11H2orf49	chromosome 11 open reading frame, human C2orf49
12705249	2.52	2.21	2.51	2.41	2.43	2.41	2.41	2.51	-1.08	0.9807	0.992	NM_001075480; NM_001257089; ENSBTAT00000002474; ENSBTAT00000055980; BC149591; BT025343	C11H2orf50	chromosome 11 open reading frame, human C2orf50
12702793	5.92	6.14	5.92	6.02	6.09	6.11	6.09	5.92	1.13	0.409	0.6896	NM_001083775; XM_005212803; ENSBTAT00000024344; ENSBTAT00000064372	C11H2orf68	chromosome 11 open reading frame, human C2orf68
12708392	2.63	2.6	2.45	2.31	2.57	2.44	2.44	2.61	-1.13	0.2514	0.5527	NM_001076994; XM_010810259; ENSBTAT00000044082	C11H2orf70	chromosome 11 open reading frame, human C2orf70
12700319	4.08	4.12	4.06	4.05	4.27	4.13	4.14	4.08	1.04	0.4563	0.7227	XM_002691493; XM_596060; ENSBTAT00000032980; ENSBTAT00000063365	C11H2orf71	chromosome 11 open reading frame, human C2orf71
12703115	2.58	2.4	2.42	2.15	2.4	2.1	2.13	2.41	-1.22	0.0475	0.2491	NM_001101283; ENSBTAT00000009010	C11H2orf73	chromosome 11 open reading frame, human C2orf73
12698033	1.77	1.87	1.73	1.91	1.89	1.77	1.9	1.77	1.09	0.4063	0.6875	XM_002691373; XM_002700815; XM_005193906; XM_005212824; ENSBTAT00000066027	C11H2orf74	chromosome 11 open reading frame, human C2orf74
12708694	2.07	2.38	2.33	2.27	2.52	2.13	2.29	2.35	-1.04	0.7316	0.8867	XM_001256093; XM_001788310; XM_002691205	C11H2orf78; LOC104968628	chromosome 11 open reading frame, human C2orf78; uncharacterized protein C2orf78-like
12703320	2.71	3.11	2.72	3.05	2.83	3.14	3.03	2.71	1.24	0.2804	0.5821	NM_001110188; ENSBTAT00000054018; ENSBTAT00000063282	C11H2orf81	chromosome 11 open reading frame, human C2orf81
12703404	5.96	5.78	6.02	6.08	6.04	5.96	6.03	5.95	1.06	0.2542	0.5552	XM_002691638; XM_005213435; XM_005213436; XM_005213437; XM_010818751; ENSBTAT00000016565	C11H9orf114	chromosome 11 open reading frame, human C9orf114
12703017	6.14	5.95	6.3	6.03	6.14	6	6.01	6.13	-1.09	0.4987	0.7519	NM_001037491; XM_010810612; XM_010810613; ENSBTAT00000032601; BC108239	C11H9orf116	chromosome 11 open reading frame, human C9orf116
12702827	4.66	4.79	4.51	4.88	4.41	4.95	4.92	4.66	1.2	0.5839	0.805	XM_005194000; XM_005194001; XM_005194002; XM_005213419; XM_005213420; XM_005213421; ENSBTAT00000016929	C11H9orf117	chromosome 11 open reading frame, human C9orf117
12704344	5.4	5.19	5.26	5.52	5.41	5.43	5.42	5.28	1.11	0.0678	0.2958	NM_001100300; XM_005213511; ENSBTAT00000054490; BC149888	C11H9orf142	chromosome 11 open reading frame, human C9orf142
12702698	8.67	8.65	8.77	8.63	8.64	8.63	8.63	8.66	-1.02	0.3666	0.6563	NM_001195050; ENSBTAT00000018807; BC111659	C11H9orf16	chromosome 11 open reading frame, human C9orf16
12702969	3.56	3.94	3.26	3.37	3.74	3.66	3.67	3.58	1.06	0.9617	0.9862	XM_002691610; XM_010810525; XM_010818963; XM_870172	C11H9orf171	chromosome 11 open reading frame, human C9orf171
12706189	3.77	4.28	3.75	3.54	3.71	3.92	3.72	3.76	-1.03	0.2532	0.5543	XM_005194064; XM_005194065; XM_005194066; XM_005213526; XM_005213527; XM_005213528; XM_010810628; XM_010810629; XM_010819486; XM_010819503; ENSBTAT00000053888	C11H9orf172	chromosome 11 open reading frame, human C9orf172
12703417	5.78	6.04	5.87	6.23	6.3	6	6.22	5.88	1.26	0.0354	0.2162	XM_005194077; XM_010810605	C11H9orf173	chromosome 11 open reading frame, human C9orf173
12708169	4.55	4.58	4.51	4.32	4.34	4.29	4.32	4.55	-1.18	0.0072	0.094	XM_002691673; XM_010819010; ENSBTAT00000025995; ENSBTAT00000064587; ENSBTAT00000066117	C11H9orf50	chromosome 11 open reading frame, human C9orf50
12708551	6.52	6.67	6.78	6.71	6.91	6.79	6.8	6.66	1.1	0.1744	0.4684	XM_001252116; XM_002691657; XM_005194059; XM_005194060; XM_005213454; XM_005213455; ENSBTAT00000064693	C11H9orf69	chromosome 11 open reading frame, human C9orf69
12707072	6.59	6.59	6.48	6.75	6.7	6.71	6.7	6.59	1.08	0.0388	0.2263	NM_001076048; XM_005213303; XM_005213304; ENSBTAT00000027065; BC116053	C11H9orf78	chromosome 11 open reading frame, human C9orf78
12702072	3.12	3	2.98	3.18	3.18	3.46	3.18	2.99	1.14	0.0455	0.2439	NM_001101193; XM_005213340; XM_005213342; XM_010810453; XM_010810454; XM_010810455; ENSBTAT00000006841; BC146122	C11H9orf9	chromosome 11 open reading frame, human C9orf9
12717776	1.84	2	1.9	1.87	2.15	1.89	1.88	1.91	-1.02	0.5796	0.803	XM_003585168; XM_005194309; XM_010811216	C13H10orf67	chromosome 13 open reading frame, human C10orf67
12721383	4.11	4.47	4.08	4.25	4.22	4.61	4.24	4.1	1.1	0.3695	0.659	XM_001255696; XM_002692233; ENSBTAT00000029079	C13H20orf141	chromosome 13 open reading frame, human C20orf141
12717470	2.37	2.9	2.21	2.5	2.51	2.26	2.51	2.37	1.1	0.7302	0.8861	XM_005192468; XM_005214990; ENSBTAT00000005168; ENSBTAT00000044352	C13H20orf144	chromosome 13 open reading frame, human C20orf144
12721352	2.43	2.98	2.37	2.63	2.8	2.32	2.6	2.4	1.15	0.9684	0.9878	XM_010811677; XM_010824125; BC112642	C13H20orf173	chromosome 13 open reading frame, human C20orf173
12715435	5.25	5.24	5.66	5.27	5.31	5.67	5.29	5.24	1.03	0.8409	0.9366	NM_001079598; XM_010811460; XM_010811461; ENSBTAT00000061472; BC120282	C13H20orf194	chromosome 13 open reading frame, human C20orf194
12720846	2.1	1.94	2.39	2.45	2.65	2.54	2.55	2.13	1.34	0.0158	0.1445	NM_001079622; XM_005214835; XM_005214836; XM_005214837; XM_005214839; XM_005214840; XM_010811527; ENSBTAT00000039331; BC111198	C13H20orf195	chromosome 13 open reading frame, human C20orf195
12716981	5.28	4.62	5.22	4.92	5.11	4.7	4.91	5.25	-1.26	0.53	0.773	NM_001046552; XM_005214847; XM_010811528; ENSBTAT00000039347; BC112619	C13H20orf196	chromosome 13 open reading frame, human C20orf196
12717796	3.38	3.08	3.12	3.35	3.06	3.33	3.34	3.11	1.17	0.6862	0.8636	XM_002684289; XM_002692276	C13H20orf202	chromosome 13 open reading frame, human C20orf202
12714756	8.92	8.93	8.93	8.85	8.8	8.78	8.81	8.93	-1.09	0.1027	0.3667	NM_001034421; ENSBTAT00000029063; BC102069	C13H20orf24	RAB5-interacting protein
12715176	7.12	7.19	7.24	7.31	7.14	7.24	7.24	7.18	1.04	0.4971	0.7509	NM_001046205; XM_010811453; XM_010811454; XM_010811455; XR_810683; XR_810684; ENSBTAT00000024937; BC112587	C13H20orf27	chromosome 13 open reading frame, human C20orf27
12718381	3.54	3.57	3.66	3.43	3.28	3.56	3.43	3.57	-1.11	0.1122	0.3821	NM_001075198; XM_003584822; BC109834	C13H20orf85; LOC100851784	chromosome 13 open reading frame, human C20orf85; uncharacterized protein C20orf85-like
12714927	4.45	4.77	4.41	4.61	4.63	4.56	4.6	4.43	1.13	0.6114	0.8221	XM_002692430; XM_005194438; XM_005194439; XM_005194441; XM_005214968; XM_005214969; XM_005214971; XM_010811634; XM_010822616; XM_867486; ENSBTAT00000002731	C13H20orf96	chromosome 13 open reading frame, human C20orf96
12721437	2.29	2.51	2.93	2.55	2.76	2.72	2.72	2.55	1.13	0.5582	0.7905	NM_001109967; XM_010811987; ENSBTAT00000055170; BC153846	C14H8orf22	chromosome 14 open reading frame, human C8orf22
12722339	5.68	5.57	5.31	5.76	5.61	5.42	5.6	5.55	1.04	0.5559	0.7893	NM_001046153; XM_005215180; XM_005215181; ENSBTAT00000001168; BC112675	C14H8orf33	chromosome 14 open reading frame, human C8orf33
12723476	2.17	2.12	2.1	2.15	2.53	2.49	2.51	2.12	1.31	0.0492	0.2529	NM_001199131; XM_010812073; XM_010812074; XM_010812075; XM_010812076; XR_821016; ENSBTAT00000039224	C14H8orf34; LOC104976705	chromosome 14 open reading frame, human C8orf34; uncharacterized LOC104976705
12723468	5.69	5.57	5.62	5.72	5.69	5.82	5.71	5.63	1.06	0.1627	0.453	XM_002692813; XM_866332; ENSBTAT00000060954	C14H8orf37	chromosome 14 open reading frame, human C8orf37
12723564	2.39	2.92	2.42	2.43	2.78	2.92	2.76	2.4	1.28	0.4866	0.743	NM_001076475; ENSBTAT00000002838; BC119975	C14H8orf46	chromosome 14 open reading frame, human C8orf46
12722170	6.24	6.27	5.98	5.52	5.47	5.67	5.51	6.25	-1.67	0.0006	0.0251	NM_001110068; ENSBTAT00000045713	C14H8orf59	chromosome 14 open reading frame, human C8orf59
12723302	5.37	5.41	5.45	5.54	5.51	5.41	5.5	5.41	1.07	0.2761	0.5782	NM_001205614; XM_005215375; XM_010811967; ENSBTAT00000020362; BC149302	C14H8orf76	chromosome 14 open reading frame, human C8orf76
12723634	7.02	6.92	6.88	7.13	6.85	6.95	6.97	6.93	1.03	0.724	0.8831	NM_001110184; ENSBTAT00000006544; BC134700	C14H8orf82	chromosome 14 open reading frame, human C8orf82
12723974	4.09	4.15	4.51	4.28	4	4.04	4.02	4.12	-1.08	0.309	0.6094	XM_005215557; XM_010812108; XM_010812109; XM_010822689; XM_010822690; XM_010822691; XR_818705; XR_818706	C14H8orf89; LOC100336141	chromosome 14 open reading frame, human C8orf89; putative uncharacterized protein C8orf89
12729417	2.01	2.41	2.2	2.22	2.4	2.08	2.23	2.2	1.02	0.8382	0.9357	NM_001038177; XM_005215857; ENSBTAT00000006511	C15H11orf1	chromosome 15 open reading frame, human C11orf1
12726966	3.01	3.24	3.34	2.95	3.3	3.07	3.1	3.22	-1.09	0.5076	0.7576	NM_001014846; XM_005215909; XM_005215910; XM_005215911; ENSBTAT00000002494; BC102543; BT021678	C15H11orf16	chromosome 15 open reading frame, human C11orf16
12729694	7.76	7.75	7.85	7.78	7.8	7.78	7.78	7.75	1.02	0.9915	0.9969	NM_001206822; XM_005216306; XM_005216307; XM_005216308; XM_005216309; XM_005216310; XM_005216311; XM_005216312; XM_005216313; XM_005216314; XM_010812743; XM_010812745; ENSBTAT00000014362	C15H11orf30	chromosome 15 open reading frame, human C11orf30
12729795	5.39	5.33	5.47	5.01	5.24	4.93	5.02	5.39	-1.3	0.0111	0.1199	NM_001164092	C15H11orf31	chromosome 15 open reading frame, human C11orf31
12731239	3.79	4.09	3.96	3.27	3.56	3.73	3.54	3.95	-1.33	0.0183	0.1553	NM_001113538; ENSBTAT00000020999	C15H11orf34	chromosome 15 open reading frame, human C11orf34
12733728	2.41	2.22	2.56	2.53	2.93	2.43	2.51	2.4	1.08	0.1664	0.458	XM_002693151; XM_870311; ENSBTAT00000039810	C15H11orf42	chromosome 15 open reading frame, human C11orf42
12727049	6.61	6.63	6.88	6.51	6.44	6.56	6.51	6.62	-1.08	0.0659	0.2914	NM_001038037; XM_005216409; ENSBTAT00000039581; BC109973	C15H11orf49	chromosome 15 open reading frame, human C11orf49
12729888	5.31	5.52	5.64	5.98	5.82	5.84	5.83	5.5	1.26	0.0068	0.0913	XM_002692990; XM_010812388; XM_010822751; XM_866023; ENSBTAT00000011420	C15H11orf52	chromosome 15 open reading frame, human C11orf52
12730070	4.45	4.49	4.14	4.55	4.3	4.96	4.58	4.47	1.08	0.2228	0.5209	XM_002693007; XM_870687	C15H11orf53	chromosome 15 open reading frame, human C11orf53
12727803	7.11	7.09	6.89	7.26	7.07	7.09	7.08	7.1	-1.01	0.2638	0.5649	NM_001083423; XM_005215832; XM_005215833; XM_005215835; XM_010812363; ENSBTAT00000002592	C15H11orf57	chromosome 15 open reading frame, human C11orf57
12733535	9.64	9.63	9.56	9.79	9.74	9.71	9.74	9.64	1.08	0.0706	0.302	NM_001035474; ENSBTAT00000008884; BC105190	C15H11orf58	chromosome 15 open reading frame, human C11orf58
12729946	2.93	2.72	2.87	3.22	2.9	2.71	2.93	2.86	1.05	0.4787	0.7382	NM_001038208; BC111348	C15H11orf63	chromosome 15 open reading frame, human C11orf63
12733379	1.86	1.85	1.76	1.98	1.91	2.01	1.97	1.86	1.08	0.0804	0.3242	XM_010812329; XM_010812330; XM_010825643; XM_010825644	C15H11orf65	chromosome 15 open reading frame, human C11orf65
12733686	6.14	6.27	6.08	6.52	6.32	6.08	6.31	6.15	1.12	0.283	0.5847	NM_001046598; XM_005215743; ENSBTAT00000020352; BC105371	C15H11orf70	chromosome 15 open reading frame, human C11orf70
12733529	6.88	7.01	6.85	7.06	7.13	6.82	7.06	6.88	1.13	0.386	0.6716	NM_001078051; ENSBTAT00000010807; BC109785	C15H11orf71	chromosome 15 open reading frame, human C11orf71
12729835	6.5	6.52	6.52	6.42	6.33	6.22	6.33	6.52	-1.14	0.0403	0.2297	NM_001034750; XM_005216388; XM_010812785; XM_010812786; XM_010812787; XM_010812788; ENSBTAT00000028797; ENSBTAT00000054498; BC103191; BC142297	C15H11orf74	chromosome 15 open reading frame, human C11orf74
12730103	1.83	1.8	1.62	1.86	1.78	1.7	1.78	1.81	-1.02	0.7167	0.8797	NM_001077028; XM_005215871; XM_005215872; XM_010812380; ENSBTAT00000048644	C15H11orf88	chromosome 15 open reading frame, human C11orf88
12733800	3.48	3.73	3.48	3.67	3.53	3.6	3.6	3.48	1.09	0.6933	0.8679	NM_001110185; XM_010812790; XR_237578; ENSBTAT00000039684; BC142062	C15H11orf91	chromosome 15 open reading frame, human C11orf91
12733928	3.58	3.58	3.59	3.45	3.86	3.01	3.44	3.58	-1.1	0.498	0.7514	NM_001099196; XM_010812858; ENSBTAT00000039634	C15H11orf94	chromosome 15 open reading frame, human C11orf94
12726388	5.18	5.52	5.11	5.43	5.54	5.33	5.43	5.15	1.21	0.2329	0.5322	NM_001145035	C15H11orf96	chromosome 15 open reading frame, human C11orf96
12733776	2.65	2.62	2.32	2.76	2.85	2.61	2.75	2.63	1.08	0.1044	0.3695	NM_001077076; ENSBTAT00000055337	C15H11orf97	chromosome 15 open reading frame, human C11orf97
12741360	2.19	2.41	2.04	2.23	2.23	1.99	2.23	2.21	1.02	0.6221	0.8281	ENSBTAT00000047059	C16H1orf100	chromosome 16 open reading frame, human C1orf100
12737461	2.64	2.62	2.39	2.71	2.39	2.78	2.74	2.63	1.08	0.5535	0.7882	NM_001205494; XM_010813230; XM_010813231; XM_010813232	C16H1orf105	chromosome 16 open reading frame, human C1orf105
12734216	6.09	6.15	5.94	6.12	6.03	6.16	6.11	6.07	1.02	0.6123	0.8227	XM_002694240; XM_003585020; ENSBTAT00000065142; ENSBTAT00000065906	C16H1orf106	chromosome 16 open reading frame, human C1orf106
12737604	5.05	5.11	5.09	5.46	5.45	5.38	5.46	5.09	1.29	0.0011	0.0327	NM_001205383; ENSBTAT00000008390	C16H1orf115	chromosome 16 open reading frame, human C1orf115
12740692	3.77	3.64	4.35	3.75	3.53	3.43	3.55	3.72	-1.13	0.1104	0.3788	NM_001098464; ENSBTAT00000024149; BC140587	C16H1orf116	chromosome 16 open reading frame, human C1orf116
12735371	4.57	4.76	5.03	4.5	4.97	5.08	5	4.78	1.17	0.7248	0.8835	NM_001031755; XM_005217052; XM_005217054; XM_005217055; XM_005217057; XM_010813323; XM_010813324; XM_010813325; XM_010813326; XM_010813327; XM_010813328; XM_010813329; ENSBTAT00000019289; ENSBTAT00000057381	C16H1orf159	chromosome 16 open reading frame, human C1orf159
12738154	3.9	3.71	3.68	3.89	4.04	3.66	3.87	3.69	1.13	0.4249	0.7009	XM_010813287; XM_010813288; XM_010813289; XM_010813290; XM_010813291; XM_010823083; XR_811936	C16H1orf167	chromosome 16 open reading frame, human C1orf167
12737359	6.07	6.14	5.99	6.04	6.02	6.08	6.04	6.07	-1.02	0.7804	0.9111	NM_001079790; ENSBTAT00000044812; BC108133	C16H1orf174	chromosome 16 open reading frame, human C1orf174
12737450	2.11	1.93	2.25	2.18	2.06	2.29	2.18	2.1	1.05	0.4908	0.7461	XM_002693870; XM_869069; ENSBTAT00000011220	C16H1orf186	chromosome 16 open reading frame, human C1orf186
12737673	5.98	5.93	6.28	6.03	5.36	5.51	5.52	5.96	-1.35	0.054	0.2629	NM_001081547; XM_005217399; ENSBTAT00000055747; BC133418	C16H1orf21	chromosome 16 open reading frame, human C1orf21
12735218	5.75	6	5.8	5.85	5.64	5.7	5.72	5.8	-1.06	0.2481	0.5496	NM_001080902; ENSBTAT00000015853; BC148916; BT026154	C16H1orf27	chromosome 16 open reading frame, human C1orf27
12737682	4.6	4.54	4.25	3.88	4.78	4.41	4.37	4.57	-1.14	0.6583	0.8482	XM_001250233; XM_002694232	C16H1orf53	chromosome 16 open reading frame, human C1orf53
12735459	6.38	6.37	6.35	6.53	6.22	6.43	6.41	6.37	1.03	0.7619	0.9025	NM_001100341; XM_005217343; ENSBTAT00000003693	C16H1orf74	chromosome 16 open reading frame, human C1orf74
12735245	5.52	5.3	5.46	5.44	5.16	5.27	5.28	5.44	-1.12	0.2178	0.5167	NM_001166564; ENSBTAT00000018787	C16H1orf86	chromosome 16 open reading frame, human C1orf86
12737294	5.62	5.47	5.67	5.62	5.76	5.88	5.75	5.61	1.1	0.1271	0.4036	NM_001083770; XM_005216839; XM_010813136; ENSBTAT00000034185	C16H1orf95	chromosome 16 open reading frame, human C1orf95
12745997	6.63	6.8	6.62	6.76	6.7	6.7	6.7	6.63	1.05	0.6397	0.8395	NM_001031753; XM_005217767; ENSBTAT00000029052; BT029879	C17H12orf43	chromosome 17 open reading frame, human C12orf43
12746023	5.94	5.9	5.81	6.08	5.77	5.73	5.75	5.89	-1.1	0.8409	0.9366	XM_002694475; XM_005195025; XM_005217973; XM_010814006; XM_010814007; XM_010823360; XM_010823361; XM_584238; ENSBTAT00000027321; BC151775	C17H12orf65	chromosome 17 open reading frame, human C12orf65
12746759	6.19	6.27	6.15	6.32	6.37	6.24	6.31	6.19	1.09	0.1678	0.4603	NM_001040531; XM_005218223; XM_010814226; ENSBTAT00000043931	C17H22orf39	chromosome 17 open reading frame, human C22orf39
12747213	5.66	5.86	5.94	6.32	6.15	6.43	6.3	5.84	1.38	0.0031	0.0584	NM_001102129; XM_005217557; XM_005217558; XM_005217559; XM_005217560; XM_005217561; XM_010813741; XM_010813742; ENSBTAT00000014052	C17H4orf29	chromosome 17 open reading frame, human C4orf29
12746496	3.55	3.32	3.3	3.56	2.67	3.2	3.16	3.31	-1.11	0.2911	0.5932	XM_003587131; XM_005217587; XM_010823310; ENSBTAT00000061299	C17H4orf33	chromosome 17 open reading frame, human C4orf33
12744731	2.15	1.96	2.15	2.26	2.07	1.97	2.09	2.15	-1.04	0.885	0.9554	NM_001077088; ENSBTAT00000047680	C17H4orf45	chromosome 17 open reading frame, human C4orf45
12744739	6.41	6.36	6.31	6.33	6.3	6.19	6.31	6.36	-1.03	0.2621	0.5627	NM_001078113; XM_001250103	C17H4orf46; LOC782307	chromosome 17 open reading frame, human C4orf46; uncharacterized protein C4orf46 homolog
12744952	4.19	4.29	3.94	4.42	4.39	4.39	4.39	4.18	1.16	0.0353	0.216	NM_001145133; ENSBTAT00000023182; BC149549	C17H5orf52	chromosome 17 open reading frame, human C5orf52
12759076	2.68	3.14	2.8	2.49	2.74	2.61	2.62	2.82	-1.15	0.1016	0.3647	XM_002694736; XM_002701761; XM_005195176; XM_005195177; XM_005195178; XM_005218409; XM_005218410; XM_005218411; ENSBTAT00000032575	C18H16orf46	chromosome 18 open reading frame, human C16orf46
12748493	7.34	7.37	7.39	7.23	7.13	7.34	7.23	7.37	-1.1	0.1199	0.3934	NM_001105502; XM_005218433; XM_005218434; ENSBTAT00000006669	C18H16orf70	chromosome 18 open reading frame, human C16orf70
12759052	4.4	4.37	4.37	4.32	4.33	4.27	4.33	4.37	-1.03	0.2862	0.5887	XM_002694752; XM_005192655; XM_005218761; XM_010814584; XR_226197; XM_010814583	C18H16orf74; LOC101909252	chromosome 18 open reading frame, human C16orf74; uncharacterized protein C16orf74-like
12754771	3.15	3.29	3.54	3.55	3.4	3.38	3.39	3.31	1.06	0.3244	0.6223	NM_001205459; XM_010814575; ENSBTAT00000025162; ENSBTAT00000064305	C18H16orf86	chromosome 18 open reading frame, human C16orf86
12759110	6	6.19	6	6.01	5.9	5.85	5.91	6	-1.07	0.1359	0.4163	NM_001078045; XM_010814553; ENSBTAT00000004555	C18H16orf87	chromosome 18 open reading frame, human C16orf87
12755157	3.23	3.16	3.02	3.09	3.33	3.28	3.28	3.15	1.09	0.3587	0.6508	XM_002694852; XM_010814585; XM_010826533; XM_010826536	C18H16orf95	chromosome 18 open reading frame, human C16orf95
12758493	5.94	5.87	5.95	5.94	5.89	6.06	5.95	5.94	1	0.555	0.7886	NM_001076892; XM_005218646; XM_010814523; XM_010814524; XM_010814525; XM_010814526; ENSBTAT00000027233; BC123667	C18H19orf12	chromosome 18 open reading frame, human C19orf12
12755271	4.43	4.74	4.37	4.58	4.5	4.56	4.57	4.4	1.12	0.7408	0.8917	XM_010815657; XM_010823931; XR_813058; BC112671	C18H19orf18	chromosome 18 open reading frame, human C19orf18
12754742	4.86	5.12	5.09	4.87	5.1	4.87	4.87	5.11	-1.18	0.4766	0.7367	NM_001207046; XM_010814832; ENSBTAT00000044870; BC102086	C18H19orf33	chromosome 18 open reading frame, human C19orf33
12750969	6.71	6.77	6.7	6.65	6.66	6.84	6.66	6.7	-1.03	0.9437	0.9796	NM_001046062; ENSBTAT00000013731; ENSBTAT00000065656; BC112837	C18H19orf40	chromosome 18 open reading frame, human C19orf40
12758412	5.29	5.32	5.28	5.17	5.09	4.99	5.09	5.29	-1.15	0.0221	0.1713	NM_001080291; XM_005218970; XM_010814766; XM_010814767; XM_010814768; ENSBTAT00000025109	C18H19orf47	chromosome 18 open reading frame, human C19orf47
12757427	8.47	8.39	8.54	7.73	7.77	7.79	7.77	8.47	-1.63	2.21e-05	0.0048	NM_001046227; NM_001244559; ENSBTAT00000014709	C18H19orf48	chromosome 18 open reading frame, human C19orf48
12756723	5.44	5.36	5.61	5.64	5.43	5.54	5.54	5.46	1.06	0.4948	0.7495	NM_001164025; ENSBTAT00000043989; BC149771	C18H19orf54	chromosome 18 open reading frame, human C19orf54
12753922	4.52	4.56	4.55	4.7	4.56	4.45	4.57	4.56	1.01	0.7461	0.8942	XM_005195393; XM_005219467; XM_010815194; XM_010815195; XM_010815196; XM_010815197; XM_010815198; XM_010823785; XM_010823786; XM_010823787; XM_010823788; XM_010823789; BC118102	C18H19orf68	chromosome 18 open reading frame, human C19orf68
12748759	3.23	3.37	3.32	3.08	3.37	3.2	3.21	3.31	-1.07	0.3543	0.648	XM_005200278; XM_005200279; XM_005219513; XM_005219514	C18H19orf81	chromosome 18 open reading frame, human C19orf81
12766569	4.64	4.69	4.87	4.69	4.47	5.18	4.74	4.7	1.03	0.7987	0.9192	XM_010815953; XM_010824031	C19H17orf100	chromosome 19 open reading frame, human C17orf100
12765065	2.05	2.38	2.18	2.14	2.13	2.1	2.13	2.19	-1.05	0.4531	0.7204	XM_005195769; XM_005220964; XM_010816410; XM_010816411; XM_010824220; XM_010824221; ENSBTAT00000042938	C19H17orf104	chromosome 19 open reading frame, human C17orf104
12760401	2.9	2.51	2.66	2.73	2.87	3.12	2.89	2.68	1.16	0.1619	0.4519	XM_002684441; XM_002696036; XR_813406; XR_813407; XR_819433; XR_819434; ENSBTAT00000065517; BC109732	C19H17orf105	chromosome 19 open reading frame, human C17orf105
12766532	5.06	4.9	5.28	5.11	5.36	5.06	5.08	5.07	1.01	0.4575	0.7235	NM_001145539; XM_005220168; XM_010815885; ENSBTAT00000064961	C19H17orf107	chromosome 19 open reading frame, human C17orf107
12763019	7.49	7.52	7.66	7.67	7.64	7.53	7.65	7.51	1.11	0.5014	0.7532	NM_001038092; XM_005220221; XM_005220222; XM_005220223; ENSBTAT00000029238; BC109638	C19H17orf49	chromosome 19 open reading frame, human C17orf49
12772930	3.91	4.48	4.11	4.21	4.3	4.43	4.31	4.14	1.12	0.3594	0.6511	XM_002695650; XM_868950; ENSBTAT00000063115	C19H17orf50	chromosome 19 open reading frame, human C17orf50
12765364	4.86	5.19	4.82	5.07	5.03	5.09	5.07	4.84	1.17	0.3608	0.6521	XM_002696073; XM_867068; ENSBTAT00000005861	C19H17orf53	chromosome 19 open reading frame, human C17orf53
12760450	3.47	3.35	3.71	3.16	3.18	3.23	3.18	3.5	-1.25	0.0157	0.1439	XM_003587466	C19H17orf58	chromosome 19 open reading frame, human C17orf58
12765676	7.49	7.46	7.39	7.46	7.5	7.4	7.46	7.45	1.01	0.8956	0.96	NM_001078087; XM_005221069; XM_005221070; XM_005221072; XM_005221073; XM_010816474; ENSBTAT00000024188; BC102788	C19H17orf62	chromosome 19 open reading frame, human C17orf62
12771389	3.73	3.9	4.01	3.77	3.81	3.9	3.82	3.88	-1.05	0.5895	0.8084	NM_001075929; ENSBTAT00000054304; BC109987	C19H17orf64	chromosome 19 open reading frame, human C17orf64
12766703	4.31	4.43	4.68	4.48	4.18	4.41	4.4	4.45	-1.03	0.3645	0.6548	XM_003583528; XM_003587375; ENSBTAT00000049635	C19H17orf67	chromosome 19 open reading frame, human C17orf67
12765908	3.99	4.5	4.55	4.58	4.67	4.53	4.59	4.52	1.05	0.1465	0.4305	XM_001251607; XM_002696116; XM_005195813; XM_005221111; ENSBTAT00000025435	C19H17orf70	chromosome 19 open reading frame, human C17orf70
12761858	6.38	6.33	6.43	6.75	6.58	6.61	6.6	6.38	1.16	0.009	0.106	XM_003583540; XM_003587382; ENSBTAT00000027955	C19H17orf75	chromosome 19 open reading frame, human C17orf75
12765503	2.26	2.11	2.04	1.86	2.12	2.32	2.11	2.12	-1.01	0.7956	0.9177	NM_001099158; XM_010815778; ENSBTAT00000035403; BC146231	C19H17orf78	chromosome 19 open reading frame, human C17orf78
12769340	7.52	7.36	7.55	7.52	7.42	7.43	7.42	7.53	-1.08	0.8043	0.9211	XM_002695755; XM_587446; XR_813195; XR_819276; ENSBTAT00000022110	C19H17orf85	chromosome 19 open reading frame, human C17orf85
12766692	6.61	6.66	6.46	6.63	6.89	6.72	6.74	6.6	1.1	0.1224	0.3971	XM_003583634; XM_003587472; BC126776	C19H17orf89	chromosome 19 open reading frame, human C17orf89
12766709	4.45	4.61	4.39	4.63	4.5	4.44	4.51	4.46	1.04	0.6909	0.8666	XM_010816203; XM_010824178; ENSBTAT00000064066	C19H17orf96	chromosome 19 open reading frame, human C17orf96
12773430	4.26	4.58	4.34	4.52	4.51	4.8	4.52	4.35	1.13	0.1077	0.3743	XM_010815881; XM_010824053	C19H17orf97	chromosome 19 open reading frame, human C17orf97
12772924	4.18	3.68	4.08	4.29	4.11	4.33	4.29	4.09	1.15	0.1069	0.3739	NM_001206258; ENSBTAT00000061352	C19H17orf98	chromosome 19 open reading frame, human C17orf98
12704506	7.26	7.35	7.23	7.32	7.26	7.06	7.26	7.27	-1.01	0.4721	0.7336	NM_001037448; XM_005212844; XM_010810117; ENSBTAT00000006000; BC108147	C1D	C1D nuclear receptor corepressor
12851605	8.5	8.44	8.44	8.53	8.4	8.35	8.4	8.44	-1.02	0.6547	0.846	NM_001076160; XM_005205157; XM_005205159; XM_010804008; XM_010804009; ENSBTAT00000006572; BC120299	C1GALT1	core 1 synthase, glycoprotein-N-acetylgalactosamine 3-beta-galactosyltransferase 1
12904815	6.03	6.14	6.17	6.25	6.18	6.3	6.25	6.14	1.08	0.1123	0.3821	NM_001034575; XM_005227464; ENSBTAT00000028542; BC104496	C1GALT1C1	C1GALT1-specific chaperone 1
12687104	2.28	2.22	2.01	2.42	2.19	2.33	2.32	2.22	1.07	0.2047	0.5012	NM_001077124; ENSBTAT00000018387	C1H21orf140	chromosome 1 open reading frame, human C21orf140
12684920	5.32	5.28	5.39	5.2	5.27	5.21	5.2	5.33	-1.09	0.1553	0.4435	NM_001075781; XM_010801655; XM_010801656; ENSBTAT00000026102; BC118255	C1H21orf2	chromosome 1 open reading frame, human C21orf2
12680307	7.78	7.81	8.04	7.9	7.95	7.87	7.91	7.8	1.08	0.7385	0.8907	NM_001034463; XM_010801684; ENSBTAT00000009346; BC102260	C1H21orf33	chromosome 1 open reading frame, human C21orf33
12681607	7.65	7.74	7.64	7.56	7.6	7.55	7.55	7.65	-1.07	0.1348	0.415	NM_001046407; ENSBTAT00000003977; BC110223	C1H21orf59	chromosome 1 open reading frame, human C21orf59
12680471	4.08	4.29	3.87	3.78	4.35	3.99	4.02	4.08	-1.04	0.8158	0.9267	NM_001163694; XM_005201104; ENSBTAT00000061032	C1H21orf62	chromosome 1 open reading frame, human C21orf62
12682117	5.98	6.13	6.05	6.24	6.09	6.01	6.1	6.05	1.04	0.5078	0.7576	NM_001037617; XM_005201150; XM_005201152; XM_010800942; ENSBTAT00000001832; BC109792	C1H21orf91	chromosome 1 open reading frame, human C21orf91
12684788	4.99	5.03	5.08	5.03	5.13	5.08	5.08	5.03	1.03	0.4862	0.7425	XM_001787323; XM_002684772; XM_010801138; XM_010801139; XM_010824603; XM_010824604; ENSBTAT00000007523	C1H3orf17	chromosome 1 open reading frame, human C3orf17
12678219	1.72	1.7	1.77	1.55	1.8	1.68	1.68	1.73	-1.03	0.53	0.773	XM_001787925; XM_002684765; XM_005196073; XM_005201373	C1H3orf30	chromosome 1 open reading frame, human C3orf30
12679281	5.5	5.59	5.47	5.5	5.45	5.51	5.5	5.5	1	0.612	0.8225	XM_002684988; XM_005195939; XM_005201780; XM_010801457; XM_010824404; XM_583586; ENSBTAT00000006854	C1H3orf33	chromosome 1 open reading frame, human C3orf33
12679933	7.43	7.3	7.35	7.47	7.5	7.6	7.49	7.35	1.1	0.0571	0.2709	NM_001206451; XM_003581672; XM_003585501; XM_003585502; XM_003585627; XM_005196027; XM_005201179; XM_005201187; XM_010800982; XM_010824517; ENSBTAT00000010480; BC120104	C1H3orf38; ZNF654; LOC100849247; LOC100849275	chromosome 1 open reading frame, human C3orf38; zinc finger protein 654; uncharacterized protein C3orf38 homolog
12682289	2.04	2.3	2.28	2.04	2.23	2.14	2.14	2.29	-1.11	0.4938	0.7486	XM_002684771; XM_010801135; XM_010824589; XM_865244; ENSBTAT00000022018; ENSBTAT00000057589	C1H3orf52	chromosome 1 open reading frame, human C3orf52
12684168	7.45	7.5	7.52	7.47	7.74	7.65	7.63	7.49	1.1	0.1751	0.4689	NM_001205651; ENSBTAT00000010430	C1H3orf58	chromosome 1 open reading frame, human C3orf58
12682437	6.16	6.13	6.24	6.05	5.77	6.16	6.02	6.16	-1.1	0.1457	0.4297	NM_001195030; ENSBTAT00000006865	C1H3orf70	chromosome 1 open reading frame, human C3orf70
12783013	3.86	3.26	3.99	3.8	4.11	3.95	3.95	3.91	1.03	0.2377	0.537	NM_001014945; XM_005203214; ENSBTAT00000009415; ENSBTAT00000040146; AY911382; BC105345; BT020977	C1QA	complement component 1, q subcomponent, A chain
12784435	5.27	5.62	5.3	5.32	5.37	5.42	5.37	5.29	1.06	0.8317	0.9332	NM_001046599; XM_010802613; ENSBTAT00000014871; BC112490	C1QB	complement component 1, q subcomponent, B chain
12763530	9.4	9.45	9.39	9.54	9.45	9.46	9.46	9.4	1.04	0.3301	0.6278	NM_001034527; ENSBTAT00000013734; BC102464	C1QBP	complement component 1, q subcomponent binding protein
12781080	4.29	4.16	3.9	4.27	4.31	4.74	4.29	4.14	1.11	0.082	0.3276	NM_001206396; ENSBTAT00000014865; BC114893	C1QC	complement component 1, q subcomponent, C chain
12770922	4.5	4.31	5.13	4.46	4.07	4.77	4.44	4.5	-1.04	0.4288	0.7045	NM_001205862; ENSBTAT00000015618	C1QL1	complement component 1, q subcomponent-like 1
12781719	3.58	3.85	3.03	3.7	3.79	3.78	3.79	3.53	1.19	0.2074	0.5043	NM_001205836; ENSBTAT00000050672	C1QL2	complement component 1, q subcomponent-like 2
12720820	2.53	2.92	2.62	2.65	2.5	2.53	2.52	2.63	-1.08	0.2883	0.5904	NM_001206164; ENSBTAT00000022175	C1QL3	complement component 1, q subcomponent-like 3
12862507	3.37	3.35	3.55	3.53	3.44	3.36	3.44	3.36	1.06	0.8117	0.9249	XM_010805035; XM_010827693	C1QL4	complement component 1, q subcomponent-like 4
12769736	9.9	9.91	10.02	10.05	10.21	10.02	10.04	9.9	1.1	0.1055	0.3713	NM_001083409; XM_005221199; XM_005221200; XM_005221201; XM_010816533; ENSBTAT00000008228; BC133322	C1QTNF1	C1q and tumor necrosis factor related protein 1
12887268	5.74	5.74	5.53	5.66	5.37	5.47	5.49	5.74	-1.19	0.1462	0.4301	XM_002689351; XM_010798066; XM_010807570; XM_589781	C1QTNF2	C1q and tumor necrosis factor related protein 2
12786020	7.23	7.25	7.1	5.86	5.94	5.71	5.85	7.24	-2.62	1.28e-06	0.0016	NM_001101138; XM_005221604; XM_010816812; ENSBTAT00000022698; BC151389	C1QTNF3	C1q and tumor necrosis factor related protein 3
12733695	2.57	2.56	2.46	2.83	2.91	2.45	2.86	2.57	1.23	0.1611	0.451	XM_010812878; XM_010822935	C1QTNF4	C1q and tumor necrosis factor related protein 4
12733445	3.07	3.12	3.02	3.23	2.84	2.64	2.87	3.07	-1.15	0.3026	0.6034	NM_001099138; ENSBTAT00000040033; BC142162	C1QTNF5	C1q and tumor necrosis factor related protein 5
12864745	7.61	7.32	7.55	7.49	7.83	7.77	7.79	7.56	1.18	0.1365	0.4172	NM_001101872; XM_005206809; ENSBTAT00000010617; BC151625	C1QTNF6	C1q and tumor necrosis factor related protein 6
12872166	1.78	1.97	1.75	1.76	1.59	1.89	1.75	1.77	-1.01	0.4268	0.7027	NM_001076201; XM_005208313; XM_005208314; XM_005208315; XM_005208316; XM_010806396; XM_010806397; ENSBTAT00000013656; ENSBTAT00000044776; BC120196	C1QTNF7	C1q and tumor necrosis factor related protein 7
12817249	4.65	5.26	5.06	4.94	4.89	5.52	4.92	5.02	-1.07	0.5693	0.7973	XM_002697908; XM_602976; ENSBTAT00000016731	C1QTNF8	C1q and tumor necrosis factor related protein 8
12709807	3.56	3.75	3.57	3.46	3.56	3.68	3.57	3.57	-1	0.5216	0.7673	NM_001075846; ENSBTAT00000001799; BC122841	C1QTNF9	C1q and tumor necrosis factor related protein 9
12859128	4.25	4.52	4.54	4.58	4.94	4.59	4.59	4.53	1.04	0.0766	0.3157	NM_001034407; XM_005207128; XM_005207129; ENSBTAT00000011362; ENSBTAT00000015014; BC103405; BT030568	C1R	complement component 1, r subcomponent
12858465	5.74	5.81	5.67	5.68	5.63	5.71	5.67	5.74	-1.05	0.341	0.6366	NM_001192155; XM_010805576; XM_010805577; XM_010805578; XM_010805579; ENSBTAT00000021566; ENSBTAT00000065473	C1RL	complement component 1, r subcomponent-like
12868860	4.46	4.18	4.39	4.62	4.64	4.7	4.63	4.39	1.18	0.0108	0.1182	NM_001076550; ENSBTAT00000006358; BC119956	C1S	complement component 1, s subcomponent
12805720	3.9	3.49	3.52	3.41	3.31	3.43	3.42	3.5	-1.06	0.0795	0.3221	NM_001034492; XM_005223654; ENSBTAT00000009798; ENSBTAT00000045436; BC103357; BT026538	C2	complement component 2
12787887	5.51	5.09	5.41	5.43	5.34	5.37	5.38	5.4	-1.01	0.6801	0.8609	NM_001075927; XM_005221602; ENSBTAT00000023356; BC114683	C20H5orf22	chromosome 20 open reading frame, human C5orf22
12786653	4.88	4.84	5.05	4.97	4.96	4.68	4.96	4.86	1.07	0.648	0.8432	NM_001079795; XM_005221558; XM_005221559; ENSBTAT00000001909; ENSBTAT00000047186; BC118330	C20H5orf28	chromosome 20 open reading frame, human C5orf28
12785597	3.63	3.72	3.52	4.09	3.95	4.29	4.1	3.63	1.39	0.0026	0.0539	NM_001083426; XM_010816784; ENSBTAT00000009815; BC114653	C20H5orf34	chromosome 20 open reading frame, human C5orf34
12786060	6.43	6.42	6.54	6.52	6.43	6.52	6.52	6.43	1.07	0.6931	0.8678	XM_005196162; XM_005200481; XM_010800070; XM_010816817; XM_010816818; XM_010816819; XM_010816820; XM_010816821; XM_010816822; XM_010824741; XM_010824742; XM_010824743; XM_010824744; XM_010824745; XR_820214	C20H5orf42; LOC101908366; LOC505334	chromosome 20 open reading frame, human C5orf42; uncharacterized protein C5orf42-like
12784830	1.9	1.82	1.86	1.89	1.98	1.88	1.89	1.86	1.02	0.442	0.7123	NM_001206649; XM_005221398; XM_005221399; XM_005221402; XM_005221403	C20H5orf47	chromosome 20 open reading frame, human C5orf47
12786743	2.36	2.57	2.62	2.51	2.47	2.69	2.5	2.59	-1.07	0.6963	0.8689	XM_001787978; XM_002696431	C20H5orf49	chromosome 20 open reading frame, human C5orf49
12791247	5.29	5.19	5.27	5.81	6.08	6.06	6.07	5.27	1.75	0.0001	0.0098	NM_001252510; NR_131934; XR_239200; XR_814250; XR_814251; XR_820519; XR_820520	C21H14orf132; TUNAR	chromosome 21 open reading frame, human C14orf132; TCL1 upstream neural differentiation-associated RNA
12791925	5.93	6.03	5.94	6.03	6.09	5.99	6.03	5.94	1.07	0.349	0.6433	NM_001166559; ENSBTAT00000063539	C21H14orf142	chromosome 21 open reading frame, human C14orf142
12791167	5.33	5.47	5.51	5.53	5.53	5.61	5.53	5.46	1.05	0.1532	0.4403	NM_001205388; XM_005222240; XM_005222241; XM_010817271; ENSBTAT00000030916; BC114110	C21H14orf180	chromosome 21 open reading frame, human C14orf180
12793872	10.37	10.48	10.34	10.34	10.22	10.22	10.22	10.37	-1.11	0.1044	0.3695	NM_001113315; ENSBTAT00000038460; BC102582	C21H14orf2	chromosome 21 open reading frame, human C14orf2
12789871	6.09	6.11	5.85	5.76	5.53	5.66	5.65	6.1	-1.36	0.0085	0.1028	NM_001075573; XM_010817239; ENSBTAT00000013688; BC118243	C21H14orf79	chromosome 21 open reading frame, human C14orf79
12788907	4.51	4.75	4.95	5.04	5.02	4.93	5.03	4.74	1.23	0.0593	0.2765	XM_002696798; XR_807720; XR_807723; XR_814335; XR_814337	C21H14orf80; TMEM121	chromosome 21 open reading frame, human C14orf80; transmembrane protein 121
12789834	2.97	3.07	3.13	2.72	3.1	3.1	3.1	3.06	1.03	0.5117	0.7604	NM_001075536; XM_005221873; XM_005221874; XM_005221876; XM_010817024; XM_010817025; XM_010817026; XM_010817027; XM_010817028; XM_010817030; ENSBTAT00000015744; BC109656	C21H15orf26	chromosome 21 open reading frame, human C15orf26
12790684	2.55	2.26	2.25	2.67	2.54	2.55	2.54	2.26	1.22	0.0563	0.2691	NM_001101168; XM_005221970; XM_005221971; XM_005221973; XM_010817086; XM_010817087; ENSBTAT00000016569; BC133555	C21H15orf27	chromosome 21 open reading frame, human C15orf27
12793978	6.28	6.29	6.19	5.9	6.13	5.92	5.91	6.29	-1.29	0.0174	0.1516	XM_001252069; XM_002696677; XM_010798582; XM_010798584; XM_010817136; XM_010817137; ENSBTAT00000027992	C21H15orf39	chromosome 21 open reading frame, human C15orf39
12792170	6.85	7.03	6.96	6.96	6.97	6.77	6.97	6.95	1.01	0.6233	0.8289	NM_001075386; XM_005221819; XM_010816950; ENSBTAT00000021969; BC103179; BC149508	C21H15orf40	chromosome 21 open reading frame, human C15orf40
12800313	4.18	4.36	4.05	4.28	3.67	3.93	3.95	4.19	-1.18	0.191	0.4859	NM_001046510; XM_005222695; ENSBTAT00000002457; BC113216; DQ335871	C22H3orf14	chromosome 22 open reading frame, human C3orf14
12797030	5.75	5.58	5.43	5.03	5.63	5.34	5.34	5.59	-1.19	0.1657	0.4573	NM_001101260; XM_005222925; ENSBTAT00000013410; BC147991	C22H3orf18	chromosome 22 open reading frame, human C3orf18
12800480	2.86	2.95	2.62	2.59	2.77	3.2	2.81	2.85	-1.03	0.7938	0.9166	XM_005196510; XM_005196513; XM_005196514; XM_005223148; XM_005223151; XM_005223152; XM_010817987; XM_010817988; XM_010825212; XM_010825213; XM_010825219; ENSBTAT00000008930; ENSBTAT00000063720	C22H3orf20; LOC101909476	chromosome 22 open reading frame, human C3orf20; uncharacterized protein C3orf20-like
12797179	4.09	4.39	4.26	4.63	4.21	4.53	4.51	4.25	1.2	0.1537	0.441	NM_001076497; XM_010818007; ENSBTAT00000043637; BC108183	C22H3orf22	chromosome 22 open reading frame, human C3orf22
12794939	4.84	4.69	4.56	4.87	5	4.67	4.85	4.69	1.12	0.2144	0.5133	NM_001100318; XM_005222749; ENSBTAT00000015778	C22H3orf62	chromosome 22 open reading frame, human C3orf62
12796434	5.03	4.86	4.55	4.45	4.73	4.39	4.42	4.83	-1.33	0.0857	0.335	XM_002697057; XM_005196452; XM_005222950; XM_010817778; XM_010817779; XM_010817780; XM_010817781; XM_010825097; XM_010825098; XM_010825099; XM_010825100; XM_614692	C22H3orf67	chromosome 22 open reading frame, human C3orf67
12797303	2.77	3.05	2.92	3.02	3.27	2.86	3.04	2.92	1.09	0.3127	0.6126	NM_001077085; ENSBTAT00000001300	C22H3orf84	chromosome 22 open reading frame, human C3orf84
12803764	1.56	1.67	1.77	1.9	1.8	1.76	1.81	1.67	1.1	0.1095	0.3771	XM_002705669; XM_010804838; XM_010804839; XM_010804842; XM_010818367; XM_010818368; XM_010818369; XM_010818370; BC112456	C23H6orf10	chromosome 23 open reading frame, human C6orf10
12806847	8.17	8.14	8.2	7.97	8.14	8.11	8.12	8.17	-1.03	0.2332	0.5326	NM_001076471; XM_005223261; XM_005223262; XM_005223263; XM_005223264; ENSBTAT00000048862	C23H6orf106	chromosome 23 open reading frame, human C6orf106
12806452	6.75	6.6	6.8	6.67	6.59	6.67	6.67	6.75	-1.05	0.3893	0.6736	NM_001038178; ENSBTAT00000035893; BC109937	C23H6orf136	chromosome 23 open reading frame, human C6orf136
12800901	5.2	4.93	4.84	4.84	5.02	4.87	4.85	4.94	-1.06	0.5042	0.755	NM_001145653; ENSBTAT00000063844	C23H6orf141	chromosome 23 open reading frame, human C6orf141
12804037	4.02	4.3	4.05	4.19	4	4.36	4.19	4.04	1.11	0.6456	0.8423	XM_001255685; XM_002697351; XM_010818385; XM_010825320; ENSBTAT00000005965; ENSBTAT00000064467	C23H6orf15	chromosome 23 open reading frame, human C6orf15
12804225	2.49	2.56	2.54	2.58	2.63	2.76	2.64	2.53	1.08	0.1242	0.3995	XM_010799450; XM_010818626; XR_802666; XR_815009	C23H6orf201	chromosome 23 open reading frame, human C6orf201
12806931	2.59	2.9	2.72	3.01	2.71	2.93	2.91	2.73	1.13	0.2456	0.5461	XM_005196575; XM_005223359; XM_010818152; XM_010825300	C23H6orf222	chromosome 23 open reading frame, human C6orf222
12804199	4.95	5.15	4.9	4.96	5.12	4.66	4.93	4.93	1	0.5318	0.7739	XM_001790494; XM_002697243	C23H6orf226	chromosome 23 open reading frame, human C6orf226
12806841	3.05	3.82	3.37	2.98	2.95	3.26	2.97	3.4	-1.35	0.1216	0.396	NM_001078081; XM_010818357; ENSBTAT00000017984; BC120063	C23H6orf25	chromosome 23 open reading frame, human C6orf25
12803643	5.41	5.37	5.09	5.45	5.41	5.24	5.42	5.39	1.02	0.5136	0.7619	NM_001101267; ENSBTAT00000032323; BC150103	C23H6orf47	chromosome 23 open reading frame, human C6orf47
12803739	5.4	5.77	5.33	5.46	5.73	5.37	5.47	5.36	1.08	0.8772	0.9513	NR_026724; NR_026725; NR_026726	C23H6orf52	chromosome 23 open reading frame, human C6orf52
12802870	10.04	9.95	9.91	9.95	9.85	9.96	9.96	9.96	-1	0.5356	0.7772	NM_001077999; XM_005223770; ENSBTAT00000027310; BC126615; BC148131; BT030562	C23H6orf62	chromosome 23 open reading frame, human C6orf62
12803728	7.87	7.95	7.94	7.94	8.05	8.01	8	7.95	1.04	0.2788	0.5807	XM_002697208; XM_005196580; XM_005196581; XM_005223360; XM_005223361; XM_871203; ENSBTAT00000047590; BC149118	C23H6orf89	chromosome 23 open reading frame, human C6orf89
12809617	6.85	6.81	6.85	6.94	6.82	6.73	6.83	6.85	-1.01	0.9755	0.9897	NM_001079590; ENSBTAT00000015436; BC122840	C24H18orf21	chromosome 24 open reading frame, human C18orf21
12810708	7.02	7.24	7.07	7.05	6.89	6.91	6.9	7.06	-1.11	0.1146	0.3852	NM_001195062; XM_010818940; ENSBTAT00000028439; XM_010818939; XM_010818941	C24H18orf32	chromosome 24 open reading frame, human C18orf32
12810659	3.51	3.41	3.33	3.19	3.49	3.19	3.19	3.42	-1.17	0.2641	0.5652	XM_002697793; XM_880440; XR_229684; XR_229685; XR_239841; XR_239842	C24H18orf42	chromosome 24 open reading frame, human C18orf42
12808600	5.31	5.15	5	5.15	5	4.94	5.01	5.15	-1.1	0.2858	0.5882	NM_001206167; XM_005224269; XM_005224270; XM_005224271; XM_005224276; XM_005224277; XM_005224279; XM_010818934; XM_010818935; XM_010818936; XR_239825; ENSBTAT00000010737	C24H18orf54	chromosome 24 open reading frame, human C18orf54
12808608	2.17	2.2	2.62	2.3	2.7	2.36	2.33	2.19	1.1	0.4708	0.7325	XM_005224271; XM_005224276; XM_005224277; XM_005224279; XM_010818934; XR_239825	C24H18orf54	chromosome 24 open reading frame, human C18orf54
12808904	7.01	6.88	6.89	6.86	6.92	6.9	6.9	6.89	1.01	0.6432	0.8412	NM_001205470; XM_010818769; XM_010818770; ENSBTAT00000020214; ENSBTAT00000063924	C24H18orf8	chromosome 24 open reading frame, human C18orf8
12816697	7.32	7.34	7.35	7.09	6.96	7.03	7.03	7.34	-1.24	0.0025	0.0528	NM_001038106; XM_005224438; XM_005224439; ENSBTAT00000003544; BC109870	C25H16orf13	chromosome 25 open reading frame, human C16orf13
12814091	3.21	2.9	2.65	3.04	3.18	2.78	3.01	2.91	1.07	0.6365	0.8373	NM_001078077; XM_005224762; ENSBTAT00000015524	C25H16orf45	chromosome 25 open reading frame, human C16orf45
12811194	6.43	6.3	6.34	6.35	6.27	6.35	6.35	6.34	1	0.6413	0.8404	XM_002697989; XM_002703086; XM_010825779	C25H16orf52	chromosome 25 open reading frame, human C16orf52
12810804	4.28	4.42	4.14	4.49	4.4	4.29	4.39	4.28	1.08	0.2901	0.5924	NM_001105033; XM_005224818; XM_005224820; XM_005224821; XM_010819382; XM_010819383; ENSBTAT00000065695	C25H16orf54	chromosome 25 open reading frame, human C16orf54
12818505	6.5	6.51	6.59	6.44	6.51	6.39	6.44	6.5	-1.04	0.2491	0.5507	NM_001076973	C25H16orf58	chromosome 25 open reading frame, human C16orf58
12814059	5.15	5.24	5.44	5.31	5.39	5.38	5.39	5.25	1.1	0.3868	0.672	NM_001205379; XM_010819129; ENSBTAT00000034642; BC103103	C25H16orf59	chromosome 25 open reading frame, human C16orf59
12813565	7.68	7.59	7.7	7.81	7.87	7.91	7.86	7.69	1.13	0.0193	0.1604	NM_001046368; XM_005224755; XM_005224756; XM_010819314; XM_010819315; XR_803450; XR_815371; ENSBTAT00000025864; BC105446	C25H16orf62; LOC100849118	chromosome 25 open reading frame, human C16orf62; uncharacterized LOC100849118
12814395	4.54	4.45	4.77	4.5	4.59	4.62	4.59	4.56	1.02	0.8574	0.9428	NM_001046621; XM_005224564; XM_010819135; XM_010819136; XM_010819137; ENSBTAT00000008661; ENSBTAT00000037505; BC112526	C25H16orf71	chromosome 25 open reading frame, human C16orf71
12813703	7.67	7.57	7.82	7.73	7.7	7.67	7.7	7.68	1.02	0.8494	0.9402	XM_002697959; XM_863921; ENSBTAT00000018406	C25H16orf72	chromosome 25 open reading frame, human C16orf72
12814499	3.43	3.51	3.17	3.47	3.78	3.62	3.63	3.44	1.14	0.0745	0.3109	NM_001145758; ENSBTAT00000026716	C25H16orf82	chromosome 25 open reading frame, human C16orf82
12818483	3.43	3.74	3.34	3.43	3.51	3.53	3.52	3.43	1.07	0.8797	0.9527	XM_002697889; XM_871029; ENSBTAT00000002834	C25H16orf89	chromosome 25 open reading frame, human C16orf89
12818512	3.89	3.87	3.99	3.96	4.06	3.84	3.96	3.88	1.05	0.6607	0.8498	NM_001206478; XM_005224567; ENSBTAT00000000804	C25H16orf90	chromosome 25 open reading frame, human C16orf90
12818451	6.65	6.9	6.65	6.75	6.67	6.71	6.71	6.65	1.04	0.7929	0.9164	NM_001076512; ENSBTAT00000047510; BC109585	C25H16orf91	chromosome 25 open reading frame, human C16orf91
12814920	3.4	3.72	3.5	3.74	3.41	3.71	3.73	3.52	1.16	0.5195	0.7658	XM_005196963; XM_005224972	C25H16orf92	chromosome 25 open reading frame, human C16orf92
12818251	5.46	5.59	5.27	5.21	5.61	5.47	5.45	5.45	-1	0.9246	0.9721	NM_001195631; XM_005224963; ENSBTAT00000045037; BC149051	C25H16orf93	chromosome 25 open reading frame, human C16orf93
12813322	3.03	3.24	3.45	3.1	3.05	3.41	3.08	3.24	-1.12	0.72	0.8812	XM_010799928; XM_010819251	C25H16orf96	chromosome 25 open reading frame, human C16orf96
12812873	7.79	7.8	7.83	7.71	7.83	7.69	7.7	7.79	-1.06	0.4215	0.699	NM_001075754; ENSBTAT00000028313; BC118367	C25H7orf26	chromosome 25 open reading frame, human C7orf26
12812327	7.38	7.36	7.41	7.25	7.2	7.22	7.22	7.38	-1.12	0.0324	0.2085	XM_002698212; XM_589329; ENSBTAT00000019989	C25H7orf43	chromosome 25 open reading frame, human C7orf43
12813129	5.49	5.51	5.45	5.51	5.34	5.39	5.4	5.48	-1.06	0.375	0.663	NM_001110078; XM_005225120; XM_010819557; XM_010819558; XM_010819559; BC122639	C25H7orf50	chromosome 25 open reading frame, human C7orf50
12814219	2.46	2.47	2.42	2.5	2.44	2.35	2.44	2.46	-1.02	0.7973	0.9184	NM_001076486; XM_005225221; ENSBTAT00000022295	C25H7orf61	chromosome 25 open reading frame, human C7orf61
12823222	3.67	3.6	3.5	3.6	3.47	3.51	3.52	3.59	-1.05	0.4142	0.6941	NM_001076476; ENSBTAT00000014299; BC109935	C26H10orf120	chromosome 26 open reading frame, human C10orf120
12820673	5.11	5	5.25	4.9	5.12	4.89	4.9	5.11	-1.16	0.1831	0.4775	NM_001098463; XM_005225587; ENSBTAT00000004267; BC140487	C26H10orf2	chromosome 26 open reading frame, human C10orf2
12821255	7.74	7.58	7.74	7.76	7.74	7.75	7.74	7.74	1	0.4227	0.6999	XM_002698448; XM_003584091; XM_005197092; XM_005197095; XM_005197096; XM_005225684; XM_005225686; XM_005225687; XM_010819999; XM_010820000; XM_010820001; XM_010820002; XM_010825944; XM_010825945; XM_010825961; ENSBTAT00000017436	C26H10orf76	chromosome 26 open reading frame, human C10orf76
12823181	3.7	3.62	3.75	3.97	3.95	3.77	3.96	3.69	1.2	0.0398	0.2288	XM_005225753; ENSBTAT00000018285	C26H10orf82	chromosome 26 open reading frame, human C10orf82
12823214	4.82	4.4	4.75	4.71	4.75	4.83	4.76	4.78	-1.02	0.3935	0.6772	XM_002698572; XM_010801020; XM_010801024; XM_010820141; XM_010820142; XM_869928; ENSBTAT00000032750	C26H10orf88	chromosome 26 open reading frame, human C10orf88
12823082	2.69	2.36	2.72	2.55	2.59	2.6	2.6	2.7	-1.08	0.9405	0.9786	XM_002698566; XM_005225868; XM_005225870; XM_010820148; XM_010825983; ENSBTAT00000032726	C26H10orf90	chromosome 26 open reading frame, human C10orf90
12824119	5	5.07	5.04	5.07	4.84	4.93	4.94	5.03	-1.07	0.3138	0.6137	NM_001038136; XM_005225986; XM_010820260; ENSBTAT00000048771	C27H4orf47	chromosome 27 open reading frame, human C4orf47
12824532	6.16	6.02	6.11	5.57	5.45	5.42	5.46	6.1	-1.56	9.05e-05	0.0093	NM_001035490; ENSBTAT00000047341; BC103283; BT021051	C27H8orf4	chromosome 27 open reading frame, human C8orf4
12824688	3.41	3.73	3.31	3.27	3.42	3.14	3.28	3.42	-1.1	0.1641	0.4554	NM_001145540; ENSBTAT00000064033	C27H8orf48	chromosome 27 open reading frame, human C8orf48
12827009	4.33	4.59	4.41	4.61	4.48	4.57	4.56	4.43	1.09	0.2569	0.5573	NM_001046515; ENSBTAT00000003460; BC114793	C28H10orf10	chromosome 28 open reading frame, human C10orf10
12827105	4.57	4.71	4.62	4.8	4.91	4.82	4.81	4.63	1.14	0.023	0.1746	XM_010799136; XM_010799137; XM_010799139; XM_010820664; XM_010820665; XM_010820666; XM_010820667; XM_010820668	C28H10orf11	chromosome 28 open reading frame, human C10orf11
12829012	2.85	2.69	2.81	2.99	3.04	2.84	2.98	2.81	1.12	0.0779	0.3181	XM_001251638; XM_002698965; XM_002698966; XM_005193151; XM_005193152; XM_005226626; XM_010801885; XM_010801895; XM_010801898; XM_010820749; XM_010820750; XM_010820751; XR_804714; XR_804715; XR_816302; XR_816304; BC134693	C28H10orf128	chromosome 28 open reading frame, human C10orf128
12826135	5.75	5.85	6.02	5.38	6	5.77	5.73	5.87	-1.1	0.3711	0.6598	NM_001098923; XM_005226361; ENSBTAT00000021979; BC146161	C28H10orf35	chromosome 28 open reading frame, human C10orf35
12827375	2.58	3.11	2.74	3.25	3.08	2.91	3.08	2.77	1.24	0.1177	0.3902	NM_001168003; ENSBTAT00000063554	C28H10orf53	chromosome 28 open reading frame, human C10orf53
12829004	4.45	3.96	3.95	3.72	4.05	3.77	3.75	3.95	-1.16	0.1366	0.4173	NM_001080347; ENSBTAT00000047028	C28H10orf54	chromosome 28 open reading frame, human C10orf54
12826961	3.79	4.01	3.81	4.09	3.91	3.72	3.91	3.8	1.08	0.7569	0.9001	XM_002698968; XM_005193155; XM_005193156; XM_005193157; XM_005226628; XM_005226629; XM_005226630; XM_010801920; XM_010801921; XM_010801923; XM_010801924; XM_010801926; XM_010801930; XM_010820753; XM_010820754; XM_010820755; XM_010820756; XM_010820757; XM_010820758; XM_593915; ENSBTAT00000065455	C28H10orf71	chromosome 28 open reading frame, human C10orf71
12825731	2.95	3.12	3.28	2.81	3.22	2.93	2.95	3.12	-1.13	0.3568	0.65	XM_002698933; XM_002703392; BC116082	C28H10orf99	chromosome 28 open reading frame, human C10orf99
12834319	6.16	6.25	6.18	6.11	6.01	6.13	6.12	6.17	-1.04	0.1483	0.4325	NM_001046315; XM_005226643; XM_005226644; ENSBTAT00000004617; BC105390	C29H11orf54	chromosome 29 open reading frame, human C11orf54
12832264	7.34	7.17	7.26	7.06	7.13	7.08	7.09	7.26	-1.13	0.0502	0.2548	NM_001105480; ENSBTAT00000008137	C29H11orf68	chromosome 29 open reading frame, human C11orf68
12833021	6.79	6.96	6.81	6.64	6.64	6.63	6.64	6.8	-1.12	0.0194	0.1608	NM_001034226; ENSBTAT00000026632; AY911348; BC103227	C29H11orf73	chromosome 29 open reading frame, human C11orf73
12830597	5.65	5.59	5.77	5.85	5.73	5.67	5.74	5.66	1.05	0.387	0.6722	NM_001205765; XM_010821076; ENSBTAT00000023992	C29H11orf84	chromosome 29 open reading frame, human C11orf84
12832085	5.14	5.45	5.17	5.21	5.36	5.44	5.35	5.15	1.14	0.4646	0.7281	NM_001077090; ENSBTAT00000030041	C29H11orf86	chromosome 29 open reading frame, human C11orf86
12832483	3.78	3.78	3.73	4	4.04	3.91	3.99	3.78	1.16	0.0133	0.1314	XM_002699378	C29H11orf95	chromosome 29 open reading frame, human C11orf95
12685379	5.14	5.05	5.11	4.67	5.01	5.08	5.05	5.11	-1.05	0.1719	0.4657	NM_001192676; XM_010801647; XR_225822; ENSBTAT00000028327	C2CD2; LOC101908268	C2 calcium-dependent domain containing 2; uncharacterized LOC101908268
12727606	7.07	7.16	7.28	6.91	6.78	6.8	6.79	7.17	-1.3	0.0045	0.0717	NM_001105358; XM_005215936; XM_005215937; ENSBTAT00000019988; BC153269	C2CD2L	C2CD2-like
12733781	6.57	6.51	6.58	6.6	6.64	6.66	6.64	6.57	1.04	0.2358	0.5352	NM_001078130; XM_010822862; XM_010822863; XM_010822864; XM_010822865; XM_010822866; XM_010822868	C2CD3; LOC104968809	C2 calcium-dependent domain containing 3; C2 domain-containing protein 3-like
12695768	3.8	3.52	3.28	3.47	3.47	3.45	3.47	3.53	-1.04	0.623	0.8286	XM_003586566; XM_005211747; XM_010809300; ENSBTAT00000014540; XM_003582715	C2CD4A	C2 calcium-dependent domain containing 4A
12690238	3.28	3.53	3.28	3.35	3.63	3.45	3.47	3.28	1.14	0.3406	0.6363	NM_001046307; XM_005211689; ENSBTAT00000027736; BC105566	C2CD4B	C2 calcium-dependent domain containing 4B
12885655	3.57	3.83	3.42	3.56	3.44	3.92	3.57	3.59	-1.02	0.8426	0.9373	XM_010798415; XM_010807263; ENSBTAT00000064792	C2CD4C	C2 calcium-dependent domain containing 4C
12841916	2.57	2.53	2.52	2.68	2.76	2.84	2.76	2.53	1.17	0.017	0.1498	XM_005197723; XM_005203963; XM_010803078; XM_010803079; XM_010803080; XM_010803081; XM_010826822; XM_010826823; XM_010826824; XM_010826825; ENSBTAT00000065982	C2CD4D	C2 calcium-dependent domain containing 4D
12860067	6.38	6.37	6.47	6.54	6.28	6.61	6.54	6.37	1.12	0.5271	0.7708	NM_001102503; XM_005206941; XM_005206942; XM_005206943; XM_005206944; XM_005206945; XM_005206946; XM_005206947; XM_005206948; XM_010805406; XM_010805407; XM_010805408; XM_010805409; XM_010805410; ENSBTAT00000002193; BC148077	C2CD5	C2 calcium-dependent domain containing 5
12781119	4.88	5.03	4.83	4.97	5.22	5.2	5.21	4.88	1.26	0.0642	0.2877	NM_001205359; XM_005199607; BC149256	C2H1orf64; LOC101909482	chromosome 2 open reading frame, human C1orf64; uncharacterized protein C1orf64-like
12776141	6.95	7.06	7.06	7.08	7	6.92	7	7.06	-1.04	0.7646	0.9035	NM_001083406; XM_005202622; ENSBTAT00000025606; BC133463	C2H2orf47	chromosome 2 open reading frame, human C2orf47
12779531	4.51	4.61	4.58	4.44	4.44	4.52	4.44	4.57	-1.09	0.1841	0.4787	XM_005197567; XM_005203043; ENSBTAT00000065770	C2H2orf57	chromosome 2 open reading frame, human C2orf57
12779957	1.45	1.53	1.54	1.57	1.67	1.57	1.57	1.54	1.02	0.2183	0.5172	XM_002685478; XM_002703679	C2H2orf66	chromosome 2 open reading frame, human C2orf66
12778080	5.7	5.58	5.37	5.65	5.77	5.87	5.77	5.56	1.16	0.084	0.332	XM_002685499; XM_615845; ENSBTAT00000053405	C2H2orf69	chromosome 2 open reading frame, human C2orf69
12779719	3.99	4.15	3.49	3.78	3.75	3.59	3.76	3.98	-1.16	0.3568	0.65	XM_001254835; XM_002685677; XM_005197564; XM_005197566; XM_005203040; XM_005203042; XM_010802492; XM_010826637; ENSBTAT00000038103; BC149296	C2H2orf72	chromosome 2 open reading frame, human C2orf72
12784068	6.57	6.72	6.4	6.51	6.36	6.22	6.36	6.56	-1.15	0.1227	0.3976	NM_001037618; XM_010802144; XM_010802145; XM_010802146; XM_010802147; ENSBTAT00000014020	C2H2orf76	chromosome 2 open reading frame, human C2orf76
12783610	1.64	1.64	1.97	2.09	1.96	2.06	2.07	1.64	1.34	0.0324	0.2086	NM_001205626; XM_010802264; XM_010802265; ENSBTAT00000035293; ENSBTAT00000044265	C2H2orf80	chromosome 2 open reading frame, human C2orf80
12784501	2.43	2.16	2.42	2.12	2.17	2.1	2.12	2.43	-1.24	0.0562	0.2686	NM_001076991; XM_010801810; XM_010801811; XM_010801812; XM_010801813; ENSBTAT00000038641	C2H2orf88	chromosome 2 open reading frame, human C2orf88
12876698	5.99	5.04	5.2	4.82	4.84	5.67	4.83	5.13	-1.23	0.3744	0.6624	NM_001040469; XM_010806886; ENSBTAT00000022979; BC112452; KP221292	C3	complement component 3
12868116	4.87	5.09	4.97	4.33	4.63	4.71	4.63	4.98	-1.27	0.009	0.1063	NM_001083752; XM_010805541; ENSBTAT00000026308; BC134560	C3AR1	complement component 3a receptor 1
12837284	4.5	4.55	4.58	4.44	4.22	4.62	4.43	4.55	-1.09	0.3022	0.6033	NM_001101892; XM_005204680; XM_010803595; ENSBTAT00000019047	C3H1orf109	chromosome 3 open reading frame, human C1orf109
12841424	2.72	2.95	2.71	2.67	3.14	2.88	2.89	2.71	1.13	0.4558	0.7225	NM_001076462; XM_005203550; ENSBTAT00000039375; BC114647	C3H1orf110	coiled-coil domain-containing protein C1orf110 homolog
12840703	2.69	2.55	2.57	2.85	2.86	2.76	2.86	2.56	1.22	0.0203	0.1644	NM_001046460; ENSBTAT00000013422; BC110262	C3H1orf111	chromosome 3 open reading frame, human C1orf111
12848016	5.59	5.78	5.51	5.68	5.88	5.62	5.68	5.6	1.05	0.3572	0.6502	XM_003582029; XM_003585914; XM_010803803; XM_010827115; ENSBTAT00000063550	C3H1orf122	chromosome 3 open reading frame, human C1orf122
12838722	7.76	7.92	7.8	7.77	7.66	7.75	7.76	7.81	-1.04	0.2198	0.5176	NM_001038130; XM_010803504; XM_010803505; ENSBTAT00000004526; BC108240	C3H1orf123	chromosome 3 open reading frame, human C1orf123
12841571	1.47	1.68	1.64	1.48	1.62	1.59	1.58	1.64	-1.05	0.7195	0.881	NM_001077091; XM_005204489; XM_005204491; XM_010803465; XM_010803466; XM_010803467; ENSBTAT00000043557; BC112598	C3H1orf141	chromosome 3 open reading frame, human C1orf141
12843099	1.73	1.68	1.66	1.24	1.71	1.81	1.74	1.67	1.05	0.5074	0.7574	NM_001038024; XM_005204262; XM_005204263; XM_005204264; XM_005204265; ENSBTAT00000040290; BC111182	C3H1orf146	chromosome 3 open reading frame, human C1orf146
12842360	3.46	3.29	3.82	3.25	3.31	3.28	3.28	3.49	-1.16	0.1163	0.3882	XM_002686143; XM_002705653; XM_003581956; XM_003585873; XM_010803247; XM_010803248; XM_010826881; XM_010826882	C3H1orf162	chromosome 3 open reading frame, human C1orf162
12841239	2.09	1.99	2.01	1.9	1.98	1.97	1.96	2	-1.03	0.2629	0.5636	XM_010803549; XM_010827006	C3H1orf168	chromosome 3 open reading frame, human C1orf168
12847522	2.66	2.93	2.74	2.62	3.06	2.76	2.79	2.75	1.02	0.7845	0.9126	XM_010803551; XM_010827008; ENSBTAT00000022787	C3H1orf177	chromosome 3 open reading frame, human C1orf177
12847853	1.85	1.7	1.84	1.88	1.69	1.6	1.71	1.84	-1.1	0.4582	0.724	NM_001077079; XM_010803534; XM_010803535; XM_010827026; ENSBTAT00000012762; BC111625	C3H1orf185; LOC101909807	chromosome 3 open reading frame, human C1orf185; uncharacterized protein C1orf185 homolog
12836387	2.11	1.96	2.09	2.48	2.01	2.18	2.21	2.1	1.08	0.223	0.5213	NM_001038026; ENSBTAT00000047205; BC109726	C3H1orf189	chromosome 3 open reading frame, human C1orf189
12841067	2.29	2.64	2.48	2.4	2.78	2.54	2.56	2.47	1.07	0.4432	0.7131	XM_002686155; XM_864415; ENSBTAT00000033568; BC149684	C3H1orf194	chromosome 3 open reading frame, human C1orf194
12837452	3.44	3.39	3.53	3.04	3.29	3.48	3.27	3.45	-1.13	0.1612	0.4511	NM_001081517; XM_005204684; XM_005204685; ENSBTAT00000028074; BC133470	C3H1orf210	chromosome 3 open reading frame, human C1orf210
12841465	4.54	4.64	4.46	3.99	4.4	4.1	4.12	4.54	-1.34	0.0144	0.1377	XM_010803820; XM_010827132; ENSBTAT00000054183	C3H1orf216	chromosome 3 open reading frame, human C1orf216
12848021	3.19	3.4	3.33	2.88	2.67	3.14	2.89	3.32	-1.34	0.0165	0.1473	NM_001083790; XM_005203555; XM_005203556; XM_010802787	C3H1orf226	chromosome 3 open reading frame, human C1orf226
12847399	2.92	2.88	2.97	2.89	3.1	2.95	2.96	2.92	1.03	0.4599	0.7252	NM_001102284; XM_005204853; XM_005204854; XM_005204856; XM_010803706; XM_010803707; XM_010803708; ENSBTAT00000043041	C3H1orf228	chromosome 3 open reading frame, human C1orf228
12840461	8.26	8.41	8.45	8.54	8.46	8.54	8.54	8.41	1.09	0.1088	0.3762	NM_001015666; XM_005203737; ENSBTAT00000026674; BC118321; BT021077	C3H1orf43	chromosome 3 open reading frame, human C1orf43
12843610	7.24	7.25	7.17	7.15	7.3	7.24	7.23	7.25	-1.01	0.9038	0.9628	NM_001034279; XM_001787376; XM_005200514; XM_005204679; ENSBTAT00000023118; BC102705	C3H1orf50; LOC788844; LOC101909856	chromosome 3 open reading frame, human C1orf50; uncharacterized protein C1orf50-like
12837546	5.41	5.39	5.13	5.07	4.91	5.12	5.07	5.4	-1.26	0.0346	0.2143	NM_001037592; XM_005204380; XR_234017; ENSBTAT00000021717; BC109610	C3H1orf52	chromosome 3 open reading frame, human C1orf52
12847392	5.16	5.42	5.23	4.63	4.9	5.1	4.88	5.25	-1.29	0.0217	0.169	NM_001076346; XM_005203945; ENSBTAT00000028638; BC118464	C3H1orf54	chromosome 3 open reading frame, human C1orf54
12847330	3.78	3.72	3.52	3.56	3.6	3.65	3.6	3.71	-1.08	0.4535	0.7208	NM_001079620; XM_005203932; XM_005203933; XM_010803045; ENSBTAT00000046259	C3H1orf56	chromosome 3 open reading frame, human C1orf56
12836504	1.87	2.08	2.11	2.2	2.15	2.37	2.2	2.09	1.08	0.0566	0.2694	NM_001206121; XM_005204503; XM_005204505; XM_005204506; ENSBTAT00000012479; BC149431	C3H1orf87	chromosome 3 open reading frame, human C1orf87
12847146	4.02	3.74	3.76	3.6	4	3.56	3.58	3.75	-1.13	0.4086	0.6894	XM_002686490; XM_005197947; XM_005204937; XM_010803824; XM_010827135; XM_614385	C3H1orf94	chromosome 3 open reading frame, human C1orf94
12848349	4.56	4.63	4.5	4.41	4.3	4.49	4.4	4.57	-1.12	0.0726	0.3061	XM_010803937; XM_010827170; ENSBTAT00000016419	C3H2orf54	chromosome 3 open reading frame, human C2orf54
12841522	3.43	3.67	3.67	3.98	3.85	3.72	3.85	3.67	1.13	0.0415	0.233	XM_002686558; XM_870650	C3H2orf82	chromosome 3 open reading frame, human C2orf82
12804339	5.82	5.71	5.42	5.8	6.01	5.96	5.95	5.69	1.19	0.0575	0.2717	NM_001166485; XM_003584610; XM_003584815; XM_010804874; XM_010818375; XM_010818376; XM_010818377	C4A; LOC100852118; LOC100851057	complement component 4A; complement C4; complement C4-B
12734540	2.31	2.39	2.04	2.25	1.68	2.19	2.22	2.3	-1.06	0.2685	0.569	NM_174252; XM_001253994; XM_005216644; XM_005216645; XM_005216646; XM_005216647; XM_010813002; XM_010813003; XM_010813004; XM_010813005; XM_010813006; XM_010813007; XM_010813008; XM_010813009; XM_010813010; XM_010813011; XM_010813012; ENSBTAT00000013024; ENSBTAT00000050299; BC105469; BT030551	C4BPA; LOC786248	complement component 4 binding protein, alpha; C4b-binding protein alpha chain-like
12734555	2.5	2.31	2.38	2.32	2.41	2.47	2.4	2.39	1.01	0.965	0.9872	NM_174253; XM_005216650; ENSBTAT00000023558; BC112543	C4BPB	complement component 4 binding protein, beta
12851480	5.87	6.29	5.97	5.67	5.89	5.82	5.81	5.99	-1.13	0.0862	0.3358	NM_001076140; XM_005205645; XM_005205646; XM_005205647; XM_005205648; XM_010804422; ENSBTAT00000012469; BC116043	C4H7orf25	chromosome 4 open reading frame, human C7orf25
12855981	7.12	6.86	6.99	6.99	7.12	6.99	6.99	6.99	1	0.6305	0.8339	XM_002686964; XM_010804525; XM_010827391; XM_868692; ENSBTAT00000002323; BC142124	C4H7orf49	chromosome 4 open reading frame, human C7orf49
12852258	7.7	8.07	7.81	8.06	8.14	7.97	8.06	7.83	1.17	0.1167	0.3887	NM_001076997; ENSBTAT00000064335; BC103015	C4H7orf55; LOC516355	chromosome 4 open reading frame, human C7orf55; putative RNA-binding protein Luc7-like 2
12855717	4.79	4.85	5.07	4.79	4.84	5.38	4.82	4.84	-1.02	0.5726	0.7992	NM_001079785; ENSBTAT00000049538; BC126755	C4H7orf57	chromosome 4 open reading frame, human C7orf57
12851464	6.86	6.88	6.81	7.1	7.23	7.17	7.17	6.85	1.24	0.0025	0.0526	XM_002686799; XM_581843; ENSBTAT00000010002	C4H7orf60	chromosome 4 open reading frame, human C7orf60
12856081	1.63	1.64	1.6	1.66	1.9	1.66	1.66	1.63	1.02	0.2076	0.5046	NM_001205417; XM_010804351; ENSBTAT00000045958; BC122782	C4H7orf62	chromosome 4 open reading frame, human C7orf62
12852758	2.18	1.94	1.86	1.75	1.91	1.99	1.9	1.95	-1.04	0.339	0.6353	XM_002686634; XM_002704036; ENSBTAT00000061416	C4H7orf72	chromosome 4 open reading frame, human C7orf72
12852436	10.01	10.12	10.07	10.05	10.13	10.11	10.11	10.07	1.03	0.63	0.8336	NM_001130930; ENSBTAT00000064594	C4H7orf73	chromosome 4 open reading frame, human C7orf73
12893450	2.24	2.19	2.31	2	2.14	2.14	2.14	2.24	-1.08	0.0805	0.3242	NM_001166616; ENSBTAT00000016204; KP221294	C5	complement component 5
12749751	3.59	3.93	3.83	3.77	3.87	3.8	3.81	3.82	-1.01	0.7785	0.9103	NM_001007810; XM_005219180; XM_010823758; AY540054	C5AR1; LOC104968799	complement component 5a receptor 1; C5a anaphylatoxin chemotactic receptor 1-like
12752210	3.38	3.63	3.8	3.34	3.86	3.61	3.61	3.61	-1	0.996	0.9984	NM_001077947; XM_005219293; XM_005219294; XM_010815057; ENSBTAT00000054501; BC123493; EF030605	C5AR2	complement component 5a receptor 2
12864801	6.37	6.12	6.44	6.3	6.26	6.29	6.29	6.38	-1.07	0.7864	0.9135	NM_001035038; ENSBTAT00000026875; BC111153; BT021616; BT021636; BT021764	C5H12orf10	chromosome 5 open reading frame, human C12orf10
12862815	7.73	7.81	7.85	7.86	7.7	7.74	7.73	7.8	-1.04	0.7273	0.8843	NM_001077047; ENSBTAT00000024959; BC105491	C5H12orf29	chromosome 5 open reading frame, human C12orf29
12856580	7.48	7.31	7.37	7.63	7.6	7.61	7.61	7.38	1.17	0.0152	0.1413	NM_001075704; XM_010805607; BC119869	C5H12orf4	chromosome 5 open reading frame, human C12orf4
12859641	7.48	7.31	7.37	7.63	7.6	7.61	7.61	7.38	1.17	0.0152	0.1413	NM_001075704; XM_003586145; XM_005207206; XM_010805607; BC119869	C5H12orf4; LOC100847559	chromosome 5 open reading frame, human C12orf4; uncharacterized protein C12orf4 homolog
12862500	5.57	5.67	5.83	5.9	5.75	5.71	5.75	5.69	1.04	0.3217	0.6206	NM_001038689; ENSBTAT00000028244; BC110124	C5H12orf45	chromosome 5 open reading frame, human C12orf45
12868425	6.04	6.27	6.06	6.61	6.5	6.3	6.48	6.05	1.35	0.0155	0.1426	NM_001076370; ENSBTAT00000022146; BC116101	C5H12orf5	chromosome 5 open reading frame, human C12orf5
12868337	1.92	2.04	1.85	1.84	1.91	1.99	1.91	1.93	-1.01	0.7827	0.9119	NM_001038203; XM_005206072; XM_010804782; XM_010804783; XM_010804784; XM_010804785; XM_010804786; XM_010804787; XM_010804788; XM_010804789; XM_010804790; XM_010804791; XM_010804792; XM_010804793; XM_010804794; XM_010804795; XM_010804796; ENSBTAT00000047880; BC109852	C5H12orf50	chromosome 5 open reading frame, human C12orf50
12868883	2.37	2.12	2.47	2.13	2.28	2.38	2.27	2.35	-1.06	0.6342	0.8358	NM_001076992; ENSBTAT00000022602; ENSBTAT00000053272; BC102663	C5H12orf54	chromosome 5 open reading frame, human C12orf54
12862991	1.99	1.79	1.63	1.82	2.04	1.96	1.94	1.8	1.1	0.2716	0.5729	XM_001252133; XM_002687653; ENSBTAT00000053671	C5H12orf56	chromosome 5 open reading frame, human C12orf56
12865481	6.02	5.81	6.26	6.01	5.79	5.86	5.87	6.03	-1.12	0.3001	0.6011	XM_010805581; XM_010805582; ENSBTAT00000027044	C5H12orf57	chromosome 5 open reading frame, human C12orf57
12869062	1.77	1.91	1.63	1.62	1.81	1.47	1.63	1.77	-1.1	0.267	0.5678	XM_001250430; XM_002687773; XM_005198406; XM_005198407; XM_005198408; XM_005207001; XM_005207002; XM_005207003; XM_010805478; XM_010827873; ENSBTAT00000010999	C5H12orf60	chromosome 5 open reading frame, human C12orf60
12861253	5.84	5.45	5.72	5.58	5.77	5.54	5.56	5.7	-1.1	0.733	0.8876	NM_001206082; ENSBTAT00000017932	C5H12orf66	chromosome 5 open reading frame, human C12orf66
12862768	2.06	2.1	2.5	2.5	2.03	2.21	2.24	2.08	1.11	0.8685	0.9471	XM_010805391; XM_010827812; ENSBTAT00000003598; BC109559	C5H12orf71	chromosome 5 open reading frame, human C12orf71
12863509	7.55	7.7	7.52	7.48	7.34	7.4	7.41	7.54	-1.1	0.0538	0.2626	NM_001135571; XM_005206478; XM_005206479; XM_005206480; XM_005206481; XM_005206482; XM_005206483; XM_005206484; XM_005206485; XM_010805114; ENSBTAT00000066178	C5H12orf73	chromosome 5 open reading frame, human C12orf73
12856334	5.04	5.1	5.06	4.99	5.04	4.71	5.02	5.06	-1.03	0.1742	0.468	NM_001145202; XM_005206486; XR_806706; XR_806707; ENSBTAT00000065537	C5H12orf75	chromosome 5 open reading frame, human C12orf75
12866478	5.2	5.21	5.08	5.02	5.21	5.35	5.2	5.21	-1	0.7715	0.9064	NM_001046253; NM_001314055; NR_132765; XR_806970; ENSBTAT00000026065; BC110234	C5H22orf23	chromosome 5 open reading frame, human C22orf23
12860334	3.57	3.87	3.61	3.92	3.81	3.98	3.91	3.59	1.25	0.0704	0.3017	XM_002687965; XM_003582290	C5H22orf46	chromosome 5 open reading frame, human C22orf46
12785330	2.42	2.27	2.62	2.45	2.65	2.5	2.5	2.43	1.05	0.3879	0.6728	NM_001045979; XM_010816782; XM_010816783; ENSBTAT00000018845; BC114014	C6	complement component 6
12875794	1.81	1.84	1.82	1.86	2.08	1.84	1.85	1.82	1.02	0.2621	0.5627	NM_001080323; XM_001253906; XM_010805960; XM_010805961; XM_010805962; XM_010805963; XM_010805964; XM_010805965; XM_010805966; ENSBTAT00000025881	C6H4orf17; LOC786123	chromosome 6 open reading frame, human C4orf17; uncharacterized protein C4orf17 homolog
12870826	1.79	2.15	2.11	2.32	2.16	2.35	2.33	2.13	1.15	0.0605	0.2787	NM_001104973; XM_005207853; XM_005207854; ENSBTAT00000008725	C6H4orf19	chromosome 6 open reading frame, human C4orf19
12872429	1.98	2.07	1.96	1.96	1.85	2.13	1.98	1.98	-1	0.8138	0.9255	NM_001076389; XM_005208154; XM_010806262; ENSBTAT00000050264; BC110236	C6H4orf22	chromosome 6 open reading frame, human C4orf22
12869552	2.63	2.6	2.6	2.48	2.57	2.62	2.57	2.61	-1.03	0.4642	0.7278	XM_002688369; XM_002706690; XM_010800063; XM_010806230; XR_803200; XR_803201; XR_807440; XR_807441	C6H4orf26	chromosome 6 open reading frame, human C4orf26
12872353	9.83	9.95	9.83	9.95	10.11	10.05	10.04	9.83	1.16	0.0597	0.2772	XM_002688056; XM_010805880; XM_010828053; XM_866688	C6H4orf3	chromosome 6 open reading frame, human C4orf3
12875951	5.61	5.72	5.15	5.84	5.5	5.62	5.64	5.65	-1.01	0.3693	0.6588	NM_001076961; ENSBTAT00000023103; BC118416	C6H4orf32	chromosome 6 open reading frame, human C4orf32
12875806	2.39	2.24	2.41	2.36	1.94	2.1	2.12	2.4	-1.21	0.1188	0.3921	XM_002688406; XM_005198673; XM_005198674; XM_005208214; XM_005208215; XM_010797985; XM_010797986; XM_010797987; XM_010797988; XM_010806304; XM_010806305; XM_868681	C6H4orf36	chromosome 6 open reading frame, human C4orf36
12875540	2.32	2.29	2.54	2.75	2.5	2.54	2.53	2.31	1.16	0.0776	0.3178	XM_002688406; XM_005208214; XM_005208215; XM_010806303; XM_010806304; XM_010806305; XM_010806306	C6H4orf36; LOC100848847	chromosome 6 open reading frame, human C4orf36; disks large-associated protein 4-like
12875726	4.72	4.58	4.72	4.58	4.67	4.62	4.62	4.72	-1.07	0.5069	0.7572	ENSBTAT00000044483	C6H4orf48	chromosome 6 open reading frame, human C4orf48
12787160	1.98	2.2	2.11	2.17	1.95	2.11	2.1	2.1	1	0.8405	0.9366	NM_001045966; ENSBTAT00000056663; BC114076	C7	complement component 7
12881847	6.38	6.33	6.42	6.24	5.99	6.1	6.11	6.38	-1.21	0.0159	0.1447	NM_001206241; ENSBTAT00000064761	C7H19orf24	chromosome 7 open reading frame, human C19orf24
12884448	5.25	5.52	5.54	5.15	5.63	5.57	5.6	5.53	1.05	0.9426	0.9793	NM_001075380; ENSBTAT00000064584; BC116031	C7H19orf25	chromosome 7 open reading frame, human C19orf25
12888265	4.92	4.87	5.08	4.9	4.86	4.74	4.86	4.93	-1.06	0.1896	0.4846	XM_010807279	C7H19orf26	chromosome 7 open reading frame, human C19orf26
12881999	5.09	5.06	4.74	4.42	5.37	5.33	5.35	5.07	1.21	0.7774	0.9096	XM_005199003; XM_005199004; XM_005209066; XM_005209067; ENSBTAT00000021901	C7H19orf35	chromosome 7 open reading frame, human C19orf35
12876297	3.25	3.15	3.22	3.24	3.14	3.32	3.24	3.22	1.02	0.7271	0.8842	XM_002688844; XM_002704789; XM_010798233; XM_010798234; XM_010798235; XM_010806848; XM_010806849; XM_010806850; ENSBTAT00000045933	C7H19orf38	chromosome 7 open reading frame, human C19orf38
12877494	8	8.13	7.93	7.9	7.95	7.97	7.95	8.01	-1.04	0.3239	0.6219	NM_001083371; XR_807627; ENSBTAT00000015695; BC133464	C7H19orf43	chromosome 7 open reading frame, human C19orf43
12884408	4.18	4.19	4.14	4.21	4.31	4.63	4.32	4.18	1.1	0.0963	0.3548	XM_005208587	C7H19orf44	chromosome 7 open reading frame, human C19orf44
12878164	5.4	5.66	5.56	5.65	5.55	5.62	5.61	5.55	1.05	0.4816	0.7398	ENSBTAT00000065916; NM_001099699; BC142113	C7H19orf52	chromosome 7 open reading frame, human C19orf52
12881699	7.91	7.98	8.01	7.49	7.71	7.78	7.7	7.97	-1.2	0.0137	0.1339	NM_001076345; ENSBTAT00000003276; BC118308	C7H19orf53	chromosome 7 open reading frame, human C19orf53
12881655	4.3	4.3	4.04	4.26	4.62	4.56	4.59	4.3	1.22	0.0695	0.2998	XM_002688753; XM_005208635; XM_005208636; XM_005208638; XM_010806706; ENSBTAT00000007968; ENSBTAT00000062922	C7H19orf57	chromosome 7 open reading frame, human C19orf57
12884855	7.39	7.6	7.43	7.48	7.42	7.39	7.42	7.41	1.01	0.5798	0.8031	NM_001075490; XM_005208445; ENSBTAT00000036534; BC118476	C7H19orf60	chromosome 7 open reading frame, human C19orf60
12881093	4.78	4.98	4.83	4.57	5.23	5.07	5.06	4.83	1.17	0.5972	0.8131	NM_001038181; ENSBTAT00000020765	C7H19orf66	chromosome 7 open reading frame, human C19orf66
12876198	4.6	4.24	4.36	4.2	4.38	3.93	4.18	4.38	-1.15	0.1573	0.4463	XM_001789640; XM_002688739; XM_005198847; XM_005208630; BC142334	C7H19orf67	chromosome 7 open reading frame, human C19orf67
12881410	6.7	6.72	6.86	6.59	6.3	6.49	6.47	6.71	-1.18	0.0187	0.1575	XM_002688889; XM_005198945; XM_005208911; XM_613885; ENSBTAT00000002345; BC104609	C7H19orf70	chromosome 7 open reading frame, human C19orf70
12877974	5.94	6.01	5.99	6.03	6.08	6.2	6.09	5.98	1.08	0.1328	0.412	NM_001034272; ENSBTAT00000027612; BT021507	C7H1orf35	chromosome 7 open reading frame, human C1orf35
12885421	7.92	7.88	7.83	8	7.9	7.89	7.9	7.87	1.02	0.4184	0.6973	NM_001035299; ENSBTAT00000017427; BC102841	C7H5orf15	chromosome 7 open reading frame, human C5orf15
12881019	7.09	7.02	7.06	7.17	7.4	7.18	7.17	7.06	1.09	0.0544	0.2636	NM_001076110; XM_010807308; ENSBTAT00000016958; BC122833	C7H5orf24	chromosome 7 open reading frame, human C5orf24
12881048	6.38	6.42	6.44	6.5	6.36	6.43	6.43	6.42	1.01	0.8096	0.9239	NM_001076128; ENSBTAT00000065467	C7H5orf30	chromosome 7 open reading frame, human C5orf30
12881666	5.28	5.4	5.41	5.38	5.65	5.42	5.4	5.41	-1.01	0.2518	0.553	NM_001167943; ENSBTAT00000020727	C7H5orf45	chromosome 7 open reading frame, human C5orf45
12887691	2.84	2.9	2.96	2.45	2.85	2.81	2.83	2.9	-1.05	0.1366	0.4173	NM_001206334; XM_010807482; ENSBTAT00000020555; BC102132	C7H5orf46	chromosome 7 open reading frame, human C5orf46
12876554	2.94	2.83	2.72	3.01	3.09	3.09	3.09	2.83	1.2	0.0217	0.1692	XM_002688977; XM_002704812; XM_005199015; XM_005209099; ENSBTAT00000023708; BC111126	C7H5orf63	chromosome 7 open reading frame, human C5orf63
12845632	3.17	3.2	3.11	3.26	3.25	2.95	3.25	3.17	1.06	0.9507	0.9825	NM_001046285; ENSBTAT00000004913; BC112635; BT025423	C8A	complement component 8, alpha polypeptide
12838095	3.12	3.25	2.74	3.33	2.92	3.01	2.99	3.1	-1.07	0.7631	0.903	NM_001046141; ENSBTAT00000004914; ENSBTAT00000033407; BC112600	C8B	complement component 8, beta polypeptide
12705982	5.09	5.15	5.02	5.13	5.22	5.09	5.14	5.09	1.04	0.4395	0.711	NM_001110076; XM_005213516; XM_010810608; XM_010810609; XR_810075; ENSBTAT00000056838; BC105414	C8G	complement component 8, gamma polypeptide
12894264	3.74	3.79	3.75	4.16	3.64	4.06	4.08	3.76	1.25	0.2044	0.5009	ENSBTAT00000026815; NM_001081593; BC133472	C8H4orf27	chromosome 8 open reading frame, human C4orf27
12895603	3	2.58	2.76	2.61	2.99	2.67	2.64	2.77	-1.1	0.8769	0.9512	NM_001077126; XM_005209838; XM_010798550; ENSBTAT00000005411; BC111241	C8H8orf74	chromosome 8 open reading frame, human C8orf74
12888682	3.34	3.38	3.37	3.29	3.44	3.69	3.46	3.37	1.06	0.3491	0.6433	XM_003582542; XM_005210132	C8H9orf131	chromosome 8 open reading frame, human C9orf131
12891912	1.79	2.08	1.87	2.01	2.03	1.95	2.02	1.88	1.1	0.4014	0.6837	NM_001079625; ENSBTAT00000047514; BC109724	C8H9orf135	chromosome 8 open reading frame, human C9orf135
12895307	2.49	2.76	2.81	2.77	3.11	2.91	2.92	2.79	1.1	0.0903	0.3434	NM_001206177; ENSBTAT00000004199	C8H9orf152	chromosome 8 open reading frame, human C9orf152
12896033	1.94	1.97	2.23	2.01	2.02	2.12	2.02	1.95	1.05	0.9529	0.9832	XM_001787825; XM_002689819; ENSBTAT00000027335	C8H9orf153	chromosome 8 open reading frame, human C9orf153
12893105	5.41	5.29	5.21	5.3	5.11	5.2	5.2	5.3	-1.07	0.2691	0.5699	NM_001097994; XM_005210166; ENSBTAT00000025618; BC140694	C8H9orf156	chromosome 8 open reading frame, human C9orf156
12894391	5.77	5.58	5.69	5.57	5.42	5.71	5.57	5.68	-1.08	0.2863	0.5887	XM_010808104; XM_010808105; XM_010808106; XM_010808107	C8H9orf24	chromosome 8 open reading frame, human C9orf24
12895113	3.1	3.15	2.91	3.13	3.11	3.34	3.12	3.1	1.01	0.2021	0.4984	NM_001076240; XM_005210345; XM_010808104; XM_010808105; XM_010808106; XM_010808107; XM_010808108; XM_010808109; XM_010808110; XM_010808111; ENSBTAT00000011027; BC109997	C8H9orf24	chromosome 8 open reading frame, human C9orf24
12890988	4.19	4.11	4.31	4.16	3.89	4.2	4.18	4.2	-1.01	0.2957	0.5972	NM_001206980; XM_010808150; XM_010808151; XM_010808152; XM_010808153; XR_808471; XR_808472	C8H9orf3	chromosome 8 open reading frame, human C9orf3
[truncated: 22,416 more rows]
[truncated: 5 more columns]
