# Supplementary material for: ERK1/2-SOX9/FOXL2 axis regulates ovarian steroidogenesis and favors the follicular–luteal transition
Source: Life Sci Alliance. 2023 Aug 2;6(10):e202302100. doi: 10.26508/lsa.202302100 (PMC10397509; doi:10.26508/lsa.202302100)
Supplement: Supplementary file 2 [file LSA-2023-02100_TableS2.xlsx]

## Sheet: Canonical pathways
Pathways enriched in PD98059 treated granulosa cells
Ingenuity Canonical Pathways	-log(p-value)	Ratio	z-score	Molecules
Estrogen-Dependent Breast Cancer Signaling	4,31E00	1,49E-01	0,333	CREB3,CREB5,CYP19A1,EGFR,ESR1,HSD17B1,IGF1R,PIK3CG,RAP2A,REL,RRAS
Hepatic Fibrosis / Hepatic Stellate Cell Activation	3,98E00	9,94E-02	#NUM!	A2M,CCN2,COL1A1,COL21A1,EGFR,FGFR1,IGF1R,IL1R1,IL6R,MET,PDGFD,PDGFRA,PDGFRB,PGF,REL,SERPINE1,SMAD2
IL-15 Production	3,92E00	1,18E-01	-1,155	AXL,DDR1,DDR2,EGFR,EPHA2,FGFR1,FYN,IGF1R,INSR,MET,PDGFRA,PDGFRB,REL
Osteoarthritis Pathway	3,85E00	9,09E-02	-0,243	BMP2,CREB3,CREB5,DDR2,EPAS1,FGFR1,HES1,IL1R1,ITGA2,ITGA5,MEF2C,NOS2,PGF,PTHLH,RBP4,REL,SMAD2,SOX9,TIMP3
NF-κB Signaling	3,59E00	9,58E-02	-1,000	BMP2,BMP4,EGFR,FGFR1,IGF1R,IL18,IL1R1,IL33,INSR,NGF,PDGFRA,PDGFRB,PIK3CG,RAP2A,RRAS,TLR6
TGF-β Signaling	3,49E00	1,21E-01	1,414	BMP2,BMP4,INHA,INHBA,INHBB,PMEPA1,RAP2A,RRAS,SERPINE1,SMAD2,VDR
Axonal Guidance Signaling	3,45E00	6,77E-02	#NUM!	ACE2,ADAM19,ADAMTS1,ADAMTS20,ADAMTS9,BMP2,BMP4,EFNA5,EPHA2,FYN,GNB4,ITGA2,ITGA5,MET,NGF,NRP1,NTN1,PAK1,PAPPA,PDGFD,PFN2,PGF,PIK3CG,PLCB4,PLCL1,PRKD1,RAP2A,ROBO2,RRAS,WNT2B,WNT5A
Serine Biosynthesis	3,39E00	0.6	#NUM!	PHGDH,PSAT1,PSPH
Regulation Of The Epithelial Mesenchymal Transition By Growth Factors Pathway	3,34E00	9,09E-02	-1,291	CDH12,EGFR,EGR1,FGFR1,IL6R,MET,PDGFD,PDGFRA,PDGFRB,PIK3CG,RAP2A,REL,RRAS,SMAD2,SNAI2,TNFSF18
ERK5 Signaling	3,15E00	1,29E-01	-1,667	CREB3,CREB5,EGFR,FOSL1,LIF,MEF2C,NGF,RAP2A,RRAS
PPAR Signaling	3,14E00	1,1E-01	1,000	IL18,IL1R1,IL33,INSR,NR2F1,PDGFD,PDGFRA,PDGFRB,RAP2A,REL,RRAS
Acute Phase Response Signaling	3,08E00	8,93E-02	-0,632	A2M,CRABP2,IL18,IL1R1,IL33,IL6R,MAP3K5,PIK3CG,RAP2A,RBP4,RBP7,REL,RRAS,SERPINE1,VWF
Glioma Signaling	3,06E00	1,02E-01	-0,632	CAMK1G,CCND2,EGFR,IDH2,IGF1R,PDGFD,PDGFRA,PDGFRB,PIK3CG,PRKD1,RAP2A,RRAS
Macropinocytosis Signaling	3,01E00	1,23E-01	-1,134	ITGA5,MET,NGF,PAK1,PDGFD,PIK3CG,PRKD1,RAP2A,RRAS
Sperm Motility	2,93E00	7,86E-02	-0,447	AXL,DDR1,DDR2,EGFR,EPHA2,FGFR1,FYN,GNB4,IGF1R,INSR,LCAT,MET,PDE1B,PDGFRA,PDGFRB,PLCB4,PLCL1,PRKD1
Superpathway of Serine and Glycine Biosynthesis I	2,87E00	4,29E-01	#NUM!	PHGDH,PSAT1,PSPH
Regulation of the Epithelial-Mesenchymal Transition Pathway	2,85E00	8,47E-02	#NUM!	CDH12,EGFR,EGR1,FGFR1,MET,PDGFD,PDGFRB,PIK3CG,RAP2A,REL,RRAS,SMAD2,SNAI2,WNT2B,WNT5A
PTEN Signaling	2,84E00	9,15E-02	0,000	EGFR,FGFR1,IGF1R,INPP5F,INSR,ITGA2,ITGA5,PDGFRA,PDGFRB,PIK3CG,RAP2A,REL,RRAS
Glioblastoma Multiforme Signaling	2,78E00	8,64E-02	-1,387	CCND2,EGFR,IGF1R,PDGFD,PDGFRA,PDGFRB,PIK3CG,PLCB4,PLCL1,RAP2A,RHOQ,RRAS,WNT2B,WNT5A
MSP-RON Signaling In Cancer Cells Pathway	2,67E00	9,16E-02	-0,905	CREB3,CREB5,EGFR,ELK3,MET,PGF,PIK3CG,PLAUR,RAP2A,REL,RRAS,SMAD2
Human Embryonic Stem Cell Pluripotency	2,55E00	8,5E-02	#NUM!	BMP2,BMP4,FGFR1,GNB4,INHBA,NGF,PDGFD,PDGFRA,PDGFRB,PIK3CG,SMAD2,WNT2B,WNT5A
IL-6 Signaling	2,41E00	8,94E-02	-0,632	A2M,COL1A1,CYP19A1,IL18,IL1R1,IL33,IL6R,PIK3CG,RAP2A,REL,RRAS
Factors Promoting Cardiogenesis in Vertebrates	2,4E00	8,51E-02	-1,155	BMP2,BMP4,CREB3,CREB5,MEF2C,MYOCD,PLCB4,PLCL1,PRKD1,SMAD2,WNT2B,WNT5A
Tumor Microenvironment Pathway	2,39E00	8,13E-02	-0,577	CD44,COL1A1,IL6R,ITGA5,NOS2,PDGFD,PGF,PIK3CG,RAP2A,REL,RRAS,SLC1A4,SLC2A3
Neurotrophin/TRK Signaling	2,38E00	1,08E-01	-0,707	CREB3,CREB5,MAP3K5,NGF,PIK3CG,RAP2A,RRAS,SPRY2
Hepatic Fibrosis Signaling Pathway	2,34E00	6,23E-02	-1,460	CCN2,COL1A1,CREB3,CREB5,FGFR1,IL18,IL1R1,IL33,ITGA2,ITGA5,PDGFD,PDGFRA,PDGFRB,PGF,PIK3CG,PRKD1,RAP2A,REL,RHOQ,RRAS,SERPINE1,SMAD2,WNT2B,WNT5A
Role of Macrophages, Fibroblasts and Endothelial Cells in Rheumatoid Arthritis	2,27E00	6,69E-02	#NUM!	CREB3,CREB5,IL18,IL1R1,IL33,IL6R,NOS2,PDGFD,PGF,PIK3CG,PLCB4,PLCL1,PRKD1,RAP2A,RRAS,SFRP2,TLR6,WNT2B,WNT5A
Coagulation System	2,27E00	1,52E-01	0,447	A2M,F5,PLAUR,SERPINE1,VWF
Ephrin Receptor Signaling	2,21E00	7,49E-02	-1,897	CREB3,CREB5,EFNA5,EPHA2,FYN,GNB4,ITGA2,ITGA5,PAK1,PDGFD,PGF,PIK3CG,RAP2A,RRAS
Urate Biosynthesis/Inosine 5'-phosphate Degradation	2,13E00	2,5E-01	#NUM!	ACP3,IMPDH1,XDH
Xenobiotic Metabolism Signaling	2,12E00	6,9E-02	#NUM!	ALDH1L2,CAMK1G,CHST11,CYP1B1,GCLC,GSTA3,HS3ST5,HS6ST2,MAP3K5,NOS2,PIK3CG,PRKD1,RAP2A,REL,RRAS,SOD3
tRNA Charging	2,1E00	1,39E-01	-2,236	GARS1,SARS1,TARS1,WARS1,YARS1
Colanic Acid Building Blocks Biosynthesis	2,03E00	2,31E-01	#NUM!	GALT,GMPPB,PMM2
Thrombin Signaling	2,02E00	7,11E-02	-1,155	ARHGEF2,CAMK1G,EGFR,F2RL2,GATA3,GNB4,PIK3CG,PLCB4,PLCL1,PRKD1,RAP2A,REL,RHOQ,RRAS
GDP-mannose Biosynthesis	1,94E00	0.4	#NUM!	GMPPB,PMM2
P2Y Purigenic Receptor Signaling Pathway	1,93E00	8,06E-02	-0,707	CREB3,CREB5,GNB4,PIK3CG,PLCB4,PLCL1,PRKD1,RAP2A,REL,RRAS
Glioma Invasiveness Signaling	1,93E00	9,86E-02	-1,134	CD44,PIK3CG,PLAUR,RAP2A,RHOQ,RRAS,TIMP3
Cardiac Hypertrophy Signaling (Enhanced)	1,92E00	5,57E-02	-1,633	FGFR1,GDPD1,GNB4,IGF1R,IL18,IL1R1,IL33,IL6R,INPP5F,ITGA2,ITGA5,LIF,MAP3K5,MEF2C,MKNK2,MYOCD,PDE1B,PDE3B,PIK3CG,PLCB4,PLCL1,PRKD1,RAP2A,REL,RRAS,WNT2B,WNT5A
PCP (Planar Cell Polarity) Pathway	1,92E00	1,09E-01	-1,342	CTHRC1,JUNB,NDP,PFN2,WNT2B,WNT5A
HGF Signaling	1,91E00	0.08	-0,333	ELK3,ITGA2,ITGA5,MAP3K5,MET,PAK1,PIK3CG,PRKD1,RAP2A,RRAS
Iron homeostasis signaling pathway	1,91E00	0.08	#NUM!	Atp6ap1l,BMP2,BMP4,CYBRD1,EGFR,EPAS1,IL6R,PDGFRA,PDGFRB,SMAD2
p53 Signaling	1,9E00	8,99E-02	0,000	CCND2,CHEK1,GADD45A,PERP,PIK3CG,PLAGL1,SERPINE2,SNAI2
Atherosclerosis Signaling	1,9E00	8,41E-02	#NUM!	COL1A1,IL18,IL33,LCAT,LPL,PDGFD,RBP4,REL,TNFRSF12A
Purine Nucleotides Degradation II (Aerobic)	1,85E00	0.2	#NUM!	ACP3,IMPDH1,XDH
Systemic Lupus Erythematosus In B Cell Signaling Pathway	1,84E00	6,58E-02	1,069	CCND2,FYN,IL18,IL33,IL6R,INPP5F,LIF,PIK3CG,PIM2,PRKD1,RAP2A,RASGRP1,RASGRP3,REL,RRAS
p38 MAPK Signaling	1,83E00	8,18E-02	-1,667	CREB3,CREB5,DDIT3,IL18,IL1R1,IL33,MAP3K5,MEF2C,MKNK2
STAT3 Pathway	1,82E00	7,75E-02	0,000	EGFR,FGFR1,IGF1R,IL1R1,IL6R,INSR,PDGFRA,PDGFRB,RAP2A,RRAS
HIF1α Signaling	1,81E00	6,88E-02	0,277	CAMK1G,EGLN3,IL6R,MET,MKNK2,NOS2,PGF,PIK3CG,PRKD1,RAP2A,RRAS,SERPINE1,SLC2A3
PAK Signaling	1,8E00	8,11E-02	-1,667	ITGA2,ITGA5,PAK1,PDGFD,PDGFRA,PDGFRB,PIK3CG,RAP2A,RRAS
Cholecystokinin/Gastrin-mediated Signaling	1,78E00	8,04E-02	0,333	EGFR,IL18,IL33,MEF2C,PLCB4,PRKD1,RAP2A,RHOQ,RRAS
Role of NANOG in Mammalian Embryonic Stem Cell Pluripotency	1,78E00	8,04E-02	-0,447	BMP2,BMP4,LIF,LIFR,PIK3CG,RAP2A,RRAS,WNT2B,WNT5A
UDP-N-acetyl-D-glucosamine Biosynthesis II	1,78E00	3,33E-01	#NUM!	GFPT1,PGM3
Virus Entry via Endocytic Pathways	1,77E00	8,51E-02	#NUM!	CD55,FYN,ITGA2,ITGA5,PIK3CG,PRKD1,RAP2A,RRAS
Role of Tissue Factor in Cancer	1,76E00	7,96E-02	#NUM!	CCN2,EGFR,EGR1,FYN,PAK1,PIK3CG,PLAUR,RAP2A,RRAS
Retinoate Biosynthesis I	1,76E00	1,38E-01	0,000	BMP2,DHRS3,DHRS9,RBP7
RAC Signaling	1,74E00	7,52E-02	-1,000	CD44,ITGA2,ITGA5,PAK1,PIK3CG,PLD1,RAP2A,REL,RRAS,SH3RF1
Endocannabinoid Cancer Inhibition Pathway	1,74E00	7,52E-02	-0,632	CCND2,CREB3,CREB5,DDIT3,NOS2,NUPR1,PGF,PIK3CG,SNAI2,TRIB3
PPARα/RXRα Activation	1,73E00	6,94E-02	0,333	IL1R1,INSR,LPL,MEF2C,NR2F1,PLCB4,PLCL1,RAP2A,REL,RRAS,SLC27A1,SMAD2
WNT/Ca+ pathway	1,71E00	9,84E-02	-1,342	CREB3,CREB5,PLCB4,PLCL1,REL,WNT5A
HOTAIR Regulatory Pathway	1,7E00	7,41E-02	-1,667	CD44,COL1A1,ESR1,ESR2,MET,PIK3CG,REL,SNAI2,WNT2B,WNT5A
GNRH Signaling	1,68E00	6,82E-02	0,000	CREB3,CREB5,EGFR,EGR1,GNB4,MAP3K5,PAK1,PLCB4,PRKD1,RAP2A,REL,RRAS
Ephrin A Signaling	1,67E00	1,09E-01	#NUM!	EFNA5,EPHA2,FYN,PAK1,PIK3CG
ERK/MAPK Signaling	1,66E00	6,57E-02	-1,387	CREB3,CREB5,DUSP6,ELK3,ESR1,FYN,ITGA2,ITGA5,MKNK2,PAK1,PIK3CG,RAP2A,RRAS
Autophagy	1,66E00	6,57E-02	-0,832	BNIP3,CREB3,CREB5,DAPK3,DDIT3,INSR,MAP1LC3C,PIK3CG,SLC1A5,SLC3A2,SLC7A5,VAMP8,WIPI1
Phospholipase C Signaling	1,63E00	6,2E-02	-1,155	ARHGEF2,CREB3,CREB5,FYN,GNB4,ITGA2,ITGA5,MEF2C,PLCB4,PLD1,PRKD1,RAP2A,REL,RHOQ,RRAS
The Visual Cycle	1,63E00	1,67E-01	#NUM!	DHRS3,DHRS9,RBP7
SPINK1 General Cancer Pathway	1,63E00	1,06E-01	0,447	EGFR,IL6R,PIK3CG,RAP2A,RRAS
PDGF Signaling	1,61E00	8,54E-02	-1,890	INPP5F,PDGFD,PDGFRA,PDGFRB,PIK3CG,RAP2A,RRAS
Caveolar-mediated Endocytosis Signaling	1,59E00	9,23E-02	#NUM!	CD55,EGFR,FYN,INSR,ITGA2,ITGA5
RAR Activation	1,58E00	6,59E-02	#NUM!	BMP2,CRABP2,DHRS3,DHRS9,MAP3K5,NR2F1,PIK3CG,PRKD1,RBP4,RBP7,REL,SMAD2
LPS-stimulated MAPK Signaling	1,56E00	8,33E-02	-0,447	MAP3K5,PAK1,PIK3CG,PRKD1,RAP2A,REL,RRAS
p70S6K Signaling	1,54E00	7,32E-02	0,333	EGFR,F2RL2,PIK3CG,PLCB4,PLCL1,PLD1,PRKD1,RAP2A,RRAS
Molecular Mechanisms of Cancer	1,49E00	5,34E-02	#NUM!	ARHGEF2,BMP2,BMP4,CCND2,CHEK1,FYN,GNB4,ITGA2,ITGA5,MAP3K5,PAK1,PIK3CG,PLCB4,PRKD1,RAP2A,RASGRP1,REL,RHOQ,RRAS,SMAD2,WNT2B,WNT5A
Insulin Receptor Signaling	1,49E00	7,14E-02	-1,000	FYN,GRB10,INPP5F,INSR,PDE3B,PIK3CG,RAP2A,RHOQ,RRAS
Retinol Biosynthesis	1,48E00	1,14E-01	1,000	DHRS3,DHRS9,LPL,RBP7
Dendritic Cell Maturation	1,46E00	6,76E-02	-1,897	COL1A1,CREB3,CREB5,DDR2,IL18,IL33,PIK3CG,PLCB4,PLCL1,REL
Cysteine Biosynthesis/Homocysteine Degradation	1,46E00	1	#NUM!	CTH
L-cysteine Degradation II	1,46E00	1	#NUM!	CTH
Asparagine Biosynthesis I	1,46E00	1	#NUM!	ASNS
NRF2-mediated Oxidative Stress Response	1,45E00	6,32E-02	1,134	DNAJC1,DNAJC9,FOSL1,GCLC,GSTA3,JUNB,MAP3K5,PIK3CG,PRKD1,RAP2A,RRAS,SOD3
CREB Signaling in Neurons	1,45E00	5,06E-02	-1,177	ACKR3,ADGRE3,ADGRG1,ADGRL4,CREB3,CREB5,EGFR,F2RL2,FGFR1,FSHR,GNB4,GPR50,GPR85,GPRC5B,IGF1R,INSR,PDGFRA,PDGFRB,PIK3CG,PLCB4,PLCL1,PRKD1,PTGFR,QRFPR,RAP2A,RRAS,SSTR1
Glutathione Redox Reactions I	1,45E00	1,43E-01	#NUM!	GPX1,GPX3,GPX8
Apelin Cardiac Fibroblast Signaling Pathway	1,45E00	1,43E-01	#NUM!	ACE2,CCN2,SERPINE1
LXR/RXR Activation	1,45E00	7,41E-02	-0,816	IL18,IL1R1,IL33,LCAT,LPL,NOS2,RBP4,REL
Aryl Hydrocarbon Receptor Signaling	1,43E00	6,98E-02	2,236	ALDH1L2,CCND2,CHEK1,CYP1B1,ESR1,ESR2,GSTA3,NR2F1,REL
FXR/RXR Activation	1,43E00	7,34E-02	#NUM!	CYP19A1,IL18,IL33,LCAT,LPL,PCK2,RBP4,SDC1
FAK Signaling	1,43E00	7,34E-02	#NUM!	EGFR,FYN,ITGA2,ITGA5,PAK1,PIK3CG,RAP2A,RRAS
NAD Phosphorylation and Dephosphorylation	1,43E00	2,22E-01	#NUM!	ACP3,ACP4
HMGB1 Signaling	1,42E00	6,67E-02	-1,134	IL18,IL1R1,IL33,LIF,PIK3CG,RAP2A,REL,RHOQ,RRAS,SERPINE1
G-Protein Coupled Receptor Signaling	1,41E00	5,79E-02	#NUM!	CREB3,CREB5,DUSP6,FSHR,FYN,GDPD1,NPR3,PDE1B,PDE3B,PIK3CG,PLCB4,RAP2A,RASGRP1,REL,RRAS
Cardiomyocyte Differentiation via BMP Receptors	1,4E00	1,36E-01	#NUM!	BMP2,BMP4,MEF2C
Acetone Degradation I (to Methylglyoxal)	1,4E00	1,36E-01	#NUM!	CYP19A1,CYP1B1,PTGR1
Antiproliferative Role of Somatostatin Receptor 2	1,38E00	8,22E-02	#NUM!	CTH,GNB4,NPR3,PIK3CG,RAP2A,RRAS
Natural Killer Cell Signaling	1,36E00	6,49E-02	-1,000	COL1A1,FYN,IL18,MAP3K5,PAK1,PIK3CG,PVR,RAP2A,REL,RRAS
LPS/IL-1 Mediated Inhibition of RXR Function	1,35E00	6,09E-02	#NUM!	ALDH1L2,CHST11,FABP3,FABP5,GSTA3,HS3ST5,HS6ST2,IL18,IL1R1,IL33,SLC27A1,SOD3
NGF Signaling	1,33E00	7,02E-02	-1,134	CREB3,CREB5,MAP3K5,NGF,PIK3CG,RAP2A,REL,RRAS
Renal Cell Carcinoma Signaling	1,33E00	0.08	-1,342	EGLN3,MET,PAK1,PIK3CG,RAP2A,RRAS
Protein Kinase A Signaling	1,33E00	5,31E-02	0,500	ACP4,CREB3,CREB5,DUSP15,DUSP6,GDPD1,GNB4,KDELR3,NTN1,PDE1B,PDE3B,PLCB4,PLCL1,PRKD1,PTPN21,PTPN5,PTPRD,PTPRN,REL
Semaphorin Signaling in Neurons	1,31E00	8,77E-02	#NUM!	FYN,MET,NRP1,PAK1,RHOQ
Phospholipases	1,31E00	8,77E-02	0,000	LCAT,LPL,PLCB4,PLCL1,PLD1
Ferroptosis Signaling Pathway	1,31E00	6,96E-02	0,000	CHAC1,CTH,GCLC,RAP2A,RRAS,SLC1A5,SLC3A2,SLC7A11
NF-κB Activation by Viruses	1,3E00	7,89E-02	0,447	ITGA2,PIK3CG,PRKD1,RAP2A,REL,RRAS
Angiopoietin Signaling	1,3E00	7,89E-02	#NUM!	GRB14,PAK1,PIK3CG,RAP2A,REL,RRAS
Xenobiotic Metabolism CAR Signaling Pathway	1,29E00	6,57E-02	0,333	ALDH1L2,CHST11,EGFR,GSTA3,HS3ST5,HS6ST2,NOS2,PRKD1,SOD3
Role of NFAT in Cardiac Hypertrophy	1,27E00	5,91E-02	-0,302	CAMK1G,GNB4,IGF1R,LIF,MEF2C,PIK3CG,PLCB4,PLCL1,PRKD1,RAP2A,RCAN2,RRAS
Adrenomedullin signaling pathway	1,27E00	6,08E-02	0,333	CTH,IL18,IL33,KCNN1,NPR3,PIK3CG,PLCB4,PLCL1,RAP2A,REL,RRAS
Oncostatin M Signaling	1,27E00	9,76E-02	#NUM!	EPAS1,RAP2A,RRAS,TIMP3
Apelin Pancreas Signaling Pathway	1,27E00	9,76E-02	#NUM!	DDIT3,PDE3B,PIK3CG,REL
Guanosine Nucleotides Degradation III	1,26E00	1,82E-01	#NUM!	ACP3,XDH
Role of Osteoblasts, Osteoclasts and Chondrocytes in Rheumatoid Arthritis	1,26E00	5,88E-02	#NUM!	BMP2,BMP4,COL1A1,IL18,IL1R1,IL33,ITGA5,MAP3K5,PIK3CG,SFRP2,WNT2B,WNT5A
Colorectal Cancer Metastasis Signaling	1,25E00	5,6E-02	0,302	EGFR,GNB4,IL6R,NOS2,PGF,PIK3CG,RAP2A,REL,RHOQ,RRAS,SMAD2,TLR6,WNT2B,WNT5A
VEGF Family Ligand-Receptor Interactions	1,24E00	7,59E-02	0,447	NRP1,PGF,PIK3CG,PRKD1,RAP2A,RRAS
FGF Signaling	1,24E00	7,59E-02	-1,633	CREB3,CREB5,FGFR1,MAP3K5,MET,PIK3CG
Relaxin Signaling	1,23E00	6,38E-02	#NUM!	CTH,GDPD1,GNB4,NOS2,NPR3,PDE1B,PDE3B,PIK3CG,REL
BMP signaling pathway	1,22E00	7,5E-02	-1,342	BMP2,BMP4,FST,RAP2A,REL,RRAS
Role of NFAT in Regulation of the Immune Response	1,21E00	6,1E-02	-0,378	FYN,GNB4,MEF2C,PIK3CG,PLCB4,RAP2A,RCAN2,REL,RRAS,TNPO1
Epithelial Adherens Junction Signaling	1,2E00	6,29E-02	0,333	EGFR,FGFR1,FYN,IGF1R,MET,PAK1,RAP2A,RRAS,SNAI2
Breast Cancer Regulation by Stathmin1	1,2E00	4,84E-02	-0,626	ACKR3,ADGRE3,ADGRG1,ADGRL4,ARHGEF2,CAMK1G,CCND2,CREB3,CREB5,F2RL2,FSHR,GNB4,GPR50,GPR85,GPRC5B,PAK1,PGF,PIK3CG,PLCB4,PRKD1,PTGFR,QRFPR,RAP2A,RRAS,SSTR1
Adenosine Nucleotides Degradation II	1,2E00	1,67E-01	#NUM!	ACP3,XDH
TREM1 Signaling	1,19E00	8,06E-02	-1,000	IL18,ITGA5,REL,TLR6,TREM1
Systemic Lupus Erythematosus In T Cell Signaling Pathway	1,18E00	5,85E-02	-0,302	CD44,CREB3,CREB5,ESR1,GADD45A,MSN,NOS2,PIK3CG,RAP2A,RHOQ,RRAS
MSP-RON Signaling In Macrophages Pathway	1,18E00	6,86E-02	-1,633	CREB3,CREB5,NOS2,PIK3CG,RAP2A,REL,RRAS
Prolactin Signaling	1,17E00	7,32E-02	-0,447	FYN,KCNMA1,PIK3CG,PRKD1,RAP2A,RRAS
B Cell Receptor Signaling	1,16E00	5,99E-02	-1,000	CREB3,CREB5,EGR1,INPP5F,MAP3K5,MEF2C,PIK3CG,RAP2A,REL,RRAS
Asparagine Degradation I	1,16E00	0.5	#NUM!	ASRGL1
Alanine Degradation III	1,16E00	0.5	#NUM!	GPT
Alanine Biosynthesis II	1,16E00	0.5	#NUM!	GPT
Spermidine Biosynthesis I	1,16E00	0.5	#NUM!	SRM
Regulation of Cellular Mechanics by Calpain Protease	1,13E00	7,14E-02	0,447	CCND2,EGFR,ITGA2,ITGA5,RAP2A,RRAS
Unfolded protein response	1,13E00	7,14E-02	#NUM!	DDIT3,DNAJC1,DNAJC9,MAP3K5,SCAP,SYVN1
Integrin Signaling	1,13E00	5,73E-02	-1,000	FYN,ITGA2,ITGA5,NEDD9,PAK1,PFN2,PIK3CG,RAP2A,RHOQ,RRAS,TSPAN7
Gα12/13 Signaling	1,11E00	6,3E-02	-1,134	CDH12,F2RL2,MAP3K5,MEF2C,PIK3CG,RAP2A,REL,RRAS
Synaptic Long Term Depression	1,11E00	5,85E-02	1,000	CTH,IGF1R,LCAT,NOS2,NPR3,PLCB4,PLCL1,PRKD1,RAP2A,RRAS
Ovarian Cancer Signaling	1,11E00	6,04E-02	0,816	CD44,EGFR,FSHR,PGF,PIK3CG,RAP2A,RRAS,WNT2B,WNT5A
Circadian Rhythm Signaling	1,1E00	1,03E-01	#NUM!	BHLHE40,CREB3,CREB5
Synaptogenesis Signaling Pathway	1,09E00	5,21E-02	-1,291	CDH12,CREB3,CREB5,EFNA5,EPHA2,FYN,LRP8,PAK1,PIK3CG,RAP2A,RASGRP1,RRAS,SNAP25,SYN1,SYN3
Role of Pattern Recognition Receptors in Recognition of Bacteria and Viruses	1,08E00	6,2E-02	#NUM!	IL18,IL33,LIF,PIK3CG,PRKD1,PTX3,REL,TLR6
Acute Myeloid Leukemia Signaling	1,08E00	6,9E-02	#NUM!	IDH2,PIK3CG,PIM2,RAP2A,REL,RRAS
Apelin Endothelial Signaling Pathway	1,07E00	6,15E-02	0,000	GNB4,MEF2C,PIK3CG,PLCB4,PRKD1,RAP2A,REL,RRAS
Estrogen Biosynthesis	1,07E00	0.1	#NUM!	CYP19A1,CYP1B1,HSD17B1
Estrogen Receptor Signaling	1,06E00	4,96E-02	0,258	CREB3,CREB5,EGFR,ESR1,ESR2,GNB4,HES1,IGF1R,NDUFA4L2,PAK1,PGF,PIK3CG,PLCB4,PLCL1,PRKD1,RAP2A,REL,RRAS
PI3K Signaling in B Lymphocytes	1,05E00	6,11E-02	-0,816	FYN,PIK3CG,PLCB4,PLCL1,PLEKHA2,RAP2A,REL,RRAS
Sphingosine-1-phosphate Signaling	1,04E00	6,36E-02	-1,890	PDGFD,PDGFRA,PDGFRB,PIK3CG,PLCB4,PLCL1,RHOQ
Erythropoietin Signaling Pathway	1,04E00	5,84E-02	0,707	CCND2,IL18,IL33,LIF,PIK3CG,PRKD1,RAP2A,REL,RRAS
RHOGDI Signaling	1,03E00	5,5E-02	0,632	ARHGEF2,CD44,CDH12,ESR1,ESR2,GNB4,ITGA2,ITGA5,MSN,PAK1,RHOQ
ILK Signaling	1,02E00	5,62E-02	-1,633	BMP2,CREB3,CREB5,FBLIM1,NOS2,PGF,PIK3CG,REL,RHOQ,SNAI2
UVC-Induced MAPK Signaling	1,01E00	0.08	1,000	EGFR,PRKD1,RAP2A,RRAS
Semaphorin Neuronal Repulsive Signaling Pathway	1,01E00	5,97E-02	0,000	CD44,FYN,ITGA2,ITGA5,NRP1,PAK1,PIK3CG,RRAS
ERBB Signaling	1	6,59E-02	0,000	EGFR,PAK1,PIK3CG,PRKD1,RAP2A,RRAS
Retinoate Biosynthesis II	9,96E-01	3,33E-01	#NUM!	RBP7
PRPP Biosynthesis I	9,96E-01	3,33E-01	#NUM!	PRPS2
Glutathione Biosynthesis	9,96E-01	3,33E-01	#NUM!	GCLC
1D-myo-inositol Hexakisphosphate Biosynthesis V (from Ins(1,3,4)P3)	9,96E-01	3,33E-01	#NUM!	ITPK1
Chemokine Signaling	9,91E-01	7,04E-02	-0,447	CAMK1G,PIK3CG,PLCB4,RAP2A,RRAS
Signaling by Rho Family GTPases	9,87E-01	5,18E-02	-0,905	ARHGEF2,CDC42EP3,CDH12,GNB4,ITGA2,ITGA5,MSN,PAK1,PIK3CG,PLD1,REL,RHOQ,SEPTIN4
Bupropion Degradation	9,75E-01	1,25E-01	#NUM!	CYP19A1,CYP1B1
VDR/RXR Activation	9,71E-01	6,94E-02	#NUM!	GADD45A,HES1,PRKD1,SERPINB1,VDR
Neuropathic Pain Signaling In Dorsal Horn Neurons	9,71E-01	6,45E-02	0,000	CAMK1G,KCNN1,PIK3CG,PLCB4,PLCL1,PRKD1
Synaptic Long Term Potentiation	9,67E-01	6,09E-02	-0,378	CREB3,CREB5,PLCB4,PLCL1,PRKD1,RAP2A,RRAS
CXCR4 Signaling	9,63E-01	5,63E-02	-0,707	EGR1,GNB4,PAK1,PIK3CG,PLCB4,PRKD1,RAP2A,RHOQ,RRAS
RHOA Signaling	9,51E-01	6,03E-02	0,816	CDC42EP3,IGF1R,MSN,PFN2,PLD1,RTKN,SEPTIN4
Xenobiotic Metabolism General Signaling Pathway	9,51E-01	6,03E-02	1,134	GCLC,GSTA3,MAP3K5,PIK3CG,PRKD1,RAP2A,RRAS
UVA-Induced MAPK Signaling	9,39E-01	6,32E-02	0,000	EGFR,PIK3CG,PLCB4,PLCL1,RAP2A,RRAS
PI3K/AKT Signaling	9,39E-01	5,41E-02	-0,378	IL1R1,IL6R,INPP5F,ITGA2,ITGA5,MAP3K5,PIK3CG,RAP2A,REL,RRAS
Thyroid Cancer Signaling	9,32E-01	6,76E-02	-0,447	INSR,NGF,PIK3CG,RAP2A,RRAS
1D-myo-inositol Hexakisphosphate Biosynthesis II (Mammalian)	9,32E-01	1,18E-01	#NUM!	INPP5F,ITPK1
CNTF Signaling	9,24E-01	7,41E-02	0,000	LIFR,PIK3CG,RAP2A,RRAS
Type I Diabetes Mellitus Signaling	9,21E-01	6,25E-02	#NUM!	CPE,IL1R1,MAP3K5,NOS2,PTPRN,REL
IL-17 Signaling	9,17E-01	5,67E-02	0,000	IL18,IL33,LIF,NOS2,PGF,PIK3CG,RAP2A,RRAS
IL-3 Signaling	9,14E-01	6,67E-02	-0,447	PAK1,PIK3CG,PRKD1,RAP2A,RRAS
GDNF Family Ligand-Receptor Interactions	9,14E-01	6,67E-02	0,000	GFRA1,PDLIM7,PIK3CG,RAP2A,RRAS
Inhibition of Matrix Metalloproteases	9,14E-01	8,57E-02	#NUM!	A2M,SDC1,TIMP3
14-3-3-mediated Signaling	9,1E-01	5,88E-02	0,378	MAP3K5,PIK3CG,PLCB4,PLCL1,PRKD1,RAP2A,RRAS
Mouse Embryonic Stem Cell Pluripotency	8,93E-01	6,12E-02	-0,816	BMP4,LIF,LIFR,PIK3CG,RAP2A,RRAS
D-myo-inositol-5-phosphate Metabolism	8,93E-01	5,42E-02	-0,707	DUSP13,DUSP15,DUSP6,INPP5F,ITPK1,NUDT11,PLCB4,PTPRN,STYXL1
Dermatan Sulfate Biosynthesis (Late Stages)	8,86E-01	8,33E-02	#NUM!	CHST11,HS3ST5,HS6ST2
CCR3 Signaling in Eosinophils	8,83E-01	5,79E-02	0,000	GNB4,PAK1,PIK3CG,PLCB4,PRKD1,RAP2A,RRAS
Adipogenesis pathway	8,83E-01	5,79E-02	#NUM!	BMP2,BMP4,DDIT3,FGFR1,LPL,SOX9,WNT5A
Proline Biosynthesis I	8,76E-01	2,5E-01	#NUM!	PYCR1
Antioxidant Action of Vitamin C	8,76E-01	6,06E-02	0,000	LCAT,PLCB4,PLCL1,PLD1,REL,SLC2A3
fMLP Signaling in Neutrophils	8,66E-01	5,74E-02	0,447	GNB4,PIK3CG,PLCB4,PRKD1,RAP2A,REL,RRAS
FLT3 Signaling in Hematopoietic Progenitor Cells	8,63E-01	6,41E-02	-1,342	CREB3,CREB5,PIK3CG,RAP2A,RRAS
Agranulocyte Adhesion and Diapedesis	8,6E-01	5,33E-02	#NUM!	ACKR3,CLDN1,CXCL16,IL18,IL1R1,IL33,ITGA2,ITGA5,MSN
G Beta Gamma Signaling	8,54E-01	5,69E-02	0,000	EGFR,GNB4,PAK1,PIK3CG,PRKD1,RAP2A,RRAS
GADD45 Signaling	8,51E-01	1,05E-01	#NUM!	CCND2,GADD45A
NAD Salvage Pathway II	8,51E-01	1,05E-01	#NUM!	ACP3,ACP4
Endoplasmic Reticulum Stress Pathway	8,51E-01	1,05E-01	#NUM!	DDIT3,MAP3K5
IGF-1 Signaling	8,48E-01	5,94E-02	-0,447	CCN2,GRB10,IGF1R,PIK3CG,RAP2A,RRAS
Role of IL-17F in Allergic Inflammatory Airway Diseases	8,36E-01	7,89E-02	#NUM!	CREB3,CREB5,REL
Chondroitin Sulfate Biosynthesis (Late Stages)	8,36E-01	7,89E-02	#NUM!	CHST11,HS3ST5,HS6ST2
Granulocyte Adhesion and Diapedesis	8,21E-01	5,37E-02	#NUM!	ACKR3,CLDN1,CXCL16,IL18,IL1R1,IL33,MSN,SDC1
Endothelin-1 Signaling	8,15E-01	5,2E-02	0,333	LCAT,NOS2,PIK3CG,PLCB4,PLCL1,PLD1,PRKD1,RAP2A,RRAS
PEDF Signaling	8,15E-01	6,17E-02	-1,000	NGF,PIK3CG,RAP2A,REL,RRAS
D-myo-inositol (1,4,5,6)-Tetrakisphosphate Biosynthesis	8,1E-01	5,33E-02	-1,134	DUSP13,DUSP15,DUSP6,INPP5F,ITPK1,NUDT11,PTPRN,STYXL1
D-myo-inositol (3,4,5,6)-tetrakisphosphate Biosynthesis	8,1E-01	5,33E-02	-1,134	DUSP13,DUSP15,DUSP6,INPP5F,ITPK1,NUDT11,PTPRN,STYXL1
Paxillin Signaling	8,04E-01	5,77E-02	-0,816	ITGA2,ITGA5,PAK1,PIK3CG,RAP2A,RRAS
TEC Kinase Signaling	7,96E-01	5,14E-02	-1,134	FYN,GNB4,ITGA2,ITGA5,PAK1,PIK3CG,PRKD1,REL,RHOQ
SAPK/JNK Signaling	7,9E-01	5,71E-02	0,447	GADD45A,GNB4,MAP3K5,PIK3CG,RAP2A,RRAS
Proline Biosynthesis II (from Arginine)	7,88E-01	0.2	#NUM!	PYCR1
Tetrahydrofolate Salvage from 5,10-methenyltetrahydrofolate	7,88E-01	0.2	#NUM!	MTHFD2
Myo-inositol Biosynthesis	7,88E-01	0.2	#NUM!	INPP5F
Citrulline-Nitric Oxide Cycle	7,88E-01	0.2	#NUM!	NOS2
Galactose Degradation I (Leloir Pathway)	7,88E-01	0.2	#NUM!	GALT
Mineralocorticoid Biosynthesis	7,88E-01	0.2	#NUM!	CYP21A2
IL-8 Signaling	7,85E-01	0.05	1,000	CCND2,EGFR,GNB4,PGF,PIK3CG,PLD1,PRKD1,RAP2A,RHOQ,RRAS
3-phosphoinositide Biosynthesis	7,85E-01	5,11E-02	-1,414	DUSP13,DUSP15,DUSP6,INPP5F,ITPK1,NUDT11,PIK3CG,PTPRN,STYXL1
Apelin Liver Signaling Pathway	7,8E-01	9,52E-02	#NUM!	COL1A1,PDGFRB
Prostate Cancer Signaling	7,77E-01	5,66E-02	#NUM!	CREB3,CREB5,PIK3CG,RAP2A,REL,RRAS
Thrombopoietin Signaling	7,67E-01	6,45E-02	0,000	PIK3CG,PRKD1,RAP2A,RRAS
Phagosome Formation	7,67E-01	4,29E-02	-1,000	ACKR3,ADGRE3,ADGRG1,ADGRL4,AP1S3,F2RL2,FSHR,FYN,GPR50,GPR85,GPRC5B,ITGA2,ITGA5,LCAT,PAK1,PIK3CG,PLD1,PRKD1,PTGFR,QRFPR,RAP2A,RASGRP1,RRAS,SSTR1,TLR6
Aldosterone Signaling in Epithelial Cells	7,64E-01	5,19E-02	0,000	CRYAB,DNAJC1,DNAJC9,KCNMA1,PIK3CG,PLCB4,PLCL1,PRKD1
G Protein Signaling Mediated by Tubby	7,64E-01	7,32E-02	#NUM!	GNB4,INSR,PLCB4
tRNA Splicing	7,64E-01	7,32E-02	#NUM!	GDPD1,PDE1B,PDE3B
Sirtuin Signaling Pathway	7,59E-01	4,76E-02	-2,530	DUSP6,EPAS1,GADD45A,IDH2,MAP1LC3C,NDRG1,NDUFA4L2,NOS2,PCK2,REL,SOD3,TSPO
Actin Nucleation by ARP-WASP Complex	7,54E-01	5,88E-02	-0,447	ITGA2,ITGA5,RAP2A,RHOQ,RRAS
Gap Junction Signaling	7,54E-01	5,03E-02	#NUM!	CTH,EGFR,NPR3,PIK3CG,PLCB4,PLCL1,PRKD1,RAP2A,RRAS
ERBB4 Signaling	7,5E-01	6,35E-02	0,000	PIK3CG,PRKD1,RAP2A,RRAS
Superpathway of Inositol Phosphate Compounds	7,5E-01	4,9E-02	-1,000	DUSP13,DUSP15,DUSP6,INPP5F,ITPK1,NUDT11,PIK3CG,PLCB4,PTPRN,STYXL1
CDP-diacylglycerol Biosynthesis I	7,47E-01	9,09E-02	#NUM!	GPAT3,LPCAT2
Germ Cell-Sertoli Cell Junction Signaling	7,45E-01	5,13E-02	#NUM!	A2M,ITGA2,MAP3K5,PAK1,PIK3CG,RAP2A,RHOQ,RRAS
Fc Epsilon RI Signaling	7,4E-01	5,5E-02	0,000	FYN,INPP5F,PIK3CG,PRKD1,RAP2A,RRAS
Corticotropin Releasing Hormone Signaling	7,35E-01	5,26E-02	0,000	CREB3,CREB5,CTH,MEF2C,NOS2,NPR3,PRKD1
Xenobiotic Metabolism AHR Signaling Pathway	7,33E-01	6,25E-02	#NUM!	ALDH1L2,CYP1B1,GSTA3,REL
Neuregulin Signaling	7,28E-01	5,45E-02	1,000	EGFR,ITGA2,ITGA5,PRKD1,RAP2A,RRAS
Opioid Signaling Pathway	7,28E-01	4,69E-02	-2,111	CAMK1G,CREB3,CREB5,FYN,GNB4,PDE1B,PIK3CG,PRKD1,RAP2A,RGS17,RGS6,RRAS
Triacylglycerol Biosynthesis	7,24E-01	6,98E-02	#NUM!	GPAT3,LPCAT2,PLPP3
Basal Cell Carcinoma Signaling	7,17E-01	6,15E-02	#NUM!	BMP2,BMP4,WNT2B,WNT5A
Arginine Degradation VI (Arginase 2 Pathway)	7,17E-01	1,67E-01	#NUM!	PYCR1
Selenocysteine Biosynthesis II (Archaea and Eukaryotes)	7,17E-01	1,67E-01	#NUM!	SARS1
Glucocorticoid Biosynthesis	7,17E-01	1,67E-01	#NUM!	CYP21A2
cAMP-mediated signaling	7,14E-01	4,81E-02	-0,632	CAMK1G,CREB3,CREB5,DUSP6,FSHR,GDPD1,NPR3,PDE1B,PDE3B,PKIB
Hereditary Breast Cancer Signaling	7,12E-01	5,19E-02	#NUM!	BARD1,CCND2,CHEK1,GADD45A,PIK3CG,RAP2A,RRAS
Chondroitin Sulfate Biosynthesis	7,03E-01	6,82E-02	#NUM!	CHST11,HS3ST5,HS6ST2
PFKFB4 Signaling Pathway	7,03E-01	6,82E-02	#NUM!	CREB3,CREB5,XDH
Non-Small Cell Lung Cancer Signaling	6,99E-01	5,62E-02	0,000	CCND2,EGFR,PIK3CG,RAP2A,RRAS
Regulation of IL-2 Expression in Activated and Anergic T Lymphocytes	6,99E-01	5,62E-02	-1,342	FYN,RAP2A,REL,RRAS,SMAD2
3-phosphoinositide Degradation	6,95E-01	4,97E-02	-1,134	DUSP13,DUSP15,DUSP6,INPP5F,ITPK1,NUDT11,PTPRN,STYXL1
Estrogen-mediated S-phase Entry	6,9E-01	8,33E-02	#NUM!	ESR1,ESR2
Phosphatidylglycerol Biosynthesis II (Non-plastidic)	6,9E-01	8,33E-02	#NUM!	GPAT3,LPCAT2
Cardiac Hypertrophy Signaling	6,88E-01	4,66E-02	0,000	GNB4,IGF1R,IL6R,MAP3K5,MEF2C,PIK3CG,PLCB4,PLCL1,RAP2A,RHOQ,RRAS
Agrin Interactions at Neuromuscular Junction	6,86E-01	5,97E-02	0,000	EGFR,PAK1,RAP2A,RRAS
Growth Hormone Signaling	6,86E-01	5,97E-02	#NUM!	A2M,IGF1R,PIK3CG,PRKD1
Fcγ Receptor-mediated Phagocytosis in Macrophages and Monocytes	6,84E-01	5,56E-02	-0,447	FYN,PAK1,PIK3CG,PLD1,PRKD1
Melanocyte Development and Pigmentation Signaling	6,84E-01	5,56E-02	-1,342	CREB3,CREB5,PIK3CG,RAP2A,RRAS
Cancer Drug Resistance By Drug Efflux	6,82E-01	6,67E-02	#NUM!	PIK3CG,RAP2A,RRAS
T Cell Receptor Signaling	6,74E-01	4,91E-02	0,000	DUSP6,FYN,ITGA2,PIK3CG,RAP2A,RASGRP1,REL,RRAS
IL-10 Signaling	6,7E-01	5,88E-02	#NUM!	IL18,IL1R1,IL33,REL
IL-12 Signaling and Production in Macrophages	6,68E-01	5,22E-02	#NUM!	IL18,NOS2,PIK3CG,PRKD1,RBP4,REL
Renin-Angiotensin Signaling	6,68E-01	5,22E-02	-0,447	PAK1,PIK3CG,PRKD1,RAP2A,REL,RRAS
Cell Cycle: G2/M DNA Damage Checkpoint Regulation	6,64E-01	6,52E-02	#NUM!	CHEK1,GADD45A,TOP2A
Xenobiotic Metabolism PXR Signaling Pathway	6,6E-01	0.05	1,134	ALDH1L2,CHST11,GSTA3,HS3ST5,HS6ST2,NOS2,PRKD1
Hepatic Cholestasis	6,56E-01	4,85E-02	#NUM!	ESR1,IL18,IL1R1,IL33,INSR,LIF,PRKD1,REL
Superoxide Radicals Degradation	6,56E-01	1,43E-01	#NUM!	SOD3
Leucine Degradation I	6,56E-01	1,43E-01	#NUM!	BCAT1
Salvage Pathways of Pyrimidine Deoxyribonucleotides	6,56E-01	1,43E-01	#NUM!	TK1
Dermatan Sulfate Biosynthesis	6,46E-01	6,38E-02	#NUM!	CHST11,HS3ST5,HS6ST2
Leptin Signaling in Obesity	6,4E-01	5,71E-02	#NUM!	PDE3B,PIK3CG,PLCB4,PLCL1
Th1 Pathway	6,35E-01	5,32E-02	-0,447	GATA3,IL18,IL6R,NFIL3,PIK3CG
FAT10 Cancer Signaling Pathway	6,29E-01	6,25E-02	#NUM!	ACKR3,REL,SMAD2
BEX2 Signaling Pathway	6,27E-01	5,63E-02	#NUM!	MAP2,NGF,PGF,REL
Insulin Secretion Signaling Pathway	6,27E-01	4,51E-02	-0,905	CPE,CREB3,CREB5,FYN,INSR,PIK3CG,PLCB4,PLCL1,PRKD1,SLC2A3,SNAP25
Endocannabinoid Developing Neuron Pathway	6,25E-01	5,04E-02	-1,342	CREB3,CREB5,GNB4,PIK3CG,RAP2A,RRAS
Role of MAPK Signaling in the Pathogenesis of Influenza	6,13E-01	5,56E-02	#NUM!	LCAT,MAP3K5,RAP2A,RRAS
Melanoma Signaling	6,11E-01	6,12E-02	#NUM!	PIK3CG,RAP2A,RRAS
Histidine Degradation III	6,06E-01	1,25E-01	#NUM!	MTHFD2
GDP-glucose Biosynthesis	6,06E-01	1,25E-01	#NUM!	PGM3
Pancreatic Adenocarcinoma Signaling	6,04E-01	4,96E-02	1,000	EGFR,PGF,PIK3CG,PLD1,REL,SMAD2
WNT/β-catenin Signaling	6,02E-01	4,79E-02	0,000	CD44,CDH12,SFRP2,SOX6,SOX9,WNT2B,WNT5A
Telomerase Signaling	5,99E-01	5,15E-02	-0,447	EGFR,ELK3,PIK3CG,RAP2A,RRAS
Toll-like Receptor Signaling	5,87E-01	5,41E-02	#NUM!	IL18,IL33,REL,TLR6
UVB-Induced MAPK Signaling	5,78E-01	5,88E-02	#NUM!	EGFR,PIK3CG,PRKD1
Altered T Cell and B Cell Signaling in Rheumatoid Arthritis	5,73E-01	5,33E-02	#NUM!	IL18,IL33,REL,TLR6
IL-4 Signaling	5,73E-01	5,33E-02	#NUM!	INPP5F,PIK3CG,RAP2A,RRAS
Glucose and Glucose-1-phosphate Degradation	5,62E-01	1,11E-01	#NUM!	PGM3
Folate Transformations I	5,62E-01	1,11E-01	#NUM!	MTHFD2
IL-15 Signaling	5,61E-01	5,26E-02	#NUM!	PIK3CG,RAP2A,REL,RRAS
Nicotine Degradation III	5,5E-01	6,67E-02	#NUM!	CYP19A1,CYP1B1
Role of IL-17A in Arthritis	5,48E-01	5,66E-02	#NUM!	NOS2,PIK3CG,REL
Heparan Sulfate Biosynthesis (Late Stages)	5,48E-01	5,66E-02	#NUM!	CHST11,HS3ST5,HS6ST2
Amyotrophic Lateral Sclerosis Signaling	5,45E-01	4,9E-02	-0,447	GPX1,PAK1,PGF,PIK3CG,RNF19A
Regulation of Actin-based Motility by Rho	5,45E-01	4,9E-02	-0,447	ITGA2,ITGA5,PAK1,PFN2,RHOQ
CDK5 Signaling	5,45E-01	4,9E-02	-1,000	EGR1,ITGA2,NGF,RAP2A,RRAS
Chronic Myeloid Leukemia Signaling	5,45E-01	4,9E-02	#NUM!	CCND2,PIK3CG,RAP2A,REL,RRAS
Role of MAPK Signaling in Promoting the Pathogenesis of Influenza	5,45E-01	4,9E-02	-0,447	Atp6ap1l,LCAT,MAP3K5,RAP2A,RRAS
Systemic Lupus Erythematosus Signaling	5,41E-01	4,58E-02	#NUM!	IL18,IL33,IL6R,PIK3CG,PIM2,RAP2A,RRAS
JAK/STAT Signaling	5,38E-01	5,13E-02	#NUM!	PIK3CG,RAP2A,REL,RRAS
Regulation Of The Epithelial Mesenchymal Transition In Development Pathway	5,38E-01	5,13E-02	#NUM!	REL,SNAI2,WNT2B,WNT5A
Leukocyte Extravasation Signaling	5,3E-01	4,44E-02	0,378	CD44,CLDN1,ITGA2,MSN,PIK3CG,PRKD1,RASGRP1,TIMP3
Melatonin Degradation I	5,3E-01	6,45E-02	#NUM!	CYP19A1,CYP1B1
Granzyme A Signaling	5,24E-01	0.1	#NUM!	HMGB2
Glycogen Degradation II	5,24E-01	0.1	#NUM!	PGM3
Bile Acid Biosynthesis, Neutral Pathway	5,24E-01	0.1	#NUM!	AMACR
γ-glutamyl Cycle	5,24E-01	0.1	#NUM!	GCLC
Dolichyl-diphosphooligosaccharide Biosynthesis	5,24E-01	0.1	#NUM!	ALG3
Inhibition of Angiogenesis by TSP1	5,1E-01	6,25E-02	#NUM!	FYN,SDC1
GP6 Signaling Pathway	5,04E-01	4,72E-02	-0,447	COL1A1,COL21A1,FYN,PIK3CG,PRKD1
Nitric Oxide Signaling in the Cardiovascular System	4,96E-01	4,67E-02	-0,447	PDE1B,PDE3B,PGF,PIK3CG,PRKD1
Sertoli Cell-Sertoli Cell Junction Signaling	4,95E-01	4,32E-02	#NUM!	A2M,CLDN1,ITGA2,ITGA5,MAP3K5,NOS2,RAP2A,RRAS
Gαq Signaling	4,93E-01	4,4E-02	0,447	GNB4,PIK3CG,PLCB4,PLD1,PRKD1,REL,RHOQ
Graft-versus-Host Disease Signaling	4,92E-01	6,06E-02	#NUM!	IL18,IL33
Chondroitin Sulfate Degradation (Metazoa)	4,89E-01	9,09E-02	#NUM!	CEMIP
Purine Nucleotides De Novo Biosynthesis II	4,89E-01	9,09E-02	#NUM!	IMPDH1
UDP-N-acetyl-D-galactosamine Biosynthesis II	4,89E-01	9,09E-02	#NUM!	PGM3
Endometrial Cancer Signaling	4,8E-01	5,17E-02	#NUM!	PIK3CG,RAP2A,RRAS
IL-2 Signaling	4,8E-01	5,17E-02	#NUM!	PIK3CG,RAP2A,RRAS
4-1BB Signaling in T Lymphocytes	4,76E-01	5,88E-02	#NUM!	MAP3K5,REL
TWEAK Signaling	4,76E-01	5,88E-02	#NUM!	REL,TNFRSF12A
Intrinsic Prothrombin Activation Pathway	4,76E-01	5,88E-02	#NUM!	COL1A1,F5
Ceramide Signaling	4,71E-01	4,76E-02	#NUM!	PIK3CG,RAP2A,REL,RRAS
Heparan Sulfate Biosynthesis	4,69E-01	5,08E-02	#NUM!	CHST11,HS3ST5,HS6ST2
IL-9 Signaling	4,6E-01	5,71E-02	#NUM!	PIK3CG,REL
Role of Cytokines in Mediating Communication between Immune Cells	4,6E-01	5,71E-02	#NUM!	IL18,IL33
Superpathway of Melatonin Degradation	4,6E-01	5,71E-02	#NUM!	CYP19A1,CYP1B1
Actin Cytoskeleton Signaling	4,58E-01	4,15E-02	-0,707	ITGA2,ITGA5,MSN,PAK1,PDGFD,PFN2,PIK3CG,RAP2A,RRAS
Glycogen Degradation III	4,58E-01	8,33E-02	#NUM!	PGM3
Dermatan Sulfate Degradation (Metazoa)	4,58E-01	8,33E-02	#NUM!	CEMIP
Pregnenolone Biosynthesis	4,58E-01	8,33E-02	#NUM!	MICAL2
Communication between Innate and Adaptive Immune Cells	4,56E-01	0.05	#NUM!	IL18,IL33,TLR6
Th1 and Th2 Activation Pathway	4,53E-01	4,35E-02	#NUM!	GATA3,IL18,IL33,IL6R,NFIL3,PIK3CG
ERB2-ERBB3 Signaling	4,44E-01	4,92E-02	#NUM!	PIK3CG,RAP2A,RRAS
Nicotine Degradation II	4,44E-01	5,56E-02	#NUM!	CYP19A1,CYP1B1
mTOR Signaling	4,4E-01	4,15E-02	0,378	INSR,PGF,PIK3CG,PLD1,PRKD1,RAP2A,RHOQ,RRAS
EIF2 Signaling	4,4E-01	4,15E-02	1,414	DDIT3,IGF1R,INSR,PIK3CG,RAP2A,RRAS,TRIB3,WARS1
T Helper Cell Differentiation	4,33E-01	4,84E-02	#NUM!	GATA3,IL18,IL6R
Methylglyoxal Degradation III	4,32E-01	7,69E-02	#NUM!	PTGR1
Type II Diabetes Mellitus Signaling	4,31E-01	4,26E-02	#NUM!	INSR,MAP3K5,PIK3CG,PRKD1,REL,SLC27A1
Th17 Activation Pathway	4,21E-01	4,76E-02	#NUM!	IL1R1,IL6R,REL
Mechanisms of Viral Exit from Host Cells	4,15E-01	5,26E-02	#NUM!	LMNB1,PRKD1
Role of JAK1 and JAK3 in γc Cytokine Signaling	4,11E-01	4,69E-02	#NUM!	PIK3CG,RAP2A,RRAS
eNOS Signaling	4,09E-01	4,17E-02	0,816	CHRNB1,ESR1,ESR2,PGF,PIK3CG,PRKD1
RAN Signaling	4,07E-01	7,14E-02	#NUM!	TNPO1
DNA Double-Strand Break Repair by Homologous Recombination	4,07E-01	7,14E-02	#NUM!	GEN1
Fatty Acid Activation	4,07E-01	7,14E-02	#NUM!	SLC27A1
Superpathway of Citrulline Metabolism	4,07E-01	7,14E-02	#NUM!	NOS2
Choline Biosynthesis III	4,07E-01	7,14E-02	#NUM!	PLD1
Histidine Degradation VI	4,07E-01	7,14E-02	#NUM!	MICAL2
Reelin Signaling in Neurons	4,02E-01	4,24E-02	-1,342	ARHGEF2,FYN,ITGA5,LRP8,PIK3CG
PKCθ Signaling in T Lymphocytes	4,02E-01	4,14E-02	-0,447	FYN,MAP3K5,PIK3CG,RAP2A,REL,RRAS
MIF Regulation of Innate Immunity	0.4	5,13E-02	#NUM!	NOS2,REL
ATM Signaling	3,96E-01	4,35E-02	#NUM!	CHEK1,CREB3,CREB5,GADD45A
Melatonin Signaling	3,9E-01	4,55E-02	#NUM!	PLCB4,PLCL1,PRKD1
Apelin Cardiomyocyte Signaling Pathway	3,87E-01	4,3E-02	0,000	PIK3CG,PLCB4,PLCL1,PRKD1
Production of Nitric Oxide and Reactive Oxygen Species in Macrophages	3,84E-01	0.04	0,000	MAP3K5,NOS2,PIK3CG,PRKD1,RBP4,REL,RHOQ
Extrinsic Prothrombin Activation Pathway	3,83E-01	6,67E-02	#NUM!	F5
IL-7 Signaling Pathway	3,8E-01	4,48E-02	#NUM!	FYN,MET,PIK3CG
Clathrin-mediated Endocytosis Signaling	3,78E-01	3,98E-02	#NUM!	ITGA5,MET,PDGFD,PGF,PIK3CG,RBP4,SNAP91
Neuroinflammation Signaling Pathway	3,73E-01	3,85E-02	-0,333	CREB3,CREB5,IL18,IL1R1,IL6R,NGF,NOS2,PIK3CG,REL,TLR6
Airway Pathology in Chronic Obstructive Pulmonary Disease	3,71E-01	4,21E-02	#NUM!	IL18,IL33,LIF,RBP4
VEGF Signaling	3,71E-01	4,21E-02	0,000	PGF,PIK3CG,RAP2A,RRAS
GPCR-Mediated Integration of Enteroendocrine Signaling Exemplified by an L Cell	3,71E-01	4,41E-02	#NUM!	NMB,PLCB4,PLCL1
Huntington's Disease Signaling	3,63E-01	3,82E-02	0,816	CREB3,CREB5,EGFR,GNB4,IGF1R,NGF,PIK3CG,PLCB4,PRKD1,SNAP25
Granzyme B Signaling	3,63E-01	6,25E-02	#NUM!	LMNB1
Isoleucine Degradation I	3,63E-01	6,25E-02	#NUM!	BCAT1
D-myo-inositol (1,4,5)-trisphosphate Degradation	3,63E-01	6,25E-02	#NUM!	INPP5F
Apoptosis Signaling	3,63E-01	4,17E-02	#NUM!	MAP3K5,RAP2A,REL,RRAS
GM-CSF Signaling	3,61E-01	4,35E-02	#NUM!	PIK3CG,RAP2A,RRAS
HER-2 Signaling in Breast Cancer	3,6E-01	3,86E-02	-0,707	EGFR,ELK3,FYN,PIK3CG,PRKD1,RAP2A,REL,RRAS
Senescence Pathway	3,58E-01	3,8E-02	-0,707	BHLHE40,CCND2,CHEK1,ELK3,GADD45A,PIK3CG,RAP2A,RRAS,SERPINE1,SMAD2
iNOS Signaling	3,51E-01	4,65E-02	#NUM!	NOS2,REL
SPINK1 Pancreatic Cancer Pathway	3,51E-01	4,65E-02	#NUM!	CPE,SMAD2
Ubiquinol-10 Biosynthesis (Eukaryotic)	3,43E-01	5,88E-02	#NUM!	MICAL2
γ-linolenate Biosynthesis II (Animals)	3,43E-01	5,88E-02	#NUM!	SLC27A1
D-myo-inositol (1,3,4)-trisphosphate Biosynthesis	3,43E-01	5,88E-02	#NUM!	INPP5F
α-Adrenergic Signaling	3,4E-01	4,04E-02	#NUM!	GNB4,PRKD1,RAP2A,RRAS
Cellular Effects of Sildenafil (Viagra)	3,33E-01	3,91E-02	#NUM!	KCNN1,PDE1B,PDE3B,PLCB4,PLCL1
Valine Degradation I	3,25E-01	5,56E-02	#NUM!	BCAT1
Mitochondrial L-carnitine Shuttle Pathway	3,25E-01	5,56E-02	#NUM!	SLC27A1
Inflammasome pathway	3,25E-01	5,56E-02	#NUM!	IL18
NAD Signaling Pathway	3,21E-01	3,85E-02	-2,236	IDH2,PIK3CG,SLC29A2,SLC7A5,TPCN1
IL-23 Signaling Pathway	3,18E-01	4,35E-02	#NUM!	PIK3CG,REL
CTLA4 Signaling in Cytotoxic T Lymphocytes	3,1E-01	0.04	#NUM!	AP1S3,FYN,PIK3CG
Dopamine-DARPP32 Feedback in cAMP Signaling	3,05E-01	3,73E-02	-0,447	CREB3,CREB5,KCNJ2,PLCB4,PLCL1,PRKD1
Apelin Adipocyte Signaling Pathway	3,02E-01	3,95E-02	#NUM!	GPX1,GPX3,GPX8
Bladder Cancer Signaling	2,98E-01	3,81E-02	#NUM!	EGFR,PGF,RAP2A,RRAS
TNFR1 Signaling	2,98E-01	4,17E-02	#NUM!	PAK1,REL
Role of PI3K/AKT Signaling in the Pathogenesis of Influenza	2,98E-01	4,17E-02	#NUM!	PIK3CG,REL
Calcium Signaling	2,98E-01	3,66E-02	-1,633	CAMK1G,CHRNB1,CREB3,CREB5,MEF2C,RAP2A,RCAN2
Cysteine Biosynthesis III (mammalia)	2,93E-01	0.05	#NUM!	CTH
CD28 Signaling in T Helper Cells	2,92E-01	3,77E-02	#NUM!	FYN,PAK1,PIK3CG,REL
T Cell Exhaustion Signaling Pathway	2,91E-01	3,7E-02	#NUM!	IL6R,PIK3CG,RAP2A,RRAS,SMAD2
Stearate Biosynthesis I (Animals)	2,88E-01	4,08E-02	#NUM!	PTGR1,SLC27A1
TR/RXR Activation	2,87E-01	3,85E-02	#NUM!	PDE3B,PIK3CG,RCAN2
Role of BRCA1 in DNA Damage Response	2,87E-01	3,85E-02	#NUM!	BARD1,CHEK1,GADD45A
FcγRIIB Signaling in B Lymphocytes	2,8E-01	3,8E-02	#NUM!	PIK3CG,RAP2A,RRAS
Role of JAK1, JAK2 and TYK2 in Interferon Signaling	2,78E-01	4,76E-02	#NUM!	REL
Vitamin-C Transport	2,78E-01	4,76E-02	#NUM!	SLC2A3
Glucocorticoid Receptor Signaling	2,72E-01	3,5E-02	#NUM!	A2M,EGFR,ESR1,IL1R1,IL6R,KRT2,KRT33A,KRT8,NDUFA4L2,NOS2,PCK2,PIK3CG,RAP2A,RRAS,SERPINE1,SMAD2
PXR/RXR Activation	2,7E-01	3,92E-02	#NUM!	INSR,PCK2
PD-1, PD-L1 cancer immunotherapy pathway	2,66E-01	3,7E-02	#NUM!	CIP2A,PIK3CG,RASGRP1
Glutathione-mediated Detoxification	2,65E-01	4,55E-02	#NUM!	GSTA3
Superpathway of D-myo-inositol (1,4,5)-trisphosphate Metabolism	2,65E-01	4,55E-02	#NUM!	INPP5F
MSP-RON Signaling Pathway	2,54E-01	3,77E-02	#NUM!	NOS2,PIK3CG
Hematopoiesis from Pluripotent Stem Cells	2,53E-01	4,35E-02	#NUM!	LIF
EGF Signaling	2,46E-01	3,7E-02	#NUM!	EGFR,PIK3CG
RANK Signaling in Osteoclasts	2,4E-01	3,53E-02	#NUM!	MAP3K5,PIK3CG,REL
Tumoricidal Function of Hepatic Natural Killer Cells	2,4E-01	4,17E-02	#NUM!	LYVE1
Role of JAK family kinases in IL-6-type Cytokine Signaling	2,4E-01	4,17E-02	#NUM!	IL6R
Ethanol Degradation II	2,4E-01	4,17E-02	#NUM!	DHRS9
CD27 Signaling in Lymphocytes	2,38E-01	3,64E-02	#NUM!	MAP3K5,REL
Mitotic Roles of Polo-Like Kinase	2,38E-01	3,64E-02	#NUM!	PLK2,PLK3
Role of WNT/GSK-3β Signaling in the Pathogenesis of Influenza	2,38E-01	3,64E-02	#NUM!	WNT2B,WNT5A
IL-17A Signaling in Gastric Cells	2,3E-01	0.04	#NUM!	EGFR
Noradrenaline and Adrenaline Degradation	2,3E-01	0.04	#NUM!	DHRS9
D-myo-inositol (1,4,5)-Trisphosphate Biosynthesis	2,19E-01	3,85E-02	#NUM!	PLCB4
Airway Inflammation in Asthma	2,09E-01	3,7E-02	#NUM!	IL33
Role of p14/p19ARF in Tumor Suppression	0.2	3,57E-02	#NUM!	PIK3CG
Dilated Cardiomyopathy Signaling Pathway	0	2,94E-02	-1,000	CAMK1G,CNN1,DSC2,DSG2
CSDE1 Signaling Pathway	0	2,44E-02	#NUM!	SNAI2
Mitochondrial Dysfunction	0	1,45E-02	#NUM!	NDUFA4L2,XDH
Tight Junction Signaling	0	3,03E-02	#NUM!	ARHGEF2,CLDN1,F2RL2,REL,SNAP25
Activation of IRF by Cytosolic Pattern Recognition Receptors	0	0.02	#NUM!	REL
Role of RIG1-like Receptors in Antiviral Innate Immunity	0	3,33E-02	#NUM!	REL
Role of PKR in Interferon Induction and Antiviral Response	0	3,39E-02	#NUM!	IL18,PDGFD,PDGFRB,REL
CCR5 Signaling in Macrophages	0	0.02	#NUM!	GNB4,PRKD1
CD40 Signaling	0	3,03E-02	#NUM!	PIK3CG,REL
Calcium-induced T Lymphocyte Apoptosis	0	0.02	#NUM!	PRKD1
Lymphotoxin β Receptor Signaling	0	1,92E-02	#NUM!	PIK3CG
Induction of Apoptosis by HIV1	0	3,33E-02	#NUM!	MAP3K5,REL
B Cell Activating Factor Signaling	0	2,5E-02	#NUM!	REL
Docosahexaenoic Acid (DHA) Signaling	0	2,78E-02	#NUM!	PIK3CG
ICOS-ICOSL Signaling in T Helper Cells	0	3,19E-02	#NUM!	PIK3CG,PLEKHA2,REL
Maturity Onset Diabetes of Young (MODY) Signaling	0	1,54E-02	#NUM!	INSR
Role of CHK Proteins in Cell Cycle Checkpoint Control	0	1,92E-02	#NUM!	CHEK1
Androgen Signaling	0	1,94E-02	#NUM!	GNB4,PRKD1,REL
Role of OCT4 in Mammalian Embryonic Stem Cell Pluripotency	0	2,33E-02	#NUM!	NR2F1
Small Cell Lung Cancer Signaling	0	3,26E-02	#NUM!	CCND2,PIK3CG,REL
Crosstalk between Dendritic Cells and Natural Killer Cells	0	3,33E-02	#NUM!	IL18,REL
CDC42 Signaling	0	2,52E-02	#NUM!	ITGA2,ITGA5,PAK1
April Mediated Signaling	0	2,5E-02	#NUM!	REL
Retinoic acid Mediated Apoptosis Signaling	0	2,63E-02	#NUM!	CRABP2
AMPK Signaling	0	3,12E-02	-0,447	CHRNB1,CREB3,CREB5,GNB4,INSR,PCK2,PIK3CG
Regulation of eIF4 and p70S6K Signaling	0	3,11E-02	-0,447	ITGA2,ITGA5,PIK3CG,RAP2A,RRAS
IL-1 Signaling	0	3,33E-02	#NUM!	GNB4,IL1R1,REL
Neuroprotective Role of THOP1 in Alzheimer's Disease	0	1,14E-02	#NUM!	PRSS23
NUR77 Signaling in T Lymphocytes	0	1,52E-02	#NUM!	PRKD1
TNFR2 Signaling	0	3,33E-02	#NUM!	REL
Role of Hypercytokinemia/hyperchemokinemia in the Pathogenesis of Influenza	0	3,23E-02	#NUM!	IL18,IL33
Antiproliferative Role of TOB in T Cell Signaling	0	3,23E-02	#NUM!	SMAD2
OX40 Signaling Pathway	0	2,63E-02	#NUM!	REL
MIF-mediated Glucocorticoid Regulation	0	3,23E-02	#NUM!	REL
Cyclins and Cell Cycle Regulation	0	1,33E-02	#NUM!	CCND2
Cell Cycle Control of Chromosomal Replication	0	1,85E-02	#NUM!	TOP2A
IL-17A Signaling in Airway Cells	0	3,28E-02	#NUM!	PIK3CG,REL
IL-17A Signaling in Fibroblasts	0	2,86E-02	#NUM!	REL
nNOS Signaling in Neurons	0	2,44E-02	#NUM!	PRKD1
Ephrin B Signaling	0	2,94E-02	#NUM!	GNB4,PAK1
Netrin Signaling	0	1,52E-02	#NUM!	NTN1
Pyridoxal 5'-phosphate Salvage Pathway	0	1,61E-02	#NUM!	PAK1
Triacylglycerol Degradation	0	2,78E-02	#NUM!	LPL
Serotonin Degradation	0	2,63E-02	#NUM!	DHRS9
Salvage Pathways of Pyrimidine Ribonucleotides	0	1,14E-02	#NUM!	PAK1
Fatty Acid β-oxidation I	0	3,23E-02	#NUM!	SLC27A1
Superpathway of Methionine Degradation	0	3,12E-02	#NUM!	CTH
Gαi Signaling	0	3,15E-02	#NUM!	GNB4,NPR3,RAP2A,RRAS
Gαs Signaling	0	3,48E-02	#NUM!	CREB3,CREB5,FSHR,GNB4
Remodeling of Epithelial Adherens Junctions	0	1,69E-02	#NUM!	MET
HIPPO signaling	0	2,74E-02	#NUM!	CD44,SMAD2
Cell Cycle: G1/S Checkpoint Regulation	0	1,56E-02	#NUM!	CCND2
Cardiac β-adrenergic Signaling	0	3,25E-02	-1,000	GDPD1,GNB4,PDE1B,PDE3B,PKIB
Interferon Signaling	0	3,33E-02	#NUM!	IFIT1
Protein Ubiquitination Pathway	0	1,61E-02	#NUM!	CRYAB,DNAJC1,DNAJC9,NEDD4L
GABA Receptor Signaling	0	1,69E-02	#NUM!	GNB4,KCNN1
Death Receptor Signaling	0	2,27E-02	#NUM!	MAP3K5,REL
Glutamate Receptor Signaling	0	3,39E-02	#NUM!	GNB4,SLC1A4
Notch Signaling	0	2,86E-02	#NUM!	HES1
Hypoxia Signaling in the Cardiovascular System	0	2,9E-02	#NUM!	CREB3,CREB5
GPCR-Mediated Nutrient Sensing in Enteroendocrine Cells	0	2,8E-02	#NUM!	PLCB4,PLCL1,PRKD1
Gustation Pathway	0	2,45E-02	-1,000	KCNN1,LPL,PDE3B,SCN1B
Phagosome Maturation	0	1,59E-02	#NUM!	Atp6ap1l,SNAP25
Sumoylation Pathway	0	2,11E-02	#NUM!	MAP3K5,RHOQ
Th2 Pathway	0	2,75E-02	#NUM!	GATA3,IL33,PIK3CG
NER (Nucleotide Excision Repair, Enhanced Pathway)	0	1,03E-02	#NUM!	TOP2A
Endocannabinoid Neuronal Synapse Pathway	0	2,24E-02	#NUM!	GNB4,PLCB4,PLCL1
Apelin Muscle Signaling Pathway	0	2,17E-02	#NUM!	GNB4
BAG2 Signaling Pathway	0	1,28E-02	#NUM!	REL
White Adipose Tissue Browning Pathway	0	2,46E-02	#NUM!	CREB3,CREB5,FGFR1
Inhibition of ARE-Mediated mRNA Degradation Pathway	0	1,4E-02	#NUM!	EXOSC10,TNFSF18
Necroptosis Signaling Pathway	0	1,6E-02	#NUM!	AXL,TSPO
Kinetochore Metaphase Signaling Pathway	0	2,17E-02	#NUM!	KNTC1,SPC25
Coronavirus Pathogenesis Pathway	0	3,49E-02	-2,449	ACE2,DDIT3,DPP9,REL,SERPINE1,TNPO1
Coronavirus Replication Pathway	0	2,94E-02	#NUM!	ACE2
Complement System	0	3,33E-02	#NUM!	CD55
Eicosanoid Signaling	0	3,45E-02	#NUM!	LCAT,PTGFR
Role of MAPK Signaling in Inhibiting the Pathogenesis of Influenza	0	3,03E-02	#NUM!	LCAT,MAP3K5
