# Supplementary material for: ERK1/2-SOX9/FOXL2 axis regulates ovarian steroidogenesis and favors the follicular–luteal transition
Source: Life Sci Alliance. 2023 Aug 2;6(10):e202302100. doi: 10.26508/lsa.202302100 (PMC10397509; doi:10.26508/lsa.202302100)
Supplement: Supplementary file 3 [file LSA-2023-02100_TableS3.xlsx]

## Sheet: Sheet1
Upstream regulators in PD98059 treated granulosa cells
Upstream Regulator	Expr Fold Change	Molecule Type	Predicted Activation State	Activation z-score	Flags	p-value of overlap	Target Molecules in Dataset	Mechanistic Network
TGFB1		growth factor	Inhibited	-3,790		2,60E-30	ACP3,ADAM19,ANKRD1,ARHGEF2,ASGR2,ASNS,AXL,BARD1,BHLHE40,BMP2,BMP4,CCN2,CCND2,CD44,CD55,CDC42EP3,CEMIP,CENPF,CHST11,CHST8,CLDN1,CNN1,COL1A1,CREB3,CREB3L1,CYP19A1,CYP21A2,DDR2,DSC2,DSG2,EGFR,EGR1,ELK3,ENPP1,EPHA2,ESR2,F5,FABP5,FDXR,FGFR1,FOSL1,FSTL3,FXYD5,FXYD6,FYN,GADD45A,GARS1,GATA3,GBP2,GCLC,GLDN,GNB4,GPR85,GPRC5B,HES1,HS6ST2,IER2,IER3,IFRD1,IL18,IL1R1,IL33,IL6R,IMPDH1,INHA,INHBA,INHBB,ITGA2,ITG…	299 (22)
beta-estradiol		chemical - endogenous mammalian	Inhibited	-3,825		2,61E-26	A2M,A4GALT,ACKR3,ACP3,ADAMTS1,ALG3,ARHGEF2,BCAT1,BHLHE40,BMP2,BMP4,CCDC80,CCN2,CCND2,CD44,CD55,CENPF,CHEK1,CLDN1,CNN1,COL1A1,CRABP2,CTH,CXCL16,CYP19A1,CYP1B1,DAPK3,DDIT3,DDR1,DHRS9,DNAJC1,DSG2,DUSP6,EGFR,EGR1,ELK3,EPAS1,EPB41L3,ESR1,ESR2,ETV1,F5,FABP3,FABP5,FADS3,FBXO10,FGFR1,FOSL1,FST,FXYD5,FYN,GADD45A,GARS1,GATA3,GBP2,GCLC,GPX1,GPX3,GRB10,HES1,HMGB2,HSD11B1,HSD17B1,IDH2,IER2,IER3,IFRD1,IGF1R,IL…	316 (18)
TNF		cytokine	Inhibited	-2,853		1,66E-24	A2M,A4GALT,ACKR3,ANKRD55,BHLHE40,BMP2,BMP4,CAVIN3,CCDC80,CCN2,CCND2,CD44,CD55,CERS6,CHST11,CLDN1,CMBL,CNN1,COL1A1,CREB3,CRYAB,CXCL16,CYP19A1,CYP1B1,DDIT3,DHRS3,DSC2,DUSP6,EGFR,EGLN3,EGR1,ELK3,EPHA2,ESR1,ETV5,FABP5,FGFR1,FOSL1,FRMD4A,FST,FYN,GADD45A,GATA3,GBP2,GCLC,GNB4,GPRC5B,GPX1,HES1,HSD11B1,IDH2,IER2,IER3,IFIT1,IGF1R,IL18,IL1R1,IL33,INHA,INHBA,INSR,ITGA2,ITGA5,JUNB,KCNJ2,KRT8,LCAT,LIF,LIFR,LPL…	338 (23)
CG		complex	Inhibited	-2,768		9,07E-21	ACP3,ADAMTS1,BARD1,BCAT1,BHLHE40,BMP2,BMP4,CCND2,CNN1,CRYAB,CYP19A1,CYP1B1,DUSP6,EFEMP1,EGFR,EGR1,ELK3,EPAS1,ESR2,ETV1,FABP5,FOSL1,FSHR,FST,FYN,HSD11B1,IER3,IGF1R,IL18,IL33,INHA,INHBA,INHBB,ITGA2,JUNB,LIF,MARCHF3,NOS2,NPR3,NR2F1,NRP1,NUCB2,PAPPA,PLAUR,PLPP3,PTGFR,PTX3,S100A10,SDC1,SFRP2,SMAD2,SNAP25,SPAG5,SPRY2,SRXN1,STEAP1,TM4SF1,TNFRSF12A,TSPAN13	312 (21)
ATF4		transcription regulator	Inhibited	-5,651	bias	5,83E-20	ANKRD1,ASNS,BCAT1,CD55,CHAC1,CSRP3,CTH,DDIT3,DDR2,FYN,GADD45A,GARS1,GRB10,IBSP,MTHFD2,NDRG1,NUPR1,PCK2,PHGDH,PMP22,PSAT1,PSPH,PTX3,PYCR1,SARS1,SESN2,SLC1A4,SLC1A5,SLC3A2,SLC6A9,SLC7A11,SLC7A5,SNAI2,STC2,TNFRSF12A,TRIB3,WARS1,XDH	111 (7)
IL1B		cytokine		-1,769		1,76E-18	A2M,A4GALT,ACP3,ADAMTS1,BARD1,BMP2,BMP4,CCN2,CD44,CD55,CLDN1,COL1A1,CRYAB,CXCL16,CYP19A1,CYP1B1,DDIT3,EGFR,EGLN3,EGR1,ENPP1,EPAS1,ESR1,ETV1,FABP5,FOSL1,FST,GADD45A,GATA3,GBP2,GCLC,HES1,HSD11B1,IBSP,IER2,IER3,IFIT1,IFRD1,IL18,IL1R1,IL33,IL6R,INHBA,INSR,ITGA5,JUNB,LIF,LIFR,LOXL4,MEF2C,METRNL,MYEF2,NFIL3,NGF,NOS2,NRP1,OLR1,PAK1,PAPPA,PDGFD,PDGFRA,PLD1,PLK3,PTGFR,PTHLH,PTPRN,PTX3,REL,S100A10,SDC1,SER…	247 (14)
clopidogrel		chemical drug	Inhibited	-3,168		2,00E-18	ACKR3,ALDH1L2,ASNS,BBS5,CHAC1,COL1A1,CTH,DDIT3,DHRS3,EGFR,GARS1,IFIT1,IFRD1,NR2F1,NUPR1,PCK2,PSAT1,PTX3,SESN2,SLC1A4,SLC3A2,STC2,TRIB3
HRAS		enzyme		-0,783		7,29E-18	A2M,AMACR,ANKRD1,ASNS,BMP4,BNIP3,CAPG,CCDC80,CCN2,CCND2,CD44,CHST11,CNN1,COL1A1,CRABP2,CREB3,DDIT3,DUSP6,EFEMP1,EGFR,EGR1,ELK3,ENPP1,ETV5,F2RL2,FABP3,FOSL1,FSTL3,GPX3,HES1,IGF1R,ITGA5,JUNB,LBH,LMNB1,LXN,MET,NEXN,NOS2,NRP1,PDGFRA,PDGFRB,PELI2,PGF,PLAUR,PMEPA1,PREX1,PRSS23,PTHLH,PWWP3B,RASGRP1,RBPMS,SERPINB2,SERPINE1,SERPINE2,SH3RF1,SNAI2,SPRY2,STK10,SYN1,TAGLN,TENM3,TIMP3,TK1,TOP2A,TOX2	245 (21)
IGF1		growth factor	Inhibited	-2,329		1,18E-17	A2M,AMIGO3,ASGR2,AXL,BHLHE40,BMP2,BMP4,CCDC80,CCN2,CCND2,CD44,CNN1,COL1A1,CRYAB,CYP19A1,CYP1B1,DDIT3,DUSP6,EGR1,EPAS1,ESR1,ESR2,FGFR1,FSHR,GADD45A,GPT,HSD11B1,IER2,IER3,IGF1R,IL18,IL1R1,INHA,INSL3,INSR,ITGA5,JUNB,KDELR3,LOXL2,LPL,NOS2,NTN1,NUPR1,PAPPA,PCK2,PDGFRA,PDGFRB,PLAUR,PLEK,PLK2,PTHLH,Rcan1,SERPINE1,SNAI2,SPRED2,SRM,SYN1,TGFBI,TK1,TNFRSF12A,VWF	322 (21)
PDGF BB		complex	Inhibited	-2,457		1,32E-16	ACKR3,BHLHE40,BMP4,CCN2,CD44,CNN1,CRYAB,CTH,DDIT3,DUSP6,EGFR,EGR1,ENPP1,FGFR1,FOSL1,FXYD5,GADD45A,GBP2,HES1,IER2,IER3,IGF1R,INHBA,ITGA5,JUNB,LIF,MAP2,NEXN,NFIL3,NOS2,NPR3,OLR1,PDGFRA,PDGFRB,PFN2,PLK2,PRSS35,SERPINE1,SLC2A3,SPRY2,TAGLN,TNFRSF12A,TRIB3,XDH	283 (23)
ESR2	1,520	ligand-dependent nuclear receptor		0,379		2,30E-16	A4GALT,ACKR3,ADAMTS1,ARRDC4,BCAT1,BMP2,BMP4,CCN2,CHEK1,CLDN1,CNN1,COL1A1,CTHRC1,CXCL16,CYP19A1,DNAJC1,EGFR,EGR1,EMP3,ESR1,ESR2,ETV1,FGFR1,FST,GATA3,GBP2,GCLC,GPX3,IBSP,IGF1R,IL1R1,INSR,ITGA2,JUNB,KDELR3,KRT8,LMNB1,LOXL4,LPL,MTHFD2,NASP,NDRG1,NEDD9,NOS2,OTUB2,PERP,PKIB,PLAUR,PSAT1,PTGFR,PTX3,PYCR1,RAP2A,RBP4,REL,RHOQ,SERPINE1,SFXN3,SMAD2,SNAI2,SPAG5,SRXN1,SUSD4,TK1,TNFRSF12A,TSPAN13,TSPO,VWF	301 (21)
AGT		growth factor	Inhibited	-2,242		5,68E-16	ACE2,BHLHE40,BMP2,CCDC80,CCN2,CCND2,CD44,CNN1,COL1A1,CPE,CRABP2,CREB5,CTHRC1,CYP19A1,EFEMP1,EFNA5,EGFR,EGR1,ENPP1,ESR1,ETV1,ETV5,FDXR,FOSL1,GFPT1,GLDN,GPX1,GSTA3,HES1,HMGB2,IGF1R,IL18,INHBB,INSR,ITGA2,ITGA5,KCNJ2,LIF,LOXL2,LOXL4,LRP8,MAP2,MKNK2,NDRG1,NGF,NOS2,NPR3,OLR1,PDGFD,PDGFRB,PDGFRL,PGF,PLPPR1,PREX1,PTGFR,PTHLH,RASGRP1,RBP4,Rcan1,RRAS,SDC1,SERPINB2,SERPINE1,SERPINE2,SFRP2,SMAD2,SOD3,SOX6,SP…	271 (24)
progesterone		chemical - endogenous mammalian	Inhibited	-2,201		2,48E-15	ACP3,ADAMTS1,ASGR2,BCAT1,BHLHE40,BMP2,CRYAB,CYP19A1,CYP1B1,DDIT3,EGFR,EGR1,ENPP1,EPAS1,ESR1,ESR2,FOSL1,FSHR,FST,GARS1,GRB10,GSTA3,HSD11B1,IDH2,IL33,IL6R,INHA,INHBA,INSR,ITGA2,ITGA5,KCNMA1,LIF,LPL,LXN,NDRG1,NEDD9,NFIL3,NOS2,NRP1,NUPR1,PARM1,PIM2,PLCL1,PLK2,PLPP3,PMP22,PRSS23,PRSS35,PTX3,RBP4,SLC1A5,SLC27A1,SLC2A3,SMAD2,SSTR1,STEAP1,TBC1D8,TGFBI,TIMP3,TK1,VDR,XDH	296 (22)
tetradecanoylphorbol acetate		chemical drug	Inhibited	-3,185		2,73E-15	ADAMTS1,AMIGO2,AXL,BMP2,BMP4,CAPG,CCN2,CCND2,CD44,CD55,CEMIP,CLDN1,CLEC12B,CPE,CYP19A1,CYP21A2,DDIT3,DUSP6,EGFR,EGR1,EPHA2,ESR1,ESR2,Fam13a,FHL3,FOSL1,FST,FSTL3,GATA3,GCLC,HES1,HSD11B1,HSD17B1,IBSP,IER3,IL18,IL6R,INHBA,INHBB,ITGA2,ITGA5,JUNB,LBH,LIF,LOXL2,LPL,LYVE1,NEU3,NFIL3,NOS2,NPR3,NRP1,OLR1,PCK2,PDE3B,PDGFRB,PDLIM7,PHGDH,PLAGL1,PLAUR,PLD1,PRKD1,PTGFR,PTHLH,PTPRN,RASGRP1,REL,S100A10,SDC1,SERP…	306 (21)
BMP6		growth factor		-1,168		3,72E-15	ADAMTS1,BMP4,CCN2,CD44,CYP19A1,CYP1B1,CYP39A1,ETV5,FOSL1,FSHR,GNB4,IBSP,INHA,INHBA,INHBB,ITGA5,PCOLCE2,PMEPA1,PMP22,PRKD1,SERPINE1,SLC39A10,TAGLN,TNFRSF12A	225 (23)
EGF		growth factor		-1,513		4,43E-15	ADAMTS1,ARHGEF2,CCN2,CCND2,CD44,COL1A1,CRABP2,CYP21A2,DDIT3,DUSP6,EGFR,EGR1,EPAS1,EPHA2,ESR1,ESR2,FGFR1,FOSL1,FSHR,FST,GADD45A,GFPT1,GPR50,HES1,HSD17B1,IER2,IER3,IGF1R,IL1R1,INHBA,INSL3,ITGA2,JUNB,MAP3K5,MET,NEXN,NGF,NOS2,NRP1,PDGFRB,PGF,PLAGL1,PLAUR,PLPP3,PTHLH,PTPRN,S100A10,SDC1,SERPINB2,SERPINE1,SFRP2,SNAI2,SNAP25,SPRY2,TAGLN,TIMP3,TNFRSF12A,VDR	303 (23)
dexamethasone		chemical drug		-1,330		7,07E-15	A4GALT,ACKR3,ADAMTS1,ADGRE3,AMIGO2,ANKRD1,ANO4,ARHGEF2,ASNS,BHLHE40,BMP2,BNIP3,CCN2,CCND2,CD44,CD55,CDC42EP3,CHEK1,COL1A1,CPE,CRABP2,CRYAB,CRYBG1,CYP19A1,CYP1B1,CYP21A2,DAPK3,DDIT3,DHRS9,EGFR,EGLN3,EGR1,ENPP1,EPAS1,ESR2,ETV5,F5,FABP5,FOSL1,FST,FSTL3,GADD45A,GATA3,GBP2,GCLC,GPT,GPX1,H3C8,HES1,HSD11B1,HSD17B1,IBSP,IER2,IER3,IFIT1,IFRD1,IGF1R,IL18,IL1R1,IL33,IL6R,INHBA,INHBB,INSR,ITGA2,ITGA5,ITPK1,J…	279 (16)
nelfinavir		chemical drug	Inhibited	-4,459	bias	1,37E-14	ACP3,ALDH1L2,ARHGEF2,ASNS,CHAC1,CTH,DDIT3,DDR2,GARS1,MTHFD2,NFIL3,NUPR1,PCK2,PSAT1,PSPH,SESN2,SLC1A4,SLC6A9,SLC7A11,STC2,TRIB3	67 (3)
forskolin		chemical toxicant		-1,610		3,79E-14	ACP3,ADAMTS1,ADGRG1,BHLHE40,CCN2,CCND2,CD44,CD55,CNN1,COL1A1,CRYAB,CYP19A1,CYP1B1,CYP21A2,DDIT3,DHRS3,DUSP6,EGLN3,EGR1,ESR1,ESR2,FDXR,FOSL1,FSHR,FST,GADD45A,GFRA1,GPRC5B,HSD11B1,HSD17B1,IBSP,IER2,IER3,IGF1R,INA,INHA,INHBA,INHBB,JUNB,MAP3K5,MET,NDP,NFIL3,NGF,NOS2,PLAGL1,PLCL1,PLK2,PRKD1,PTHLH,PTPN21,PTPRN,S100A10,SERPINB2,SERPINE1,SLC7A11,SNAP25,SRXN1,SSTR1,TAGLN2,TK1,TM4SF1,VDR	248 (19)
tosedostat		chemical drug	Inhibited	-3,062	bias	1,10E-13	ASNS,CHAC1,CTH,DDIT3,FYN,GADD45A,PSAT1,SARS1,SDC1,SESN2,SLC7A11,STC2,TRIB3,WARS1
Vegf		group	Inhibited	-2,169	bias	1,88E-13	A2M,ACKR3,ADAMTS1,ADGRG1,ASNS,BMP2,CD44,CDC14A,CENPF,CLDN1,CNN1,CRYAB,DDIT3,DUSP6,EGR1,ETV5,FOSL1,FST,GPRC5B,GRB10,GRB14,HES1,IL18,IL1R1,INHBA,INHBB,ITGA2,LRP8,LYVE1,MEF2C,MET,NDP,NRP1,PGF,PIK3CG,PIM2,PLAUR,PLPP3,PMP22,PTHLH,PTPN5,PVR,SERPINB2,SLC27A1,SSTR1,STK10,TBC1D8,TRIB2,VASH1,VWF,XDH	245 (20)
ERBB2		kinase		-0,444		4,25E-13	ADAM19,BARD1,BHLHE40,BNIP3,CAVIN3,CCDC80,CCN2,CCND2,CDC42EP3,CDCP1,CENPF,CHEK1,COL1A1,CRYBG1,DDIT3,DSG2,DUSP6,EGFR,EGR1,ELK3,EMP3,ESR1,ESR2,ETV1,ETV5,FSTL3,GALNT18,GATA3,GPX3,GXYLT2,HES1,HMGB2,IGF1R,IL6R,ITGA2,ITGA5,JUNB,LXN,MGAT4A,MKNK2,NDRG1,NEDD9,NOS2,NRP1,NUCB2,PCK2,PDGFD,PFN2,PLAUR,PMEPA1,POLQ,SDC1,SERPINE1,SLC7A5,SMAD2,SNAI2,SPAG5,SRPX,TAGLN,TGFBI,THSD1,TIMP3,TK1,TOP2A,TREM1,TSPAN13,VDR,VWF…	220 (20)
ALDH2		enzyme	Activated	2,514	bias	4,39E-13	CCN2,COL1A1,CTH,GCLC,GSTA3,MTHFD2,PHGDH,PSAT1,PSPH,SLC1A4,SLC3A2,SLC7A11,SLC7A5
FOXO3		transcription regulator		-0,969		5,39E-13	BMP2,BNIP3,CCN2,CCND2,CDC42EP3,CLDN1,DDIT3,EGR1,ESR1,FABP5,FYN,GADD45A,GCLC,GPX1,GPX3,GRB14,HTATIP2,IER3,IGF1R,IL1R1,INHBA,JUNB,MEF2C,MET,MTHFD2,MYOCD,NDRG1,NOS2,NPHS2,NRP1,NUPR1,PAK1,PDE3B,Rcan1,SERPINB1,SERPINE1,SLC1A4,SOX9,SPAG5,TCIM	265 (24)
ESR1	1,550	ligand-dependent nuclear receptor		0,012		7,30E-13	ACKR3,AP1S3,ARHGEF2,BCAT1,BMP2,BMP4,CD55,CDC42EP3,CENPF,CHEK1,CLDN1,CNN1,CPE,CRABP2,CTH,CYP19A1,CYP1B1,DNAJC1,DSC2,DSG2,EFEMP1,EGFR,EGR1,EML1,ESR1,ESR2,FGFR1,FOSL1,FSHR,FST,FXYD6,GATA3,GLDN,HES1,IER3,IFRD1,IGF1R,INHBB,INSL3,INSR,JUNB,KCNMA1,LIFR,LOXL4,LPL,MAP2,MET,MND1,NEDD9,NOS2,NPR3,OLR1,OTUB2,PAK1,PDGFD,PFN2,PIM2,PKIB,PLAUR,PRSS23,PSAT1,PTX3,PVR,PYCR1,RBP4,RHOQ,ROBO2,SCN1B,SEC23IP,SERPINB6,SER…	300 (19)
TMPRSS2-ERG		fusion gene/product		1,948		8,83E-13	ARHGAP28,ARRDC4,B3GNT3,CHAC1,CREB3L1,CTH,DDIT3,DHRS3,GNB4,GPRC5B,IGF1R,INHBA,LOXL2,LPL,NUPR1,PCK2,PRSS23,PSAT1,PSPH,SLC7A11,STC2,TGFBI,TRIB3	167 (7)
FGF2		growth factor	Inhibited	-2,155		1,67E-12	BMP2,BMP4,CCND2,COL1A1,CRABP2,CRYAB,DDIT3,DUSP6,EGFR,EGLN3,EGR1,ENPP1,EPAS1,ETV1,ETV5,FGFR1,FOSL1,FSHR,GADD45A,HES1,IBSP,IGF1R,INHBA,ITGA5,JUNB,LYVE1,MET,NOS2,PDGFRA,PDGFRB,PGF,PLAUR,PLK2,S100A10,SDC1,SERPINE1,SFRP2,SNAI2,SOX9,SPRY2,TAGLN,TIMP3,TNFRSF12A,TOP2A,VWF,WNT5A	266 (18)
lipopolysaccharide		chemical drug	Inhibited	-3,332		1,71E-12	ACE2,ACKR3,AXL,BMP2,BMP4,CCN2,CCND2,CD44,CD55,CDC42EP3,CEMIP,CLDN1,COL1A1,CRYAB,CTH,CXCL16,DDIT3,EGLN3,EGR1,ELK3,ETV5,F2RL2,FABP3,FABP5,FOSL1,FST,FYN,GADD45A,GBP2,GCLC,GPC4,GPR85,GPT,HEG1,HES1,HMGB2,IER3,IFIT1,IFRD1,IL18,IL1R1,IL33,IL6R,INHBA,INHBB,INSR,ITGA5,JUNB,LIF,LIFR,LMNB1,LPL,LYVE1,MEF2C,MET,METRNL,MKNK2,MSN,NFIL3,NGF,NOS2,NPHS2,NRP1,NTN1,NUPR1,OLR1,PCK2,PCOLCE2,PDE3B,PERP,PIK3CG,PIM2,PLAU…	291 (20)
OSM		cytokine		-1,075		2,11E-12	A2M,ADAMTS1,AMACR,ARHGEF2,ASNS,BHLHE40,CCND2,COL1A1,CYP19A1,CYP1B1,DHRS3,DSC2,EGR1,EMP3,EXOSC10,FOSL1,FSHR,GBP2,GFPT1,HSD11B1,IER3,IL18,IL33,IL6R,JUNB,KRT2,LIF,LIFR,MAGED2,MAP2,MKNK2,MLLT11,MYEF2,NEDD4L,NMB,NOS2,NUAK1,PGF,PLCB4,PTPN21,RAP2A,SERPINB1,SERPINB8,SERPINE1,SLC16A6,TIMP3,TM4SF1,TOP2A,VDR,WNT5A,XDH	244 (20)
tretinoin		chemical - endogenous mammalian	Inhibited	-2,809		3,20E-12	A2M,ADGRE3,ASNS,BHLHE40,BMP2,BMP4,BNIP3,CAVIN3,CCN2,CCND2,CD44,CLDN1,COL1A1,CPE,CRABP2,CYP21A2,DDIT3,DHRS3,DHRS9,EGFR,EGR1,EMP3,ETV1,FABP5,FGFR1,FOSL1,FST,GARS1,GATA3,GFRA1,GPX1,GRB10,HES1,HSD11B1,HSD17B1,IER3,IFIT1,IGF1R,IL1R1,IL6R,INHBA,INSL3,ITGA2,KCNJ2,KRT2,LOXL2,MAP2,MAP3K5,MEF2C,MTHFD2,MYOCD,NDRG1,NOS2,NPHS2,NR2F1,NRP1,NTN1,PAK1,PDE1B,PDGFRA,PDGFRB,Pga5,PIK3CG,PLAUR,PLD1,PLEK,PLK2,PLK3,PTHL…	289 (24)
LY294002		chemical drug		0,997	bias	4,07E-12	ACKR3,ADAMTS1,BHLHE40,BMP2,CCN2,CCND2,CD44,COL1A1,CXCL16,CYP19A1,DDIT3,DUSP6,EGFR,EGR1,EPAS1,ESR1,FOSL1,GCLC,GRB10,HES1,HMGB2,IER2,IER3,IGF1R,INHA,INHBB,INSR,JUNB,LIF,MAP2,MEF2C,MYEF2,NDRG1,NOS2,NPHS2,PLK2,PLPP3,PTX3,RAP2A,SERPINE1,SNAI2,SPAG5,SPRY2,TAGLN,TOP2A,TREM1,TRIB2,WNT5A	216 (19)
GNA14		enzyme				9,15E-12	ADAMTS1,ANKRD1,BMP2,BMP4,BNIP3,CNN1,ENPP1,FST,GADD45A,GBP2,GRB14,LIF,NFIL3,NPR3,OLR1,PLAUR,XDH	135 (7)
U0126		chemical drug	Activated	2,171	bias	3,17E-11	ACKR3,ARHGEF2,ASGR2,BHLHE40,CCN2,CCND2,CD44,CDC42EP3,COL1A1,CYP19A1,CYP1B1,CYP21A2,DDIT3,DUSP6,EEF1E1,EGFR,EGR1,EPHA2,ESR1,ETV1,ETV5,FOSL1,GCLC,IER2,IER3,INHBA,ITGA5,JUNB,LIF,LIFR,LPL,MET,NOS2,PLAGL1,PLAUR,PLD1,PLK2,SCN1B,SERPINB2,SERPINE1,SLC2A3,SNAI2,SOX9,SRXN1,STC2,TIMP3,TMEM184B,VASH1	260 (19)
KRAS		enzyme		-0,072		3,68E-11	ARHGEF2,AXL,B3GALNT2,BMP4,BNIP3,CCDC80,CCN2,CD44,COL1A1,CRYAB,DDIT3,DUSP6,EFEMP1,EGFR,EGR1,EPHA2,ETV1,ETV5,FGFR1,FKBP11,FOSL1,GADD45A,GALNT18,GCLC,GFPT1,GSTA3,GXYLT2,HES1,IER3,IFIT1,IGF1R,IL33,JUNB,LBH,LIF,LMNB1,LRP8,MET,MGAT4A,MSN,NOS2,PAK1,PDGFRA,PLAGL1,PLD1,PMP22,SERPINB2,SERPINE2,SLC3A2,SLC43A3,SLC7A11,SNAI2,SOD3,SOX9,SPRY2,TIMP3,TK1,TNFRSF12A,TOP2A,VMP1	232 (20)
Mek		group		-0,292		4,68E-11	A4GALT,AXL,B3GALNT2,CCN2,CCND2,CDCP1,CRYAB,DDR1,DDR2,DUSP6,EGR1,EPAS1,EPHA2,ESR1,ETV1,ETV5,FGFR1,FOSL1,GALNT18,GBP2,GXYLT2,IER2,IER3,JUNB,LRP8,NGF,PDGFRA,PDGFRB,PLPP3,SDC1,SERPINE1,SLC16A6,SLC43A3,SPRED2,SPRY2,TOP2A,TSPAN13	222 (21)
JUN		transcription regulator	Inhibited	-2,307		5,14E-11	A2M,ANKRD1,ASNS,AXL,CCN2,CCND2,CD44,COL1A1,CXCL16,CYP19A1,CYP1B1,DUSP6,EGFR,EHD4,EPAS1,FOSL1,GADD45A,GCLC,GPT,HES1,IBSP,IGF1R,JUNB,LIF,MET,NGF,NOS2,PKIB,PLAGL1,PLAUR,PTHLH,PTPRD,PTPRN,PTX3,S100A10,SDC1,SERPINB2,SERPINE1,SNAI2,TIMP3,TK1,VDR,WNT5A	283 (20)
GNA15		enzyme				8,49E-11	ACKR3,BMP4,CRYAB,CTH,DDIT3,ENPP1,FOSL1,FXYD5,GADD45A,GBP2,HES1,MAP2,NEXN,NPR3,OLR1,PFN2,PRSS35,TAGLN,TRIB3,XDH	220 (14)
SB203580		chemical drug	Activated	3,437	bias	1,56E-10	ADAMTS9,ANKRD55,BMP2,BMP4,CCN2,CD55,COL1A1,CRYAB,CYP1B1,DDIT3,EFEMP1,EGR1,FABP3,GADD45A,GBP2,IER3,IFIT1,IL18,JUNB,LIFR,MYOCD,NGF,NOS2,NPHS2,OLR1,PDGFRA,PDGFRB,PLAUR,PRRG4,PTHLH,RCN3,REL,S100A10,SERPINE1,SOD3,STC2,TAGLN,TIMP3,TOX,TREM1,VDR,XDH	256 (18)
SP600125		chemical drug		1,883		1,91E-10	ADAMTS9,CCN2,CD44,CHAC1,COL1A1,CXCL16,DDIT3,DSG2,EGR1,FABP5,GADD45A,GBP2,GRB10,INHBA,ITGA2,JUNB,MTHFD2,NEDD9,NOS2,NPHS2,NUPR1,PCK2,PDGFRA,PDGFRB,Pga5,PLK2,PTX3,QRFPR,SERPINE1,SH3RF1,SLC16A6,TRIB3,VDR	204 (16)
thioacetamide		chemical toxicant	Inhibited	-3,440	bias	2,19E-10	ADAMTS1,ASNS,BARD1,BHLHE40,CCN2,CD44,CD55,CDCP1,COL1A1,EHD3,EMP3,FXYD6,GPX3,HSD17B1,IER3,LRP8,LXN,LYVE1,MET,PDGFD,PDGFRA,PLCB4,PLPP3,PMP22,S100A10,SCN1B,SLC7A11,TAGLN,TNFRSF12A,WNT5A	217 (7)
FSH		complex	Activated	2,126		2,25E-10	ACP3,ADAMTS1,ADGRG1,AXL,CCN2,CCND2,CD55,CPE,CYP19A1,DHRS3,EGFR,ESR1,ESR2,FDXR,FGFR1,FOSL1,FSHR,FST,GCLC,GPRC5B,HSD11B1,HSD17B1,IGF1R,IL6R,INHA,INHBA,INHBB,ITGA5,JUNB,MAP3K5,PLCL1,PLK2,PRKD1,PTPN21,PTPRN,SERPINE1,SMAD2,SNAP25,TK1	297 (22)
PD98059		chemical - kinase inhibitor	Activated	2,245		2,40E-10	ANKRD1,BMP2,BNIP3,CCN2,CCND2,CD44,CD55,COL1A1,CYP19A1,CYP1B1,DDIT3,DHRS3,DUSP6,EGFR,EGR1,EMP3,EPAS1,FOSL1,GADD45A,GFPT1,IER3,IGF1R,INSR,ITGA2,JUNB,KRT8,LIFR,LPL,MET,MYOCD,NGF,NOS2,PDGFRA,PLAGL1,PLAUR,PTHLH,S100A10,SDC1,SERPINB2,SERPINE1,SLC3A2,SNAI2,SPRY2,SRXN1,TAGLN,TOP2A,VASH1,VDR	241 (21)
HGF		growth factor	Inhibited	-2,017	bias	3,15E-10	A2M,ACKR3,ADAMTS1,ADGRG1,ASNS,BMP2,CCN2,CD44,CDC14A,CENPF,CGRRF1,COL1A1,CRYAB,DDIT3,DUSP6,EGR1,FOSL1,GRB10,GRB14,HES1,INHBA,ITGA2,LRP8,LYVE1,MET,NOS2,NRP1,PGF,PIM2,PLAUR,PLPP3,PMP22,PTHLH,PVR,SERPINB2,SERPINE1,SPRY2,SSTR1,STK10,TAGLN2,TBC1D8,TIMP3,TRIB2,VDR	262 (17)
EIF2S1		translation regulator				4,34E-10	ACP3,ALDH1L2,CHAC1,DDIT3,GADD45A,GCLC,IFRD1,NOS2,NUPR1,SESN2,SLC6A9,SLC7A11,TRIB3	114 (7)
IFNG		cytokine		-1,139		4,64E-10	A2M,ACE2,ADAMTS9,ADGRG1,ASNS,CCN2,CCND2,CD44,CD55,CERS6,CHAC1,CHST11,CHST8,COL1A1,CXCL16,DDIT3,DDR2,EGLN3,EGR1,FABP5,GATA3,GBP2,GLDN,GLIPR2,GNB4,GPR85,GPRC5B,HES1,IER2,IER3,IFIT1,IFRD1,IGF1R,IL18,IL1R1,IL6R,INHBA,INSR,ITGA5,ITPK1,JUNB,KCNMA1,KCTD12,LIF,LIFR,LPL,METRNL,NEDD9,NGF,NOS2,NTN1,NUPR1,PAPPA,PDE3B,PHGDH,PIM2,PLAUR,PLD1,PLEK,PTHLH,PTPRN,PTX3,RARRES1,S100A10,SDC1,SEPTIN4,SERPINE1,SLC1A5,SLC…	282 (17)
8-bromo-cAMP		chemical reagent		0,143	bias	4,75E-10	ALG3,BMP2,BMP4,CCN2,CCND2,CYP19A1,CYP1B1,CYP21A2,DAPK3,EGFR,EGR1,ESR1,FDXR,FGFR1,FOSL1,FSHR,FST,FYN,GPX3,HSD17B1,IGF1R,INHA,INHBA,INHBB,INHBE,ITGA2,KRT8,LIF,LIFR,NFIL3,NOS2,NRP1,PAK1,PCK2,PDE3B,PDGFD,PDGFRA,PTGFR,SERPINB2,SERPINE1,SPRED2,SPRY2,TREM1,WNT2B,WNT5A	281 (22)
GNAQ		enzyme	Inhibited	-2,611	bias	5,83E-10	ADAMTS1,ANKRD1,BMP2,BMP4,BNIP3,CCN2,CD44,CNN1,EGR1,FOSL1,FST,GADD45A,GBP2,GRB14,NFIL3,NPR3,OLR1,PLAUR,PTX3,SERPINE1,TNFRSF12A	215 (19)
NFkB (complex)		complex	Inhibited	-3,247	bias	8,02E-10	A2M,ACKR3,ADAMTS9,ANKRD1,BMP2,CCN2,CCND2,CD44,CREB3,DDIT3,EGFR,EGR1,ENPP1,EPAS1,FABP5,FST,GADD45A,GATA3,GBP2,GCLC,IER3,IL18,JUNB,LIF,MFHAS1,NGF,NOS2,OLR1,PIM2,PLAUR,PLD1,PLK2,PLK3,PTX3,REL,RRAS,SERPINB2,SERPINE1,SFRP2,SH3RF1,SLC7A5,SNAI2,SOD3,STK10,TENT5A,TRIB3,WNT5A	255 (15)
TP53		transcription regulator	Inhibited	-3,642		8,66E-10	A2M,ANKRD1,ARHGEF2,ASNS,BCAT1,BHLHE40,BNIP3,CCDC80,CCN2,CCND2,CD44,CDC42EP3,CENPF,CERS6,CHEK1,CMBL,CNN1,COL1A1,CREB3,CRYAB,CYP19A1,DAPK3,DDIT3,DDR1,DHRS9,DUSP6,EGFR,EGR1,EPAS1,EPHA2,ESR1,F5,FABP3,FABP5,FDXR,FGFR1,FOSL1,FRMD4A,FSTL3,FYN,GADD45A,GPR85,GPX1,GPX3,HES1,HMGB2,IDH2,IER3,IGF1R,INHBA,INSR,ITGA2,JUNB,KCNJ2,KCNMA1,KNTC1,KRT8,LIF,MET,MIS18A,MYOCD,NDRG1,NDUFA4L2,NEXN,NOS2,NR2F1,NRP1,NUPR1,PAK…	269 (24)
Tgf beta		group	Inhibited	-2,010		9,01E-10	ASGR2,BHLHE40,CCN2,CCND2,CHST11,COL1A1,FST,FSTL3,GATA3,GCLC,HTATIP2,ITGA2,ITGA5,JUNB,LCAT,LIF,MET,NEDD9,NOS2,PLPP3,PMEPA1,PTHLH,SDC1,SERPINE1,SMAD2,SNAI2,TAGLN,TGFBI,TIMP3,TNFRSF12A,TREM1	258 (18)
TP73		transcription regulator		-1,573		1,28E-09	ADAM19,BHLHE40,CD55,COL1A1,CRYAB,CTH,CYP21A2,DDIT3,DHRS3,EGFR,EGR1,EPHA2,FDXR,FST,GADD45A,HES1,HTATIP2,IDH2,IER3,ITGA5,LBH,NRP1,NUPR1,PDGFRB,PERP,PLK2,PMP22,SERPINB6,SERPINE1,SERPINE2,SLC4A3,SNAI2,SYNE2,TIMP3,TNFRSF12A,VDR,VMP1	246 (19)
EGFR	1,650	kinase		-1,472		1,76E-09	A4GALT,B3GALNT2,CCN2,CDCP1,COL1A1,CRYAB,CYP19A1,DDIT3,DSC2,DSG2,EGFR,EGR1,EPHA2,ESR1,ESR2,FKBP11,FOSL1,GADD45A,GALNT18,GXYLT2,IER2,IER3,IL33,ITGA2,JUNB,LRP8,MET,MGAT4A,NOS2,PLAUR,RRAS,SDC1,SERPINE1,SERPINE2,SLC2A3,SLC7A11,SLC7A5,SNAI2,SOX9,SPRY2,TSPAN13,VDR	252 (22)
Raf		group				1,82E-09	DUSP6,EGR1,ETV1,ETV5,FOSL1,IER2,IER3,IGF1R,PLPP3,SLC16A6,SLC43A3,SPRED2,SPRY2,TAGLN,TOP2A	260 (19)
SMARCA4		transcription regulator	Inhibited	-2,964	bias	2,13E-09	A2M,ACE2,ADGRG1,ARRDC4,ASNS,BMP4,CCN2,CD44,CHEK1,COL1A1,CRYBG1,DHRS9,DUSP13,DUSP6,EGR1,EMP3,FADS3,FBLIM1,GADD45A,GCLC,GPX1,IER3,IFIT1,INHBA,ITGA5,KCNJ2,LOXL2,MEF2C,NRP1,PERP,PLAUR,PLPP3,PTHLH,PTX3,SERPINB2,SERPINB8,SERPINE1,SERPINE2,SLC43A3,SOD3,SPRY2,SRPX,STARD10,TAGLN,TCIM,TREM1,TSPAN13	245 (19)
F2		peptidase	Inhibited	-2,932	bias	2,55E-09	ADAMTS9,CCN2,CCND2,CD44,CD55,COL1A1,DHRS9,EGR1,EHD4,FOSL1,IER2,IER3,IGF1R,JUNB,LBH,LOXL2,MAP3K5,MFHAS1,NOS2,PDGFRA,PLAUR,SERPINE1,SLC16A5,SLC2A3,SRM,TAGLN2,TENT5A,TNFRSF12A,VWF	243 (19)
AR		ligand-dependent nuclear receptor		-1,650		4,73E-09	ANKRD1,BMP4,CA5B,CERS6,CHRNB1,CSRP3,DSC2,DSG2,EGFR,EGR1,EHD3,EPAS1,ESR1,ETV1,FABP5,FSHR,HS6ST2,IGF1R,IL1R1,INHA,INSL3,ITGA2,KCNJ2,KNTC1,LRP8,MEF2C,MTHFD2,NDRG1,NUPR1,PDGFRA,PMEPA1,PTHLH,RARRES1,SCAP,SERPINE1,SLC2A3,SLC38A5,SLC3A2,SLC7A11,SNAI2,SOD3,SOX9,STARD10,TACC2,TBC1D8,TIMP3,TLR6,TMEM52,TNFRSF12A	267 (22)
SNAI1		transcription regulator		-0,240		5,00E-09	ANKRD1,AXL,BMP4,CCN2,CCND2,CD55,CLDN1,COL1A1,CYP19A1,DDR2,FOSL1,FST,IBSP,INHA,ITGA2,KRT8,LIF,PTX3,SDC1,SERPINE1,SNAI2,VDR	291 (21)
FOSL1	-1,960	transcription regulator		-1,192		6,35E-09	ANKRD1,AXL,CD44,EGR1,FOSL1,GCLC,JUNB,MET,NRP1,PLAUR,SERPINB2,SERPINE1,SERPINE2,SNAI2	226 (17)
SP1		transcription regulator		-1,288	bias	6,92E-09	ADAMTS1,ASNS,BMP4,CCN2,CCND2,CD55,COL1A1,CRABP2,CRYAB,CRYBB1,CTH,CYBRD1,CYP19A1,CYP1B1,CYP21A2,EGFR,EGR1,ESR1,FGFR1,FOSL1,FYN,HSD17B1,IGF1R,INSR,ITGA2,LCAT,LPL,MET,NDRG1,PDGFRA,PDGFRB,PLAUR,PREX1,RRAS,SERPINE1,SERPINE2,SLC2A3,SNAP25,SOX9,TAGLN,TIMP3,TSPO,VDR,VWF	245 (22)
testosterone		chemical - endogenous mammalian		1,133		7,47E-09	A2M,ANKRD1,BMP4,CYP19A1,DDIT3,EGFR,EGR1,ESR1,ESR2,FGFR1,FOSL1,FSHR,FST,GADD45A,HSD17B1,IGF1R,IL33,INHBA,INHBB,INSL3,NDRG1,NGF,NOS2,PDE3B,PKIB,PMP22,SDC1,SLC38A5,SLC6A9,SMAD2,SSTR1,TK1,TOP2A,WNT5A	315 (22)
RAF1		kinase		-1,420	bias	7,52E-09	ANKRD1,CD44,CLDN1,CRYAB,DHRS3,DUSP6,EGR1,EMP3,ESR1,IER2,IER3,IGF1R,IL1R1,ITGA2,LIF,LIFR,MET,NGF,PLAUR,PLD1,PTHLH,SDC1,SERPINB2,SPRY2,VASH1	236 (17)
UCP1		transporter	Inhibited	-3,121		9,71E-09	ANKRD1,ARHGEF2,ASNS,CTH,DDIT3,EML1,GADD45A,GARS1,GPX3,MTHFD2,NUPR1,OTUB2,PCK2,PHGDH,PSAT1,PSPH,PYCR1,SERPINE1,SLC3A2,SLC6A9,SRM,TRIB3
FSHB		other		1,876		1,00E-08	CCN2,CCND2,CYP19A1,EGFR,FABP5,FSHR,INHA,INHBA,INHBB	169 (7)
diclofenac		chemical drug	Inhibited	-3,595		1,16E-08	ASNS,BCAT1,CTH,DDIT3,GARS1,LBH,MTHFD2,NOS2,PSAT1,PSPH,SARS1,SERPINE1,STC2,TNFRSF12A,TRIB3,WARS1	179 (9)
NRG1		growth factor	Inhibited	-2,326		1,22E-08	ANKRD1,ARHGEF2,AXL,BNIP3,CCN2,CCND2,COL1A1,DDIT3,DUSP6,EGR1,EPHA2,ESR2,ETV5,FABP5,GPX3,HES1,IER2,IER3,INSL3,JUNB,LIFR,NDRG1,PHGDH,PLAUR,PMP22,SERPINE1,SLC2A3,TK1,TOP2A	260 (20)
ERBB3		kinase		-0,465		1,26E-08	ADAM19,AXL,CCN2,CCND2,COL1A1,EGFR,EGR1,ETV5,IER2,IGF1R,NDRG1,PHGDH,PIM2,RRAS,SERPINE1,TIMP3,TK1,TOP2A	248 (20)
IL4		cytokine	Inhibited	-3,252		1,43E-08	ADAM19,ALG3,ANKRD55,BCAT1,BHLHE40,BNIP3,CAPG,CCND2,CD44,CD55,Cmah,COL1A1,CXCL16,CYTH1,EPAS1,EPHA2,F2RL2,FAM126A,GATA3,GBP2,GLIPR2,GNB4,HSD11B1,IER2,IER3,IFIT1,IGF1R,IL18,IL1R1,IL33,IMPDH1,ITGA2,ITPK1,JUNB,KCTD12,LDLRAD3,LIF,LIFR,LPL,MAP3K5,METRNL,NABP1,NDRG1,NEDD9,NFIL3,NGF,NOS2,NRP1,PDE1B,PIM2,PKIB,PLD1,PMP22,PREX1,PTHLH,PXK,RASGRP3,S100A10,SDC1,SERPINB6,SERPINB8,SERPINE1,SLC7A5,SRM,STC2,TGFBI,T…	224 (17)
crocidolite asbestos		chemical toxicant		-0,699	bias	1,44E-08	BCAT1,CD44,EGFR,FOSL1,GADD45A,GCLC,JUNB,LIF,MET,NOS2	247 (18)
RASSF1		other		-1,052		2,05E-08	AMIGO2,BHLHE40,CCND2,CPE,CRABP2,EFEMP1,EGFR,EGR1,EPB41L3,ESR1,LIF,MAP3K5,PAK1,PLK2,SOX9,SRPX	215 (22)
INHA	1,840	growth factor		-1,140		2,52E-08	ADAMTS1,CCN2,CCND2,CNN1,CYP19A1,CYP1B1,EGFR,FGFR1,FST,IL1R1,INHA,INHBA,INHBB,KRT8,PRSS23,PTX3,SERPINE1	129 (10)
aflatoxin B1		chemical - endogenous non-mammalian		-0,186	bias	2,52E-08	A2M,BARD1,CENPF,CLDN1,CRYAB,DCTD,DDR1,EGLN3,GCLC,HTATIP2,INHBA,ITGA5,KNTC1,LPL,MET,MND1,NDRG1,PAK1,PHGDH,PRRG4,PSAT1,SERPINB1,SLC7A11,SOX9,SPAG5,SPC25,SRXN1,TOP2A,VDR
D-glucose		chemical - endogenous mammalian	Inhibited	-2,304		2,56E-08	ACE2,ASNS,BCAT1,BMP2,BMP4,CCN2,CCND2,CD55,CNN1,COL1A1,DAPK3,DDIT3,EGR1,FABP5,FST,GFPT1,GPX1,IER2,IGF1R,INHBA,INHBB,INSR,ITGA5,JUNB,LPL,NEXN,NOS2,NUAK1,PCK2,PDGFRA,PDGFRB,PIM2,PLAUR,PLK3,PTPRN,PYCR1,SARS1,SERPINB2,SERPINE1,SLC3A2,SNAP25,SOX9,SRM,TAGLN,TAGLN2,TK1,VAMP8,WARS1,YARS1	294 (20)
thapsigargin		chemical toxicant	Inhibited	-3,583		2,71E-08	ASNS,CHAC1,COL1A1,CREB3L1,DDIT3,EGR1,ESR1,GADD45A,IER2,IL1R1,INSR,LBH,LIFR,MEF2C,MET,NEDD4L,NFIL3,NGF,NOS2,OLR1,PCK2,SESN2,SLC38A5,SYVN1	226 (17)
doxorubicin		chemical drug	Inhibited	-2,245		2,72E-08	A2M,ADAMTS1,ASNS,BARD1,BHLHE40,BMP4,CCN2,CD44,CDCP1,CHEK1,DDIT3,EGFR,EGR1,EMP3,ESR1,GADD45A,GCLC,IER3,KRT8,LXN,MEF2C,MET,NDRG1,NOS2,NPHS2,NTN1,PERP,PLAUR,PMEPA1,RGS6,S100A10,SMAD2,SOX9,TK1,TNFRSF12A,TOP2A	240 (20)
Pkc(s)		group		-1,478		2,89E-08	CCN2,CD55,CLDN1,CNN1,COL1A1,CYP19A1,DDIT3,EGFR,EGR1,FOSL1,GADD45A,ITGA5,JUNB,KCNJ2,KRT8,MAP3K5,NOS2,PTPRN,SERPINE1,SLC6A9,STC2,TAGLN,VDR	257 (18)
TP63		transcription regulator		-1,232		3,30E-08	ADAMTS1,AXL,BHLHE40,BMP4,CCN2,CCND2,DUSP6,EGFR,EPHA2,FDXR,FOSL1,FST,GADD45A,HES1,IER3,INHBA,INSR,ITGA2,JUNB,MAP9,PAK1,PERP,PTHLH,RAP2A,REL,SERPINB2,SERPINE1,SLC2A3,SLC7A11,SMAD2,SNAI2,SOX9,TAGLN,TIMP3,TOP2A,VDR,VMP1,WNT5A	227 (21)
FOS		transcription regulator	Inhibited	-3,008		3,30E-08	A2M,CCN2,CD44,COL1A1,CRABP2,CTH,CXCL16,EGR1,EPAS1,FBLIM1,FOSL1,HTATIP2,IBSP,ITGA2,JUNB,KRT8,LPL,LRP8,MET,MGAT4A,NFIL3,NGF,PKIB,PLAGL1,PLAUR,PLD1,PLK2,PMEPA1,PTPRD,PTPRN,PXK,S100A10,SDC1,SERPINB2,SERPINE1,SERPINE2,SFRP2,SNAI2,TGFBI,TLL2,TREM1,WNT5A,XDH	227 (14)
TGFB3		growth factor		-1,819	bias	3,51E-08	ADAM19,BHLHE40,CCN2,COL1A1,CYP19A1,GATA3,MICAL2,PLAUR,PTHLH,SERPINE1,SERPINE2,SMAD2,SNAI2,SOX9,TAGLN,TIMP3,TSPAN13	156 (15)
halofuginone		chemical drug		0,218	bias	3,65E-08	BHLHE40,CCN2,CD44,CD55,COL1A1,CTHRC1,EGR1,EHD3,FXYD6,GPX3,HES1,HSD17B1,IL33,PDGFRA,PLCB4,PLPP3,PMP22,SCN1B,TAGLN,WNT5A	160 (10)
PGR		ligand-dependent nuclear receptor		-1,842		3,82E-08	ADAMTS1,CD44,CDH12,CYP19A1,EGFR,EPAS1,ESR1,GATA3,GRB10,HES1,HSD17B1,IER3,IFIT1,IL1R1,NDRG1,NEDD9,PFN2,PIM2,PLK2,SDC1,SERPINB8,SLC7A5,SNAP25,SPRY2,STEAP1,TBC1D8,TGFBI,TK1,TM4SF1,VDR	320 (21)
VHL		transcription regulator		0,022		4,38E-08	ADGRG1,BHLHE40,BNIP3,CCN2,CDCP1,CNN1,EGFR,EGLN3,EPAS1,GPX1,HSD17B1,IER3,IGF1R,ITGA5,LOXL2,NEDD9,PTHLH,SLC2A3,TAGLN	261 (20)
LHCGR		G-protein coupled receptor		-0,331		4,67E-08	ADAMTS1,CYP19A1,DUSP6,ESR1,ESR2,FSHR,HSD17B1,INHA,INHBB,INSL3	274 (20)
cycloheximide		chemical reagent		-0,472		5,97E-08	CCN2,CD44,CD55,COL1A1,CYP19A1,CYP21A2,EGFR,EGR1,ESR1,ESR2,FGFR1,FST,GADD45A,GCLC,HSD11B1,IBSP,IFIT1,JUNB,LPL,NOS2,OLR1,PDGFRA,PDGFRB,PERP,PLAUR,PTHLH,PTX3,SERPINB10,SERPINB2,SERPINE1,TK1,VDR,XDH	260 (20)
bucladesine		chemical toxicant		-0,509		5,99E-08	ADAMTS1,CAMK1G,CD44,CRYAB,CYP19A1,CYP21A2,DUSP6,EGLN3,EGR1,ENPP1,FGFR1,FOSL1,FST,FSTL3,HSD11B1,IBSP,IGF1R,INHBB,JUNB,LIF,LXN,MAP3K5,NGF,NOS2,PDGFRA,PLAGL1,PLK2,PTPN21,Rcan1,SERPINE1,SNAP25,VDR	273 (23)
carbamazepine		chemical drug	Inhibited	-3,429	bias	6,02E-08	ASNS,BCAT1,CTH,DDIT3,GARS1,MTHFD2,PSAT1,PSPH,SARS1,STC2,TNFRSF12A,TRIB3	159 (7)
EPAS1	-1,410	transcription regulator		-1,105	bias	6,49E-08	AXL,BHLHE40,BNIP3,CCN2,CDCP1,CEMIP,CLDN1,CYBRD1,DDIT3,EGFR,EGLN3,GPX1,INHBB,LOXL2,LPL,NDRG1,NEU3,NFIL3,PGF,PKIB,SCAP,SERPINE1,SLC2A3,SLC7A5,SOX9,STC2	198 (24)
TRIB3	-2,750	kinase	Activated	3,113		6,68E-08	ASNS,CTH,DDIT3,GARS1,MTHFD2,PCK2,PSAT1,PSPH,STC2,TRIB3	63 (4)
JAG1		growth factor		-1,782	bias	7,47E-08	CCND2,CLDN1,COL1A1,CYP19A1,DUSP6,ESR1,GADD45A,GPX3,HES1,LIFR,PDGFRB,SNAI2,TAGLN,TIMP3	152 (14)
plicamycin		chemical drug		1,705		7,71E-08	AXL,CAMK1G,CCN2,COL1A1,CYBRD1,CYP19A1,EGFR,FYN,MET,PLAUR,RASL11B,SERPINE1,SERPINE2,SNAP25,STARD10,VDR,VWF	223 (14)
2-(4-amino-1-isopropyl-1H-pyrazolo[3,4-d]pyrimidin-3-yl)-1H-indol-5-ol		chemical reagent		-0,246		8,36E-08	ADAMTS1,ANKRD1,BMP2,CCN2,CD44,CYP1B1,EGR1,FOSL1,IFRD1,IL6R,INHBA,ITGA2,LIF,MTHFD2,NABP1,NUAK1,PMEPA1,SERPINB1,SOX9,SPRY2,TK1,TOP2A	205 (18)
fulvestrant		chemical drug		-0,747		8,66E-08	ASNS,AXL,BARD1,BMP2,BMP4,CCDC80,CENPF,CTH,CYP19A1,EGFR,EGR1,ESR1,ESR2,GADD45A,HES1,IER3,IGF1R,INHBB,LPL,LRP8,NOS2,NRP1,PLK2,PRSS23,SLC7A5,SNAI2,TK1	282 (21)
triamcinolone acetonide		chemical drug		1,149		9,54E-08	BHLHE40,BMP2,BMP4,CAPG,CD44,CRYBG1,CTH,DDIT3,DGKH,EGR1,ELK3,IER2,JUNB,NOS2,PLK2,PSPH,RASL11B,SFRP2,STC2,STK10,TACC2,TRIB2,VWF	228 (14)
IDO1		enzyme		-1,913		9,80E-08	GATA3,SLC1A4,SLC1A5,SLC3A2,SLC6A9,SLC7A11,SLC7A5
dihydrotestosterone		chemical - endogenous mammalian		-0,499		1,04E-07	ACKR3,ACP3,ADAMTS1,CCN2,CCND2,CYP19A1,EGFR,EGR1,ESR1,ESR2,ETV1,FGFR1,FSHR,FST,GPX3,GRB10,IGF1R,IL6R,INHBB,INSL3,INSR,ITGA2,LPL,NDRG1,NEDD4L,NOS2,PHGDH,PLAGL1,PMEPA1,PTHLH,SERPINB6,SERPINE2,SLC16A6,SLC1A4,SLC1A5,SLC2A3,SLC3A2,SNAI2,SOD3,SOX9,TACC2,TIMP3,WNT5A	308 (20)
FSHR	2,170	G-protein coupled receptor		0,294		1,24E-07	ACP3,CD55,CPE,CYP19A1,ESR2,FABP5,INHA,INHBA,INHBB,NPR3,SLC38A5	109 (6)
4-hydroxytamoxifen		chemical drug		-1,953		1,24E-07	BHLHE40,CCN2,CD55,CYP19A1,CYP1B1,DDIT3,EFEMP1,EGFR,EGR1,ESR1,FGFR1,IER2,IER3,IGF1R,JUNB,NEDD9,RBP4,SNAI2,TM4SF1,TNPO1,VDR	279 (22)
trichostatin A		chemical drug	Inhibited	-2,014		1,29E-07	ADAMTS1,AMACR,ANKRD1,BCAT1,BMP2,BMP4,CCND2,CD44,CHEK1,CLDN1,CRABP2,CYP19A1,DAPK3,DDR2,DHRS3,DSG2,EGFR,ESR1,ESR2,FGFR1,FST,GADD45A,GATA3,GCLC,GSTA3,HES1,INA,INPP5F,LMNB1,LRP8,MAP2,MET,MSN,NDRG1,NOS2,NRP1,PAK1,PKIB,PLAGL1,PLK2,PMM2,PREX1,PRSS23,PSAT1,REL,S100A10,SDC1,SMAD2,STC2,TAGLN,TIMP3,TK1,TOP2A,VWF,WNT5A	282 (20)
NR3C1		ligand-dependent nuclear receptor	Activated	2,152		1,33E-07	A2M,AMIGO2,BARD1,BHLHE40,BMP2,CCN2,CDC42EP3,COL1A1,CRABP2,CRYAB,CYP19A1,DAPK3,EGR1,FSHR,GADD45A,GATA3,GBP2,GPX1,GPX3,HSD11B1,IER2,IER3,IGF1R,IL18,IL33,INHBA,INSR,LIF,MKNK2,NFIL3,NOS2,OLR1,PAK1,PCK2,PLAGL1,PLK2,PTGR1,SCAP,SERPINE1,SLC2A3,SNAI2,TCIM,TIMP3,TK1,TNFRSF12A,TPST2,TRIB3,VDR,WNT5A	325 (18)
BMP7		growth factor		-0,456		1,39E-07	BMP2,BMP4,CD44,COL1A1,CYP19A1,DSC2,EGFR,ESR1,GRB10,GRB14,IBSP,IGF1R,ITGA5,MAP3K5,MSN,NDRG1,PDGFRB,SERPINE1,SMAD2,TAGLN,WNT5A	218 (22)
5-N-ethylcarboxamido adenosine		chemical reagent		0,728		1,40E-07	ACKR3,BHLHE40,CCN2,EGR1,FSHR,GADD45A,GCLC,IER2,INHBA,JUNB,NFIL3,NOS2,NRP1,PLK2,SERPINE1,SRXN1,VDR	239 (18)
BBP-398		chemical drug	Activated	2,449	bias	1,50E-07	DUSP6,EGR1,EPHA2,ETV5,FOSL1,SPRY2
Growth hormone		group		-1,007		1,59E-07	BMP2,BMP4,CCND2,COL1A1,CTH,DDIT3,DDR1,EGFR,EGR1,GCLC,GPT,HES1,IBSP,IER3,IGF1R,INSR,JUNB,LPL,NEDD9,PLK2,SNAI2,SSTR1,XDH	297 (21)
triamterene		chemical drug	Inhibited	-3,434	bias	1,61E-07	A2M,ADAMTS1,ASNS,CD44,CDCP1,EMP3,FBLIM1,FXYD5,IER3,LXN,S100A10,TNFRSF12A
WT1		transcription regulator		-0,414		1,75E-07	ASNS,CCN2,CYP19A1,EGFR,EGR1,ESR1,FGFR1,GRB10,IGF1R,INHA,INSR,JUNB,NDRG1,PCK2,PLAUR,SDC1,SERPINE1,SLC2A3,SNAI2,SOX9,TARS1,TIMP3,TM4SF1,VDR,WARS1,YARS1	225 (15)
Akt		group		-1,310		1,80E-07	A2M,ANKRD1,B3GALNT2,BHLHE40,BMP2,CCN2,CCND2,CD44,CYP19A1,EGFR,EPAS1,ESR1,FOSL1,GALNT18,GXYLT2,HES1,IER3,IGF1R,IL1R1,INSR,LPL,MAP2,MGAT4A,NDRG1,NFIL3,NOS2,PTX3,SERPINE1,SLC7A5,SNAI2,SOX9,TSPAN13	200 (16)
Ige		complex	Inhibited	-2,187	bias	1,86E-07	BCAT1,CCND2,CHST11,CHST8,CXCL16,DUSP6,EGR1,ETV5,FXYD6,FYN,IER3,IL33,ITGA5,JUNB,LIF,NABP1,NPHS2,NRP1,PIM2,PLK3,PTX3,RASGRP1,SERPINB1,SERPINB2,SERPINB6,SRM,TNFRSF12A,TPST2,VDR,VMP1	264 (18)
quercetin		chemical drug		-1,769		1,93E-07	ACP3,ARRDC4,BCHE,BHLHE40,CD44,EGFR,EGR1,ESR1,GPT,IER3,KRT8,LPL,MAP2,NEDD9,NOS2,PHGDH,PLAUR,PLD1,SLC16A6,SOX9,WNT5A	242 (18)
Lh		complex		-1,810		1,98E-07	ACP3,ADAMTS1,ADGRG1,AXL,CCND2,CD55,CYP19A1,DHRS3,EEF1E1,EGFR,EGR1,FDXR,FST,GPRC5B,HSD11B1,HSD17B1,INHA,INHBB,INSL3,JUNB,MAP3K5,PLCL1,PRKD1,PTPN21,PTPRN,PTX3,SLC1A4,SLC7A11,SNAP25,TK1,TNFRSF12A	281 (24)
IRS1		enzyme		0,278		2,03E-07	CRABP2,DDIT3,EGR1,FST,GATA3,INSR,LPL,MEF2C,MYOCD,NR2F1,NRP1,PLPP3,SFRP2,SNAI2,TAGLN,TGFBI,TRIB3,WNT5A	225 (21)
diethylstilbestrol		chemical drug		-1,776		2,12E-07	BCAT1,BCHE,CCN2,CD55,CENPF,COL1A1,CPE,CRABP2,CYP19A1,DUSP6,EGFR,EGR1,ESR1,ESR2,GADD45A,IGF1R,INHA,INHBA,INHBB,INSL3,PDGFRA,PDGFRB,SERPINB2,TGFBI,TOP2A,VDR,VNN1,WNT5A	263 (21)
STAT6		transcription regulator	Inhibited	-2,551		2,13E-07	ADAM19,ANKRD55,CCND2,Cmah,COL1A1,CYTH1,EGR1,EPHA2,FAM126A,GATA3,GBP2,GNB4,IER2,IL33,IMPDH1,ITPK1,KCTD12,LDLRAD3,LIF,LIFR,MAP3K5,NEDD9,NFIL3,PARM1,PIM2,PKIB,PLD1,PREX1,PXK,RASGRP3,S100A10,SERPINB6,SERPINE1	199 (14)
STAT3		transcription regulator		-1,509		2,14E-07	A2M,CCN2,CCND2,CD44,CHEK1,COL1A1,DDIT3,EGR1,EPAS1,ESR1,ESR2,FST,GADD45A,GATA3,GBP2,GRB10,IFIT1,IGF1R,IL1R1,IL6R,ITGA5,JUNB,LCAT,LIF,MAP2,NDRG1,NOS2,NRP1,PIM2,PLAGL1,PLAUR,SERPINB1,SERPINE1,SERPINE2,SLC28A2,SLC39A10,SNAI2,SOX6,STC2,TAGLN,WARS1,WNT5A	233 (20)
enalapril		biologic drug		-1,050		2,32E-07	A2M,ACE2,ADAMTS1,ASNS,CCN2,CENPF,COL1A1,FBLIM1,GPX3,IER3,PTHLH,S100A10,SERPINE1,TNFRSF12A	238 (14)
KDM1A		enzyme		1,092		2,32E-07	A2M,BMP2,CAPG,CCND2,CENPF,COL1A1,CXCL16,DDR2,GATA3,GBP2,HSD11B1,IGF1R,KRT8,MAP2,MSN,NEBL,PSAT1,PTGR1,PTX3,RASGRP3,SERPINB1,SERPINE1,SFRP2,SLC1A5,SLC43A3,SLC50A1,SNAP25,TM4SF1,TOX2,ZNF367	151 (7)
AHR		ligand-dependent nuclear receptor		0,461		2,46E-07	A2M,A4GALT,ACKR3,ADAM19,CERS6,COL1A1,CYP19A1,CYP1B1,DUSP6,EFEMP1,EGLN3,ESR1,FOSL1,GADD45A,HES1,IL1R1,ITGA5,JUNB,NEDD9,NOS2,PDGFRA,PDGFRB,PMP22,PTX3,RASGRP1,SDC1,SERPINB2,SERPINE1,SLC16A5,SLC1A4,SNAI2,TGFBI,TIMP3,TK1	264 (20)
ADAM12		peptidase		-0,180		2,56E-07	C1QTNF3,CCN2,EGFR,IL33,JUNB,LOXL4,OLR1,PARM1,SERPINE1,SERPINE2,SFRP2,TGFBI,VWF	166 (18)
Y 27632		chemical drug		1,532		2,56E-07	AXL,BMP2,BMP4,CCN2,CD44,IL18,MYOCD,PERP,SERPINE1,SOX6,SOX9,TAGLN,TAGLN2	227 (22)
NR3C2		ligand-dependent nuclear receptor		-1,238		2,62E-07	ADAMTS1,BMP4,CCN2,COL1A1,CYP1B1,EGR1,GPX1,GPX3,IGF1R,INHBA,JUNB,MAP2,NOS2,PGF,PTX3,SERPINE1,TACC2,TGFBI	240 (17)
curcumin		chemical drug		0,272		2,69E-07	A4GALT,ATP1B2,AXL,CCN2,CCND2,CD44,COL1A1,DDIT3,EGFR,EGR1,FGFR1,FOSL1,FYN,JUNB,LPL,MAP2,NOS2,OLR1,PAK1,PDE3B,PDGFRB,PGF,PRPS2,SERPINB1,SERPINE1,SOX9,SYN1,TACC2,TIMP3,TOP2A	289 (24)
decitabine		chemical drug		-0,625		3,12E-07	ADAMTS1,ANKRD1,BCAT1,BMP4,BNIP3,CCN2,CCND2,CD44,COL1A1,CRABP2,CYP19A1,CYP1B1,CYP21A2,DDR2,DHRS3,DSG2,EGFR,ESR1,ESR2,FDXR,FGFR1,GFRA1,GPR85,GPX1,INPP5F,ITGA2,JUNB,KRT8,LMNB1,LXN,MAP2,MET,MSN,MYEF2,NDRG1,NOS2,PAK1,PLK2,PREX1,PSAT1,RARRES1,REL,S100A10,SLC2A3,SMAD2,STC2,TGFBI,TIMP3,TOP2A,WNT5A	272 (21)
fenamic acid		chemical reagent	Inhibited	-3,429	bias	3,15E-07	A2M,ADAMTS1,ASNS,CD44,CDCP1,EMP3,FBLIM1,FXYD5,IER3,LXN,S100A10,TNFRSF12A
raloxifene		chemical drug		-0,881		3,21E-07	BMP2,BMP4,CYP1B1,ESR1,ESR2,HES1,IDH2,IER3,IL18,IL1R1,INHBB,NDRG1,PDGFRA,PLK2,PLK3,PRSS23,SERPINE1,TIMP3,TM4SF1,TOP2A	281 (23)
MAP2K1		kinase	Inhibited	-2,032	bias	3,29E-07	ADGRG1,ANKRD1,ASGR2,CCN2,CD44,COL1A1,CRYAB,DUSP6,ETV5,FOSL1,GPRC5B,IGF1R,ITGA5,NOS2,PDGFRA,PLAUR,SERPINE2,SMAD2,SNAI2,SOX9,TK1	259 (20)
IL5		cytokine	Inhibited	-2,977	bias	3,59E-07	A2M,ASNS,BNIP3,CCND2,CD55,DUSP6,EGLN3,EGR1,GADD45A,GBP2,GLIPR2,IER2,IER3,IL6R,LMNB1,METRNL,NABP1,NDRG1,NFIL3,NOS2,PKIB,PMP22,PSAT1,PYCR1,RBPMS,SLC1A5,SLC7A5	244 (18)
TGFB2		growth factor		-1,132		3,82E-07	BHLHE40,BMP4,CCN2,CNN1,COL1A1,EGR1,INHBA,NGF,NOS2,PDGFRB,PTHLH,SERPINE1,SMAD2,SNAI2,TAGLN,VDR	257 (18)
paclitaxel		chemical drug		-0,684		4,54E-07	ACKR3,ARHGEF2,BHLHE40,CCN2,CD44,CDC42EP3,CYP19A1,CYP1B1,DDIT3,DUSP6,EEF1E1,EGR1,EPHA2,ETV1,ETV5,FOSL1,IER2,IER3,ITGA5,PHGDH,PLAUR,SCN1B,SERPINB2,SLC2A3,SNAI2,TMEM184B,VASH1	296 (22)
indomethacin		chemical drug	Inhibited	-2,610		4,56E-07	A2M,ADAMTS1,ASNS,CD44,CD55,CLDN1,EMP3,FBLIM1,FXYD5,IER3,IL1R1,INSR,KRT8,LOXL2,LPL,LXN,NOS2,PLAUR,S100A10,SDC1,SLC7A5,TNFRSF12A,VDR	272 (19)
YAP1		transcription regulator		-1,724	bias	4,59E-07	ADAMTS1,ANKRD1,BMP2,CCDC80,CCN2,CDC42EP3,COL1A1,EGFR,EGR1,GADD45A,IGF1R,INHBA,ITGA5,LIFR,LMNB1,LPL,NOS2,NUPR1,PDE3B,PIM2,SERPINE1,SLC2A3,SMAD2,SNAI2,SOX9,TAGLN,TK1,TOP2A	201 (20)
ERK1/2		group	Inhibited	-2,296		4,79E-07	BMP2,CCN2,CCND2,CD44,COL1A1,CYP19A1,DDIT3,EGR1,ESR1,ESR2,FOSL1,IFIT1,IGF1R,ITGA2,JUNB,MYOCD,NOS2,PDGFRA,PLAUR,SERPINE1,SMAD2,SNAI2,SOX9,SYVN1,TREM1,VNN1	242 (20)
levodopa		chemical - endogenous mammalian		-0,095		4,82E-07	AMIGO2,AXL,CAMK1G,CAPG,CDC42EP3,CHAC1,CHST11,CHST8,CNIH3,CSRNP3,DUSP6,EFNA5,FAM126A,FOSL1,FXYD5,GRB10,HS6ST2,HTATIP2,IER3,INPP5F,JUNB,MEF2C,NASP,NEDD4L,NUAK1,PARM1,PFN2,PIK3CG,PLEK,PLEKHA2,PLK2,PLPPR1,RASGRP1,ROBO2,S100A10,SERPINB6,SFXN3,SLC2A13,SOBP,SOX9,SPRY3,SRM,SYN1,TRIB3,VAT1L,VMP1
GLI1		transcription regulator		1,401		4,92E-07	ARHGAP28,C1QTNF3,CCND2,CD44,CMBL,COL1A1,DUSP6,EGFR,EGR1,ETV5,HES1,IBSP,IER3,IGF1R,IL18,IL33,LIF,MEF2C,MICAL2,PCOLCE2,PDGFRA,PLAUR,PTHLH,PVR,RAP2A,RRAS,SFXN3,SLC16A5,SOX6,SOX9,SRM,SYTL2,TIMP3,TM4SF1,TNFRSF12A,TOX2,VMP1,WNT2B,WNT5A	225 (15)
cyclic AMP		chemical - endogenous mammalian		-0,669	bias	5,04E-07	BMP2,CCN2,CCND2,CRYAB,CYP19A1,CYP21A2,DDIT3,EGR1,FSHR,GATA3,IL33,INHA,INHBA,INSR,JUNB,NGF,NOS2,PTHLH,RBP4,SERPINB2,SERPINE1,SOX9,TK1,VWF	185 (22)
Immunoglobulin		complex	Inhibited	-2,610		5,14E-07	ADAM19,BMP2,BMP4,CAPG,CCND2,CD44,COL1A1,CTH,CXCL16,CYP1B1,CYP21A2,DUSP6,EGR1,ETV5,GATA3,GPX1,IDH2,IER3,IFIT1,IL18,IL1R1,IL33,INHBA,KCTD12,LPL,MEF2C,MGAT4A,MICAL2,MTHFD2,NFIL3,NOS2,NRP1,PCK2,PDE3B,PLEK,PLK3,PRPS2,PTX3,REL,SDC1,SERPINB1,SLC27A1,SLC3A2,SLC43A3,SLC6A9,SLC7A11,SLC7A5,SOX9,SYN1,TSPO	250 (16)
Ro31-8220		chemical drug		1,320	bias	5,69E-07	CD55,CLDN1,COL1A1,DDIT3,EGR1,FSTL3,ITGA5,NOS2,PLD1,SERPINE1	221 (19)
bexarotene		chemical drug		0,595		6,06E-07	ASNS,AXL,CTH,DHRS3,EFNA5,EGFR,EPHA2,GARS1,IER2,LOXL2,LPL,MLLT11,MTHFD2,NOS2,PLAUR,RABAC1,SELENOM,SLC27A1,SLC7A5,TM4SF1,VAMP8	122 (7)
IL1		group		-0,979		6,09E-07	ADAMTS1,BHLHE40,BMP2,CD55,COL1A1,EGFR,EGR1,FST,HSD11B1,IGF1R,IL1R1,IL33,INHBA,LIF,NGF,NOS2,PDGFRA,PDGFRB,PLD1,RBP4,SERPINB2,SERPINE1,SLC2A3,SOX9,WNT5A,XDH	302 (22)
SMAD3		transcription regulator		-0,685		6,36E-07	ANKRD1,BMP2,CCN2,CCND2,COL1A1,CYP19A1,CYP21A2,DDIT3,EGR1,ESR1,ESR2,FST,FSTL3,GATA3,IBSP,INHA,JUNB,NOS2,PMEPA1,PTHLH,PTX3,SERPINE1,SNAI2,TAGLN,TIMP3	165 (20)
NGF	-1,660	growth factor		-1,722		7,03E-07	A2M,CRYAB,DUSP6,EGFR,EGLN3,EGR1,EHD4,EPAS1,ETV5,FOSL1,FSHR,GADD45A,ITGA2,JUNB,LIFR,MAP2,PLAUR,PLK2,SH3RF1,SNAP25,TNFRSF12A,WNT5A	233 (17)
gentamicin C		chemical drug	Inhibited	-3,317	bias	7,05E-07	A2M,ADAMTS1,ASNS,CD44,EMP3,FBLIM1,FXYD5,IER3,LXN,S100A10,TNFRSF12A
phenylbutazone		chemical drug	Inhibited	-3,283	bias	7,05E-07	A2M,ADAMTS1,ASNS,CD44,CDCP1,FBLIM1,FXYD5,IER3,LXN,S100A10,TNFRSF12A
BMP4	-2,170	growth factor		-1,141		7,72E-07	ADGRG1,BMP2,BMP4,CNN1,CYP19A1,EGFR,FSHR,GATA3,HES1,IBSP,INHA,INHBA,INHBB,JUNB,NOS2,NUPR1,PGF,SERPINE1,SNAI2,SOX9,TAGLN,WNT5A	278 (22)
P38 MAPK		group		-0,823	bias	8,04E-07	BMP2,BNIP3,CCN2,CCND2,CD44,CD55,CYP19A1,DDIT3,EGR1,FDXR,FST,GCLC,IER3,INHBA,JUNB,KDELR3,MEF2C,NGF,NOS2,PLAUR,SEPTIN4,SERPINB2,SERPINE1,SMAD2,TIMP3,TOP2A,TREM1,VDR,WNT5A	234 (20)
NOTCH1		transcription regulator	Inhibited	-2,373		8,42E-07	ADAM19,ANKRD1,BMP2,CCN2,CCND2,CD44,CNN1,COL1A1,EGFR,EPAS1,FOSL1,GATA3,HES1,IGF1R,IL18,KRT8,LYVE1,NOS2,PDGFRB,REL,SERPINE1,SPRY2,TAGLN,WNT5A	241 (11)
cisplatin		chemical drug	Inhibited	-3,897		8,48E-07	A2M,ADAMTS1,ANKRD1,ASNS,ASRGL1,BMP4,CCN2,CD44,CDCP1,CHEK1,CMBL,COL1A1,DDIT3,DHRS3,DUSP6,EGR1,EMP3,ESR1,FADS3,FBLIM1,FDXR,FOSL1,FXYD5,FYN,GADD45A,IDH2,IER3,IGF1R,IL18,LXN,MET,NOS2,PDE3B,PHGDH,PLK2,PLK3,PTGR1,RBP4,S100A10,SERPINE1,SESN2,SLC2A3,TCIM,TIMP3,TNFRSF12A,TOP2A	263 (19)
tunicamycin		chemical - endogenous non-mammalian	Inhibited	-3,208		8,80E-07	ASNS,AXL,CHAC1,DDIT3,EGFR,EGR1,FKBP11,GADD45A,HSD11B1,IFRD1,INSR,NDRG1,NEDD4L,NFIL3,PCK2,PDGFRB,PVR,SEC24D,SESN2,SLC25A28,SLC38A5,SLC7A11,SYVN1,TRIB3,WARS1	204 (12)
calcitriol		chemical drug		-1,580		8,85E-07	ADAM19,ARHGEF28,BCAT1,CCND2,CD44,CXCL16,CYP19A1,EGFR,EGR1,ESR1,ETV5,GADD45A,GARS1,GATA3,HES1,IDH2,IER3,IGF1R,IL18,KCTD12,LBH,LPL,NASP,NEDD9,NGF,NOS2,NPHS2,NUPR1,PLD1,PMEPA1,PTGFR,PYCR1,RARRES1,RBPMS,REL,SERPINB1,SERPINB6,SPAG5,SPRY2,TAGLN2,TK1,TSPO,VDR	330 (23)
NFKBIA		transcription regulator		-1,356		9,13E-07	A2M,ACKR3,ANKRD1,AXL,BMP2,BNIP3,CCND2,CD44,CRYAB,CYP1B1,DDIT3,DUSP6,GADD45A,GBP2,GPX3,HES1,IER3,IL33,ITGA2,JUNB,KRT8,LIF,LIFR,NGF,NOS2,PMEPA1,PTX3,RNF19A,SDC1,SERPINB2,SERPINE2,SOD3,SOX9,TIMP3	231 (13)
hydrogen peroxide		chemical - endogenous mammalian	Inhibited	-2,193		1,05E-06	ANKRD1,CCN2,CD55,CHEK1,COL1A1,CRYAB,DDIT3,EGFR,EGR1,EPAS1,EPHA2,FDXR,FOSL1,GADD45A,GCLC,GPX1,GSTA3,IGF1R,ITGA2,NFIL3,NGF,NOS2,PDGFRA,PGF,PLAUR,PTX3,REL,SERPINE1,SFRP2,SLC7A11,SNAI2,TAGLN,TRIB3,VDR,WNT5A	241 (23)
EIF2AK3		kinase	Inhibited	-2,546	bias	1,23E-06	ASNS,DDIT3,EGR1,FOSL1,GADD45A,NDRG1,NFIL3,NOS2,NUPR1,PCK2,SARS1,SEC24D,SLC1A4,SYVN1,TARS1,TRIB3,WARS1,YARS1	218 (14)
EDN1		cytokine	Inhibited	-2,156	bias	1,31E-06	ADAM19,CCN2,EGFR,EGR1,FOSL1,FST,IL18,INHBA,INSR,ITGA2,ITGA5,JUNB,MSN,OLR1,PLAUR,PLCB4,SDC1,SERPINB2,SERPINE1,TIMP3,VWF	270 (20)
lomustine		chemical drug	Inhibited	-3,317	bias	1,35E-06	A2M,ASNS,CD44,CDCP1,EMP3,FBLIM1,FXYD5,IER3,LXN,S100A10,TNFRSF12A
PI3K (complex)		complex		-0,848	bias	1,41E-06	CCN2,CCND2,CD44,CD55,COL1A1,DDIT3,FABP5,FOSL1,GATA3,GCLC,IFIT1,IGF1R,IL33,INHA,MAP2,MAP3K5,MEF2C,MTHFD2,NOS2,PIK3CG,Rcan1,SERPINE1,SOX9,TAGLN,TREM1	255 (19)
tamoxifen		chemical drug		0,357		1,52E-06	ACKR3,BMP2,BMP4,CCDC80,COL1A1,CPE,EGFR,ESR1,ESR2,ETV5,HES1,IER3,JUNB,LIF,LOXL2,MET,NOS2,PHGDH,PRSS23,SCN1B,SLC2A3,SLC7A5,SOX9,TAGLN,VDR,WIPI1	286 (24)
SU6656		chemical toxicant		1,664	bias	1,53E-06	CCN2,DDIT3,EGR1,IER3,INHBA,JUNB,KRT8,NFIL3	240 (23)
2-bromoethylamine		chemical reagent	Inhibited	-3,162	bias	1,56E-06	A2M,ADAMTS1,CD44,EMP3,FBLIM1,FXYD5,IER3,LXN,S100A10,TNFRSF12A
POU2F1		transcription regulator				1,57E-06	A2M,CD55,ELK3,ESR1,GADD45A,GBP2,GPX3,LPL,NOS2,OLR1,REL,SESN2,SLC7A11,TIMP3,VWF	168 (7)
ERG		transcription regulator		-0,836	bias	1,58E-06	ADGRG1,ARHGAP20,ARHGAP28,ARHGEF2,CHRNB1,CLDN1,EPB41L3,FMNL3,FYN,IGF1R,MAP3K5,MET,NDRG1,NFIL3,PLAUR,PLEK,PLPP3,RCAN2,RRAS,SOX9,VWF,WNT2B
JUNB	-1,480	transcription regulator	Inhibited	-3,110	bias	1,62E-06	CD44,COL1A1,CXCL16,CYP19A1,CYP1B1,EPAS1,FOSL1,HES1,IBSP,INHBA,JUNB,PLAUR,SERPINB2,SERPINE1,SNAI2,TIMP3,VAMP8	272 (16)
SYVN1	-1,540	transporter	Inhibited	-2,055	bias	1,62E-06	AXL,BCAT1,BHLHE40,CD44,CYP1B1,EPHA2,IGF1R,OLR1,PLPP3,PVR,SLC1A5,SLC2A3,SLC39A10,SLC3A2,SLC43A3,SLC7A5,TARS1
TREM1	-1,830	transmembrane receptor		-0,447		1,66E-06	ACKR3,ARRDC4,ASNS,EGR1,FABP3,FOSL1,HES1,IL1R1,IL6R,INHBA,KCNJ2,LIF,LPL,NEDD4L,PIM2,PLD1,PLPP3,SERPINB2,SPRY2,WNT5A	256 (16)
CD38		enzyme		-1,822	bias	1,70E-06	ASNS,BNIP3,CCND2,CD44,COL1A1,EGLN3,GBP2,GLIPR2,IL6R,NABP1,NDRG1,NFIL3,PKIB,PSAT1,PYCR1,RBPMS,SDC1,SLC7A5	217 (14)
CASR		G-protein coupled receptor		0,223		1,82E-06	CCND2,CD44,EGFR,EGR1,GADD45A,GATA3,IER3,LBH,LPL,NASP,NEDD9,NUPR1,PTHLH,SERPINB6,SPAG5,TK1,VDR	231 (21)
isobutylmethylxanthine		chemical toxicant		0,864		1,88E-06	CCN2,CD44,COL1A1,CRABP2,CYP21A2,DHRS3,EGFR,EGR1,IBSP,IGF1R,INHBA,INSR,JUNB,LPL,NOS2,PDE3B,PDGFRA,PDGFRB,PTPRN,SERPINE1,TIMP3	219 (26)
MAPK8		kinase		-1,603		1,89E-06	BMP2,BMP4,CCN2,COL1A1,CXCL16,CYP19A1,DDIT3,DUSP6,EGR1,FOSL1,GADD45A,LIF,NOS2,NRP1,PLAUR,PTX3,SESN2,VDR,WNT5A	237 (16)
VEGFA		growth factor		-1,919	bias	1,90E-06	ADAMTS1,BMP2,BMP4,CCN2,CD55,COL1A1,EGR1,ETV5,FGFR1,GRB10,HES1,HSD17B1,ITGA2,JUNB,MEF2C,NOS2,NRP1,PDGFRB,PIK3CG,PLPP3,RASGRP3,SERPINE1,SNAI2,TBC1D8,TSPO,VASH1	232 (20)
9,10-dimethyl-1,2-benzanthracene		chemical toxicant		-1,680	bias	1,96E-06	CCDC80,CYP19A1,CYP1B1,EGFR,EPHA2,GADD45A,GCLC,REL,SERPINE1,SNAI2	246 (21)
IKBKB		kinase		-1,125		2,05E-06	ANKRD1,BMP2,CCN2,CD44,CLDN1,CXCL16,CYP1B1,DUSP6,EGR1,FYN,GADD45A,GBP2,JUNB,KRT8,LIFR,LMNB1,NGF,NOS2,PTX3,REL,SERPINB2,SERPINE2,SOD3,TIMP3	231 (13)
allopurinol		chemical drug	Inhibited	-3,592		2,09E-06	A2M,ADAMTS1,ASNS,CD44,CDCP1,EMP3,FBLIM1,FXYD5,IER3,LXN,S100A10,TLR6,TNFRSF12A
HIF1A		transcription regulator		-1,914		2,40E-06	ADAMTS1,ASNS,AXL,BHLHE40,BMP2,BNIP3,CCN2,CD44,CDCP1,CEMIP,CLDN1,EGFR,EGLN3,EPAS1,FHL3,FYN,INHBB,ITGA5,LIFR,LOXL2,MEF2C,MET,NDRG1,NOS2,PGF,PIM2,PLAUR,REL,SERPINE1,SESN2,SLC2A3,SMAD2,SNAI2,SOX9,STC2,TLR6	227 (17)
TFRC		transporter	Activated	2,331	bias	2,44E-06	ADGRG1,BNIP3,CHAC1,COL1A1,DDIT3,GADD45A,GPX3,PHGDH,SERPINB8,SMAD2,SRXN1,STC2,TNFRSF12A
deferoxamine		chemical drug		-1,874		2,46E-06	ADGRG1,BHLHE40,BNIP3,CCND2,CYTH1,DDIT3,EGFR,EGLN3,EPAS1,GADD45A,LPL,NDRG1,NFIL3,NOS2,PLAUR,SERPINB8,SERPINE1,SERPINE2,SLC2A3,SMAD2,VDR	269 (22)
hexachlorobenzene		chemical toxicant	Inhibited	-3,148	bias	2,46E-06	A2M,ASNS,CD44,EMP3,FBLIM1,FXYD5,IER3,LXN,S100A10,TNFRSF12A
PPARG		ligand-dependent nuclear receptor		-1,565		2,56E-06	CCN2,COL1A1,CRABP2,CYP19A1,DHRS3,EGFR,EGLN3,EPAS1,FABP3,FABP5,FOSL1,FST,GPT,GSTA3,HES1,IL33,INSR,LPL,MAP2,MKNK2,NDRG1,NOS2,NPR3,OLR1,PCK2,PDE3B,RBP4,SDC1,SERPINE1,SLC27A1,TAGLN,TRIB3,VAMP8,VDR,VNN1	243 (24)
HDL-cholesterol		complex		1,667		2,61E-06	ALDH1L2,CHAC1,DDR2,DUSP15,EGR1,NOS2,NUPR1,RASGRP1,TRIB3	51 (3)
NORAD		other	Inhibited	-2,345	bias	2,61E-06	BHLHE40,CCN2,CHST11,DDIT3,FSTL3,JUNB,SDC1,TAGLN,TNFRSF12A	121 (7)
RAS		group		-1,216		2,66E-06	ARHGEF2,BNIP3,CCN2,EGR1,FOSL1,GBP2,LIF,MET,NOS2,PLAUR,PLD1,PVR,SERPINE1,SERPINE2,SNAI2	245 (18)
DDIT3	-1,780	transcription regulator		0,115		2,66E-06	ANKRD1,ASNS,CCDC80,DDIT3,DDR2,ITGA2,MTHFD2,MYCBP,NDRG1,NFIL3,PCK2,SARS1,SNAI2,TRIB3,WARS1	42 (3)
prostaglandin E2		chemical - endogenous mammalian		-1,236		2,66E-06	ADAMTS1,BMP2,CCN2,CD44,CD55,COL1A1,CYP19A1,CYTH1,EGFR,EGR1,FOSL1,FST,FSTL3,HEG1,IBSP,IER3,IGF1R,IL1R1,ITGA5,NEDD9,NFIL3,NOS2,NRP1,PGF,PIK3CG,PLK2,RNF24,TREM1	261 (16)
APOE		transporter		0,790		2,84E-06	ADGRG1,BMP4,CCN2,CCND2,CD44,COL1A1,CREB3L1,DAPK3,DDIT3,EGR1,ESR1,FABP5,GATA3,GPX3,HSD11B1,IGF1R,IL6R,INSR,ITGA5,LPL,LRP8,MAP2,MYOCD,NOS2,PLPP3,PMEPA1,PTX3,SERPINE1	246 (17)
aldosterone		chemical - endogenous mammalian		-0,864	bias	2,84E-06	ADAMTS1,BMP2,CCN2,COL1A1,EGFR,EGR1,FOSL1,FSTL3,IGF1R,INA,KCNMA1,LPL,NOS2,OLR1,PGF,PLAUR,SERPINE1	239 (18)
NEUROG1		transcription regulator		0,905		2,98E-06	AMIGO2,CCND2,CEMIP,EPAS1,F2RL2,FABP3,INHBA,PAPPA,PLK2,SLC43A3,TSPAN7
HIC1		transcription regulator		0,973		2,98E-06	ACKR3,AMIGO2,EPHA2,FST,INHBA,LIF,LRP8,SFXN3,SLC7A11,SNAP25,SOX9
VDR	-1,460	transcription regulator		-0,210		3,21E-06	BMP2,CCND2,CD44,CLDN1,COL1A1,CYP19A1,EGFR,EGR1,GADD45A,GATA3,IER3,IL18,LBH,LPL,NASP,NEDD9,NGF,NUPR1,PLD1,SERPINB6,SPAG5,TK1,VDR	220 (20)
NRAS		enzyme		-0,983		3,49E-06	ANKRD1,CRABP2,CRYBG1,DDIT3,DUSP6,EGR1,EPAS1,ETV5,GBP2,IFIT1,ITGA2,KCTD12,NPR3,PERP,PTX3,RBPMS,SDC1,SERPINE2,SPC25,VNN1	256 (22)
HOXD3		transcription regulator	Inhibited	-2,611		3,56E-06	COL1A1,ITGA5,SDC1,SERPINE1,TAGLN,TGFBI,TSPAN7
SPDEF		transcription regulator	Activated	2,137	bias	3,59E-06	CCN2,COL1A1,EGFR,FGFR1,ITGA5,PLAUR,SDC1,SERPINE1,SMAD2,SNAI2,WNT5A	129 (12)
CCN5		growth factor		0,426		3,80E-06	CCN2,CD44,CLDN1,ESR1,GATA3,ITGA5,KRT8,LPL,SERPINE1,SNAI2	225 (21)
cyclosporin A		biologic drug		-1,514		3,96E-06	A2M,ACP3,ASNS,BCAT1,BMP2,CCN2,CD44,CD55,COL1A1,EGFR,EGR1,EMP3,F5,FBLIM1,FST,FXYD5,FYN,IER3,LXN,LYVE1,MYOCD,NOS2,PDE3B,PERP,PTHLH,Rcan1,REL,S100A10,SERPINE1,TAGLN,TNFRSF12A,WNT5A	222 (18)
IL6		cytokine	Inhibited	-2,455		4,42E-06	A2M,ADAMTS1,BMP2,CCN2,CD44,CHEK1,COL1A1,CRYAB,CYP19A1,CYP1B1,DUSP6,EGFR,EGLN3,EGR1,ESR2,FOSL1,GADD45A,GBP2,IFIT1,IL1R1,IL6R,JUNB,KRT8,LCAT,LIF,LIFR,LPL,MAP2,MET,NEU3,NGF,NOS2,NUCB2,PGF,PLEK,PLK2,PTGFR,SERPINE1,SPC25,TK1,TLR6,TNFRSF12A,TOP2A,WARS1,WNT5A	280 (22)
AICAR		chemical - endogenous mammalian		-1,658		4,43E-06	EGFR,GATA3,GPX1,GPX3,GPX8,HSD11B1,IGF1R,LCAT,NOS2,SERPINE1,SESN2,SOD3,SRXN1	201 (21)
trans-hydroxytamoxifen		chemical drug		0,892		4,50E-06	BMP4,COL1A1,CYP1B1,EGR1,EPB41L3,GCLC,IER3,IL1R1,INHBB,ITGA2,LHFPL2,LOXL2,LOXL4,NDRG1,PLK2,PRSS23,TM4SF1,TOP2A,WARS1	203 (10)
Insulin		group		-1,180		4,79E-06	ASGR2,CCN2,CNN1,COL1A1,CRABP2,CRYAB,CTH,CYP19A1,DDIT3,EGFR,EGR1,EPAS1,FABP3,GATA3,GCLC,GRB10,GRB14,HES1,HSD11B1,IGF1R,INHBA,INSR,JUNB,LIFR,LPL,NFIL3,NGF,NOS2,NUCB2,PDGFRA,PDGFRB,PTHLH,PTPRN,RBP4,SERPINE1,SLC27A1,SLC28A2,SLC2A3,SNAP25,TGFBI,TIMP3	276 (21)
CTNNB1		transcription regulator	Inhibited	-2,561		4,99E-06	ALG3,BHLHE40,BMP2,BMP4,CCN2,CCND2,CD44,COL1A1,CRABP2,CRYBG1,CTHRC1,CYP19A1,CYP1B1,DDIT3,EGFR,EGR1,ENPP1,ESR2,ETV1,FAM126A,FOSL1,FSHR,FST,FSTL3,GATA3,GPAT3,HES1,HTATIP2,IFIT1,IL1R1,INHA,INHBB,LBH,LIF,LPL,MAP3K5,NEXN,NOS2,NPHS2,NTN1,PLAUR,PMP22,PRSS35,QPCT,RBP4,SCAP,SERPINB2,SERPINE1,SERPINE2,SLC16A6,SLC17A9,SLC1A5,SLC38A5,SNAI2,SOX9,TIMP3	247 (21)
GATA4		transcription regulator		0,611		5,03E-06	ACE2,ANKRD1,CCN2,CDC42EP3,CLDN1,COL1A1,CRABP2,CTHRC1,CYP19A1,CYP21A2,FSHR,GATA3,HES1,INHA,INHBA,INHBB,KCNJ2,MEF2C,SOX9,TAGLN,TGFBI,TRIB2
PDX1		transcription regulator		-1,457		5,40E-06	ACE2,ARRDC4,ASNS,CD44,COL1A1,DAPK3,DUSP6,EGR1,FGFR1,GALNT18,IER3,IGF1R,JUNB,KRT8,LXN,MAP2,PHGDH,PRSS23,TRIB3	140 (7)
NFKB1		transcription regulator		-1,313	bias	5,47E-06	A2M,ANKRD1,BHLHE40,BMP2,CCN2,CCND2,CD44,COL1A1,CREB3,EGFR,EGR1,EPAS1,GADD45A,GATA3,GFRA1,IER3,IL18,NOS2,PLK3,PTX3,SNAI2,SOX9,TK1	216 (12)
NSUN6		enzyme		-1,667	bias	5,48E-06	AXL,CCN2,ETV5,NDRG1,PHGDH,PMP22,SERPINE1,TK1,TOP2A
F7		peptidase	Inhibited	-2,924	bias	5,48E-06	CCN2,CLDN1,EGR1,FOSL1,GADD45A,IER2,LIF,PLAUR,SERPINB2	217 (19)
GPD1		enzyme				5,82E-06	ASNS,CYP39A1,EGFR,FADS3,GADD45A,GPAT3,LIFR,PSAT1,RARRES1,SERPINB1,SERPINE2,SUSD4
SLC25A13		transporter				5,82E-06	ASNS,CYP39A1,EGFR,FADS3,GADD45A,GPAT3,LIFR,PSAT1,RARRES1,SERPINB1,SERPINE2,SUSD4
E. coli serotype 0127B8 lipopolysaccharide		chemical - endogenous non-mammalian		0,077		5,91E-06	CCN2,CHST11,CHST8,CXCL16,DDIT3,GLDN,GNB4,GPR85,GPRC5B,ITPK1,LIF,LIFR,NGF,NOS2,PCK2,PTX3,SLC7A11,SLC7A5,SOD3	247 (14)
MYC		transcription regulator		-0,564		6,05E-06	ADAMTS1,ASNS,AXL,BCAT1,CCND2,CD44,CHEK1,CHRNB1,CLDN1,COL1A1,CRABP2,CRYAB,DDIT3,DUSP6,EFEMP1,EGR1,EPHA2,FABP5,FGFR1,FOSL1,FXYD1,GADD45A,GBP2,GCLC,GFPT1,GPT,HES1,IDH2,IER3,IFIT1,INHBA,LXN,MSN,NDRG1,NGF,NRP1,OLR1,PAK1,PDGFRA,PDGFRB,PDLIM7,PERP,PLAUR,PMP22,PSAT1,PYCR1,RARRES1,S100A10,SERPINE1,SERPINE2,SLC1A5,SLC2A3,SLC3A2,SLC7A5,SOX6,SOX9,SRM,TAGLN2,TNFRSF12A,TSPAN7,TSPO,WNT5A	300 (20)
PPP1R15B		phosphatase	Activated	2,200	bias	6,22E-06	CHAC1,DDIT3,NUPR1,SESN2,TRIB3	55 (3)
WNT3A		cytokine		-1,157		6,53E-06	ARRDC4,BMP2,BMP4,CCDC80,CCN2,CCND2,CD44,COL1A1,CTH,EPAS1,ETV5,KCTD12,LBH,MEF2C,NOS2,PDGFRA,PLD1,PMEPA1,PMP22,RASGRP3,SERPINB1,SFRP2,SLC7A11,SOX9,TIMP3,TRIB3,WNT5A	126 (13)
BMP2	-1,420	growth factor		-0,301		6,72E-06	BHLHE40,BMP2,BMP4,COL1A1,CREB3L1,CYP19A1,FGFR1,FSHR,FST,GFRA1,IBSP,INHBA,JUNB,MEF2C,PTX3,RGS6,SOX6,SOX9,TAGLN,TIMP3,VDR	214 (22)
2,3,4,7,8-pentachlorodibenzofuran		chemical toxicant	Inhibited	-2,343		6,90E-06	CD44,COL1A1,CYP1B1,EPB41L3,ESR1,GADD45A,NOS2,NR2F1,PTGFR
HMGA1		transcription regulator		-0,397		6,94E-06	CCND2,CD44,COL1A1,CPE,CRYAB,DDIT3,EGR1,ESR1,IER2,IER3,INSR,JUNB,NOS2,PIM2,SEC24D,SOD3,SRPX,TAGLN	248 (21)
l-asparaginase		biologic drug	Inhibited	-3,352	bias	6,98E-06	ALDH1L2,ASNS,BARD1,CENPF,CHEK1,DDIT3,KNTC1,MTHFD2,NUPR1,PHGDH,PLAGL1,PSAT1,SPC25,TOP2A,TRIB3
SPARC		other		-0,910		7,10E-06	BARD1,BHLHE40,CLDN1,COL1A1,HES1,LOXL4,LRP8,LYVE1,MAP2,NDRG1,SERPINE1,SLC7A11,SNAI2,SOX9	220 (21)
epigallocatechin-gallate		chemical drug		1,989		7,58E-06	AXL,CCN2,EGFR,EGR1,ESR1,FOSL1,GADD45A,GCLC,HES1,IGF1R,IL18,IL1R1,JUNB,MAP3K5,NOS2,PDGFRB,RBP4,REL,SERPINE1,SNAI2	213 (19)
SPRY4		other		0,927	bias	7,66E-06	CNN1,ETV5,MYOCD,TAGLN
TCF4		transcription regulator		0,408		7,73E-06	ADAMTS9,BARD1,BHLHE40,BNIP3,CD55,CIP2A,ENPP1,FKBP11,FKBP7,GRB14,HES1,HMGB2,HSD11B1,INHBA,MEF2C,NEDD9,PIK3CG,PLK2,SEC24D,SERINC5,SERPINB1,SMAD2,SNAI2,SOX9,SPC25,TENT5A,TMEM184B,WARS1
E. coli B5 lipopolysaccharide		chemical - endogenous non-mammalian		-1,894		7,97E-06	ACKR3,ADAMTS1,BHLHE40,CD44,EGFR,GBP2,GCLC,GPX1,HSD11B1,IFIT1,IL18,IL1R1,IL6R,INHBB,JUNB,LIF,NEDD4L,NOS2,SDC1,SERPINE1,TLR6,TREM1	268 (17)
SNAI2	-2,000	transcription regulator		-1,691		8,42E-06	ANKRD1,AXL,CCN2,CLDN1,COL1A1,IBSP,MEF2C,SNAI2,SOX9,VDR	172 (20)
EFNA2		kinase		0,632		8,42E-06	CCN2,CRABP2,DUSP6,ETV5,FABP5,FOSL1,NEDD4L,NFIL3,PTHLH,SOX9	103 (7)
medroxyprogesterone acetate		chemical drug	Inhibited	-2,334		8,61E-06	ADAMTS1,ALG3,BMP4,CCND2,CD44,CENPF,CLDN1,DAPK3,ESR1,FGFR1,FOSL1,FST,FYN,GPX3,HSD11B1,IL18,IL6R,INHBA,INHBE,ITGA2,JUNB,LIF,LIFR,PAK1,PCK2,PDE3B,PDGFD,PDGFRA,SERPINE1,SPC25,SPRED2,SPRY2,WNT2B,WNT5A	305 (24)
ROR1		kinase		-1,914	bias	9,23E-06	AXL,CCN2,ETV5,MAP2,NDRG1,SERPINE1,SNAI2,TOP2A	222 (15)
HLX		transcription regulator	Activated	2,157		9,23E-06	ANKRD1,BMP2,CD44,CLDN1,CYP1B1,EGR1,HES1,PAPPA	163 (7)
EIF2AK4		kinase	Inhibited	-2,122		9,23E-06	ASNS,CHAC1,DDIT3,EGR1,PCK2,PHGDH,PSAT1,PSPH
DACH1		transcription regulator		1,463		9,23E-06	BMP4,EFEMP1,EGR1,FGFR1,IER2,MEF2C,SERPINE1,STC2	191 (7)
butyric acid		chemical - endogenous mammalian		1,035		9,54E-06	A2M,ADGRG1,CCND2,CD44,CLDN1,DDR1,ELK3,EMP3,ESR1,FYN,GADD45A,GATA3,GBP2,GCLC,HMGB2,HSD17B1,IBSP,IFIT1,IL1R1,ITGA5,NEU3,NOS2,NRP1,PTPRN,SERPINB2,SERPINE1,SOX9,TGFBI,TIMP3,TOP2A,WNT5A	286 (19)
5-azacytidine		chemical drug		-1,251		9,70E-06	CD44,CLDN1,COL1A1,EPHA2,ESR1,ESR2,ETV5,FOSL1,FYN,GADD45A,INHBA,NOS2,PLAGL1,SERPINB8,SLC3A2,SLC7A5,SOX9	241 (16)
SMAD4		transcription regulator		-1,855		9,77E-06	ARHGEF2,BMP2,BMP4,CCN2,CCND2,CDC42EP3,CYP19A1,EGFR,FST,FSTL3,GADD45A,IER3,IL18,INHBA,MET,PDGFRB,PTHLH,PTX3,SERPINE1,SERPINE2,SMAD2,SNAI2,TIMP3	178 (17)
3,4,5,3',4'-pentachlorobiphenyl		chemical toxicant	Inhibited	-2,144		1,01E-05	BMP4,CCND2,CD44,COL1A1,CYP1B1,EPB41L3,ESR1,GADD45A,NOS2,NR2F1,PTGFR	248 (16)
TAF4B		transcription regulator		1,000	bias	1,03E-05	CCN2,CCND2,FST,IER3,INHA,INHBA,INHBB
RARG		ligand-dependent nuclear receptor		0,194		1,05E-05	BMP2,CCN2,CRABP2,CRYAB,CYP19A1,DHRS3,EGR1,INSL3,NR2F1,NTN1,Pga5,SLC17A9	209 (11)
lysophosphatidic acid		chemical - other	Inhibited	-2,753	bias	1,15E-05	ANKRD1,CCN2,EGFR,EGR1,JUNB,LIF,LPL,PDGFRA,PDGFRB,PLAUR,SERPINE1,TAGLN,WNT5A	248 (24)
IGF2		growth factor		-0,555		1,17E-05	ARHGEF2,BMP2,CCN2,CYP1B1,DDIT3,EGR1,GADD45A,IER2,IER3,IGF1R,ITGA5,JUNB,NDRG1,NGF,NOS2,SERPINE1,TGFBI	239 (19)
H89		chemical drug		1,010	bias	1,17E-05	BMP2,BMP4,CD55,CYP19A1,EGFR,EGR1,ESR1,IBSP,NFIL3,NOS2,PDE3B,PLAGL1,PLD1,SDC1,SERPINE1,SNAP25,TREM1	264 (20)
SLC7A5	-1,650	transporter		1,109		1,21E-05	CHAC1,DDIT3,PCK2,SLC3A2,TRIB3	179 (8)
TCF		group		-1,000	bias	1,22E-05	BMP4,CD44,CRYBG1,EGR1,IL1R1,INHBB,JUNB,QPCT,SERPINE1,SLC1A5,SOX9,TK1	183 (10)
SMAD7		transcription regulator		1,702		1,22E-05	BMP2,CCN2,COL1A1,EFEMP1,FST,FSTL3,GADD45A,KRT8,MET,NOS2,PMEPA1,SERPINE1,SOX9,TAGLN,TGFBI,TIMP3	168 (17)
Ca2+		chemical - endogenous mammalian		-1,129		1,24E-05	CCND2,COL1A1,CYP1B1,DDIT3,EGFR,EGR1,ENPP1,FABP5,FOSL1,IGF1R,IL33,IL6R,JUNB,KRT8,MYOCD,NDRG1,Rcan1,SERPINB2,SERPINE1,SNAI2,TAGLN,VDR	223 (20)
arsenite		chemical toxicant				1,29E-05	CYP1B1,DDIT3,EGR1,FST,GADD45A,GCLC,HS6ST2,IER3,INHBA,INHBB,INSR,PRKD1,SERPINE1,SNAI2	199 (18)
Ap1		complex		-1,557	bias	1,35E-05	CCN2,CD44,DDIT3,DUSP6,FOSL1,IFRD1,ITGA2,LPL,MET,NDRG1,NGF,NOS2,PLAUR,SERPINE1,SNAI2,VDR	240 (18)
ADRB		group		0,000		1,35E-05	ADGRL4,ANKRD1,AXL,BHLHE40,BNIP3,CRYAB,DDIT3,GADD45A,GSTA3,JUNB,LBH,NOS2,SLC6A9,SLC7A11,SRM,SRXN1	237 (18)
SHH		peptidase		-0,479		1,40E-05	ADAMTS1,BMP2,BMP4,CCND2,CHEK1,EGFR,MEF2C,MET,PDGFRA,PGF,PMP22,PTHLH,PVR,SERPINE1,SFRP2,SNAI2,SOX9,SRM,WNT5A	259 (23)
diphenyleneiodonium		chemical reagent		1,405	bias	1,45E-05	BMP2,COL1A1,DDIT3,EGFR,EGR1,EPAS1,GCLC,IGF1R,IL18,SERPINE1	204 (17)
CYP19A1	3,690	enzyme		-0,936		1,48E-05	AMIGO2,CD44,EGFR,ESR1,ESR2,GBP2,HSD17B1,LPL,PTX3,S100A10,SOX9,SSTR1,TM4SF1	154 (13)
nitric oxide		chemical - endogenous mammalian		-0,602		1,49E-05	BNIP3,CCN2,CD44,DDIT3,DUSP6,EGR1,GADD45A,GCLC,IER3,IL18,JUNB,NDRG1,NOS2,PGF,TIMP3,TK1	221 (15)
estrogen		chemical drug		-1,007	bias	1,58E-05	AXL,BARD1,BMP2,CCN2,COL1A1,CYP19A1,EGFR,EGR1,EPAS1,ESR1,ESR2,IGF1R,ITGA5,JUNB,LIF,LPL,NFIL3,PTX3,SERPINE2,SRM,SSTR1,TOP2A,VDR	239 (17)
FOXL2	1,570	transcription regulator		-0,540		1,62E-05	BMP2,CYP19A1,FST,GPRC5B,IER3,INHBA,LIF,PTHLH,SERPINB2,SERPINE2,SOX9	153 (11)
PLK1		kinase				1,62E-05	ACKR3,ANKRD1,EEF1E1,EGFR,EPHA2,ESR1,IER3,SNAI2,TGFBI	223 (20)
CSF2		cytokine		-0,385	bias	1,63E-05	CCND2,CHST11,DDIT3,DUSP6,EGR1,F2RL2,FOSL1,IER3,IFRD1,IL1R1,INHBA,JUNB,KNTC1,MET,NOS2,NRP1,OLR1,PDE1B,PHGDH,PIK3CG,PIM2,PLAUR,PLD1,PMP22,SLC1A5,SLC2A3,SLC7A11,SPAG5,SPC25,TGFBI,TOP2A,TREM1,TRIB2,VDR	254 (17)
Interferon alpha		group		-0,849		1,64E-05	A4GALT,ADAM19,AXL,BMP4,CCND2,CTH,DUSP6,EGFR,GATA3,GBP2,IFIT1,IL1R1,IL6R,INSR,LIF,NABP1,NFIL3,NOS2,PIM2,PTHLH,SEPTIN4,SERPINB1,SLC1A5,SLC2A3,SPRY2,TNFSF18,TRIB2,WARS1	213 (16)
puromycin aminonucleoside		chemical reagent	Inhibited	-3,051		1,67E-05	A2M,ADAMTS1,ASNS,CD44,CDCP1,EMP3,FBLIM1,FXYD5,IER3,LXN,S100A10,SOD3,TNFRSF12A
HDAC4		transcription regulator		-0,243		1,67E-05	CSRP3,FOSL1,FST,GADD45A,MEF2C,NETO1,NOS2,PMP22,SERPINB2,SNAP25,SYN1,TAGLN,TNFRSF12A,TSPAN13,TSPAN7	144 (11)
IL1A		cytokine	Inhibited	-2,701	bias	1,68E-05	ADAMTS1,CD44,FGFR1,FOSL1,GNB4,HSD11B1,IER3,IL18,INHBA,ITGA5,JUNB,LIF,NGF,NOS2,PTX3,S100A10,SERPINE1,SSTR1,TK1,WNT5A	254 (17)
MRTFB		transcription regulator	Inhibited	-3,537		1,70E-05	ADAMTS1,ANKRD1,CCN2,CDC42EP3,CNN1,EGR1,GADD45A,INHBA,ITGA5,MAP2,NUAK1,PDGFRA,PDGFRL,SERPINB10,SERPINB2,SERPINE1,TAGLN	89 (8)
TAFAZZIN		enzyme		-1,668		1,70E-05	ADAMTS1,ANKRD1,AXL,CCN2,CD44,COL1A1,CYP1B1,LOXL2,MET,NOS2,PDE3B,PIM2,PLK2,PRSS23,PTX3,SERPINE1,TAGLN	164 (15)
SNCA		enzyme		-0,239		1,70E-05	ANKRD55,ARHGEF28,CCDC80,CDC42EP3,CTHRC1,DDIT3,DHRS3,EGFR,GBP2,GCLC,HES1,METRNL,NOS2,NTN1,RBP4,RCN3,SERPINB1,SERPINE1,SLC17A9,SLC2A3,SLITRK4,SYN1,SYN3,TRIB3,VAT1L	239 (16)
Ctbp		group		0,152		1,73E-05	ACKR3,DSG2,GADD45A,GATA3,PERP,PLAUR
cis-urocanic acid		chemical drug	Inhibited	-2,213	bias	1,73E-05	ADAMTS1,CD55,CLDN1,CRYAB,EGFR,SERPINB2	111 (7)
vancomycin		biologic drug	Inhibited	-2,481		1,78E-05	A2M,ADAMTS1,ASNS,BMP4,CD44,CDCP1,EMP3,FBLIM1,FXYD5,GPX8,IER3,JUNB,LXN,NOS2,NUAK1,S100A10,SOD3,TCIM,TNFRSF12A
okadaic acid		chemical toxicant		-0,748		1,83E-05	BNIP3,CCN2,CCND2,CRABP2,CYP1B1,EGR1,ESR1,JUNB,NDRG1,NOS2,SSTR1,TK1	228 (20)
N-acetylsphingosine		chemical reagent		0,360		1,93E-05	BNIP3,COL1A1,CRYAB,HSD11B1,MAP3K5,NOS2,PDE3B,SERPINE1	235 (24)
XBP1		transcription regulator	Inhibited	-2,471	bias	1,95E-05	CREB3,CREB3L1,DDIT3,DNAJC1,ESR1,FKBP10,FKBP11,FKBP14,FKBP7,GMPPB,KDELR3,NOS2,NUCB2,PGM3,PTPRN,RABAC1,RCN3,SEC24D,SELENOM,SLC1A5,SYVN1
Sb202190		chemical drug	Activated	2,488		2,03E-05	CCN2,CCND2,CD55,COL1A1,EGR1,IFIT1,IL18,JUNB,NOS2,PTHLH,SERPINE1,SNAI2,VDR,XDH	198 (19)
IgG		complex		-1,199		2,07E-05	ADGRG1,BHLHE40,CCND2,COL1A1,CRABP2,DDIT3,EGLN3,EGR1,FABP5,FST,GPX1,IER2,IL6R,INHBA,JUNB,LIF,NGF,PDE3B,PLAUR,PMEPA1,SERPINB2,SERPINE1,SLC16A6,SLC2A3	234 (21)
bee venom		chemical - endogenous non-mammalian				2,09E-05	DDIT3,GADD45A,IFRD1,ITGA5,JUNB,MSN,NFIL3,NOS2,NUPR1,SERPINB2,SLC7A11,TOP2A	209 (12)
SLC2A1		transporter		0,447		2,15E-05	ALDH1L2,DHRS9,SERPINE1,SLC1A5,SLC7A11
FGF7		growth factor		-1,461		2,18E-05	CD44,COL1A1,EGFR,ETV5,FABP5,FGFR1,S100A10,SDC1,SERPINE1,SMAD2,SPRY2	217 (18)
MAPK14		kinase	Inhibited	-2,275		2,18E-05	ANKRD1,BMP2,COL1A1,CRYAB,DUSP6,EFEMP1,EGFR,GADD45A,IL18,JUNB,MEF2C,NOS2,NRP1,PLAUR,SOX9,TAGLN,TOP2A,VDR	275 (22)
Salmonella enterica serotype abortus equi lipopolysaccharide		chemical toxicant	Inhibited	-2,214	bias	2,22E-05	ACKR3,ARRDC4,ASNS,EGR1,FOSL1,GADD45A,HES1,IL18,INHBA,KCNJ2,NDP,NEDD4L,PIM2,PLD1,PTX3,SERPINB2,WNT5A	243 (13)
GSK690693		chemical drug		0,000	bias	2,23E-05	EPHA2,IGF1R,INSR,MET
tetrachlorodibenzodioxin		chemical toxicant	Inhibited	-2,439		2,31E-05	ASNS,BCAT1,BMP4,C11orf24,CCN2,CYP19A1,CYP1B1,DSC2,DUSP6,EGFR,EMP3,ESR1,FSHR,HES1,INA,ITGA5,NEDD9,NOS2,PERP,PLAGL1,PLAUR,PTGFR,SCAP,SDC1,SERPINB2,SERPINE1,SLC2A3,SLC7A5,STC2,TK1,TSPO	275 (21)
KLF2		transcription regulator		0,745		2,37E-05	ACKR3,BMP4,CCN2,CD44,CD55,CYP1B1,EPAS1,GADD45A,IL6R,JUNB,MAP3K5,NDRG1,PGF,PLPP3,PTHLH,SERPINE1,SOX9,VWF	203 (18)
EFNA5	1,490	kinase		0,086		2,39E-05	CCN2,CRABP2,DUSP6,EGFR,ETV5,FABP5,FOSL1,PTHLH,SOX9	118 (10)
Hdac		group		0,473		2,40E-05	ADAMTS1,BMP2,CRABP2,DDIT3,EGFR,EGR1,FOSL1,GALT,GATA3,IL6R,NRP1,PGF,PREX1,ROBO2,SFRP2,SPRY2	272 (22)
BRD4		kinase		-1,643	bias	2,40E-05	BHLHE40,CCND2,COL1A1,DDIT3,FKBP11,IL6R,ITGA5,LOXL2,PDGFRB,PIM2,SLC16A6,SLC38A5,SRM,STC2,TOP2A,WNT5A	235 (11)
INHBA	1,490	growth factor		-0,117		2,42E-05	ANKRD1,BMP2,CCN2,CCND2,CYP19A1,EGLN3,ESR1,FSHR,FST,FSTL3,INHA,INHBA,INHBB,JUNB,SERPINB2,SERPINE1,TAGLN	188 (19)
KDM3A		transcription regulator		-1,534	bias	2,43E-05	ARHGEF28,CCN2,CHRNB1,FSTL3,IL33,LOXL2,SERPINE1,TAGLN
EFNA4		kinase		0,707		2,43E-05	CCN2,CRABP2,DUSP6,ETV5,FABP5,FOSL1,PTHLH,SOX9
NKX2-3		transcription regulator		-1,168		2,45E-05	ANKRD55,ASNS,BCHE,BMP2,BMP4,CRYAB,CXCL16,GBP2,MAP2,NR2F1,PHGDH,PLD1,PSAT1,SERPINE2,SLC25A28,SRPX,TCIM,TENT5A,TNFSF18
ZEB1		transcription regulator		-1,508		2,51E-05	ANKRD1,CCN2,COL1A1,GATA3,LOXL2,NRP1,POLQ,S100A10,SERPINE1,TGFBI,XDH	75 (5)
PRNP		other		1,088		2,51E-05	CD44,CHST8,EGR1,FOSL1,FST,IGF1R,NOS2,PLAUR,PLPP3,SNAP25,SOX9	222 (20)
TINCR		other		1,584		2,52E-05	AXL,CHAC1,DDIT3,EGFR,EPAS1,EPHA2
KLF4		transcription regulator		-0,285		2,66E-05	ADAMTS1,CCND2,CD44,COL1A1,CRABP2,EFEMP1,EPHA2,ETV1,GADD45A,HES1,IBSP,INHBA,MEF2C,MYOCD,NOS2,NRP1,PDGFRA,PLAUR,SERPINB2,SERPINE1,SNAI2,SOD3,TAGLN,WNT5A	263 (22)
LEP		growth factor		-1,322		2,68E-05	BMP4,COL1A1,CYP19A1,DUSP6,EGR1,ESR1,ESR2,FABP3,FGFR1,GADD45A,GCLC,GPX1,GSTA3,HES1,IBSP,IFT20,IL18,IL1R1,INSL3,JUNB,LIF,LIFR,LPL,NOS2,SERPINE1,SLC27A1,SNAP25,SYN1,TIMP3,TSPO,WNT5A	271 (20)
IL33	1,900	cytokine		0,235		2,76E-05	ADAMTS1,AXL,CHST11,CXCL16,EGLN3,EPAS1,GATA3,IER3,ITGA5,JUNB,NABP1,NFIL3,NOS2,NPHS2,NRP1,PIM2,PSAT1,RASGRP1,REL,SERPINB1,SERPINB2,SERPINE1,SLC7A11,VASH1,VMP1	257 (17)
estrogen receptor		group		1,625		2,77E-05	AXL,CAPG,CCN2,CCND2,CD44,CDH12,DSC2,EGFR,EGR1,FGFR1,GATA3,KRT8,LOXL2,MSN,NEDD9,PDGFD,PLAUR,SERPINE1,SNAI2,TIMP3,WNT5A	303 (18)
EFNA1		other		1,000		2,83E-05	CCN2,CRABP2,DUSP6,EPHA2,ETV5,FABP5,FOSL1,NEDD4L,PTHLH,SOX9	192 (15)
TRPS1		transcription regulator		-0,333		2,87E-05	BMP2,CENPF,ENPP1,IBSP,KCNMA1,SNAI2,SPC25,TOP2A,VDR	205 (7)
bisindolylmaleimide I		chemical drug		0,470	bias	3,02E-05	CCN2,CCND2,CD44,CD55,CLDN1,CYP19A1,EGFR,EGR1,IBSP,LPL,MET,PLD1,SERPINE1	252 (22)
STAT5A		transcription regulator		1,166		3,04E-05	A2M,CCND2,CEMIP,CHEK1,CYP1B1,EGLN3,EPAS1,ESR1,ESR2,FKBP14,GADD45A,IL6R,OLR1,PRSS23,QPCT,SLC2A10,SLC2A3,SYTL2,TGFBI,TM4SF1,TSPAN13,WARS1	251 (18)
SP3		transcription regulator		0,628		3,08E-05	ASNS,COL1A1,EGFR,EGR1,ESR1,FOSL1,HSD17B1,IGF1R,ITGA2,LCAT,LPL,MET,PLAUR,PREX1,RRAS,SERPINE1,SLC2A3,TAGLN,TSPO	282 (18)
actinomycin D		biologic drug		0,767		3,28E-05	CCN2,CD55,CERS6,EGLN3,EPAS1,FGFR1,GADD45A,IGF1R,LMNB1,LPL,NGF,NOS2,PAPPA,PERP,PLAUR,PTHLH,PTX3,SERPINE1,SLC27A1,VDR	288 (19)
atorvastatin		chemical drug	Inhibited	-2,198		3,32E-05	ACE2,BMP2,CCN2,CD55,COL1A1,DDIT3,EGFR,EGR1,IER3,INSR,JUNB,LPL,MYOCD,NOS2,OLR1,SERPINE1,SMAD2,SOD3,TCIM	203 (15)
GNRH1		other		-0,549		3,44E-05	CYP19A1,EGR1,FSHR,FST,HSD11B1,INHA,INHBA,INHBB,JUNB	278 (24)
dimethyl sulfoxide		chemical drug		-1,836		3,45E-05	BMP2,BMP4,BNIP3,C1QTNF3,CCND2,DDIT3,EMP3,IBSP,LIFR,LOXL4,LPL,MEF2C,NUPR1,PLD1	135 (7)
LTBP1		other		-0,651		3,58E-05	GATA3,PIM2,SERPINE1,SMAD2,SOX9,VWF	102 (9)
CIC		transcription regulator		1,000	bias	3,58E-05	ETV1,ETV5,FOSL1,ITGA2,SPRED2
TERT		enzyme				3,70E-05	AMACR,ASNS,BNIP3,CCN2,CHEK1,DUSP6,EFEMP1,EGFR,ELK3,F2RL2,IFIT1,PRSS23,SERPINB2,TK1,TOX2	61 (3)
EFNA3		kinase		0,707		3,74E-05	CCN2,CRABP2,DUSP6,ETV5,FABP5,FOSL1,PTHLH,SOX9
TFAP2C		transcription regulator		1,299		3,86E-05	CCN2,CD44,EGFR,ESR1,FST,GPX1,GSTA3,KRT8,NRP1,TK1	157 (7)
YBX1		transcription regulator		-0,946		3,93E-05	COL1A1,CYP19A1,DAPK3,EFEMP1,EGFR,EPHA2,FGFR1,HSD17B1,INHA,PAPPA,SLC2A3,STC2	242 (13)
CCN2	-2,390	growth factor		-1,068		3,93E-05	ADAMTS1,CCN2,CD44,COL1A1,EGLN3,EGR1,ESR1,HES1,PTGFR,SERPINE1,SLC2A3,TIMP3	234 (20)
rosiglitazone		chemical drug		0,664		4,13E-05	ADAMTS1,CCN2,COL1A1,CYP19A1,DHRS3,EGFR,EGLN3,FABP3,FABP5,FOSL1,GATA3,GBP2,GPAT3,GSTA3,HSD11B1,IL18,INHBA,INSR,LPL,MET,NGF,NOS2,NPR3,OLR1,PDGFRA,PDGFRB,PLCL1,PLPP3,RBP4,SERPINE1,SLC27A1	262 (20)
FUS-DDIT3		fusion gene/product		0,378		4,25E-05	AMIGO2,ASNS,CCN2,EFEMP1,PTX3,SERPINB2,SERPINE1
sphingosine-1-phosphate		chemical - endogenous mammalian	Inhibited	-2,336		4,36E-05	CCN2,CD44,EGFR,EGR1,HSD11B1,NOS2,NRP1,SERPINE1,SNAI2,TAGLN,VWF	215 (21)
CDKN1A		kinase		0,323		4,46E-05	CCN2,CD44,CENPF,CHEK1,CRYAB,GADD45A,HMGB2,IL1R1,INHBA,KNTC1,LOXL2,MSN,PHGDH,PLK2,PRSS23,SERPINE1,SOX9,SPAG5,TOP2A,TPST2,TREM1	221 (19)
INHBC		growth factor				4,46E-05	INHBA,INHBE,JUNB
MitoBloCK-6		chemical drug				4,46E-05	ASNS,PCK2,PSPH
INS		other	Inhibited	-2,416		4,49E-05	CCN2,CRABP2,DDIT3,EGR1,FADS3,FOSL1,GRB10,IER2,IER3,IGF1R,INSR,JUNB,LPL,PLK2,SSTR1,TRIB3	277 (24)
CIP2A	1,470	other	Activated	2,259		4,49E-05	CIP2A,CRYAB,DSC2,GADD45A,IER3,LXN,PDGFRB,PDLIM7,PLAUR,SERPINE2
HDAC6		transcription regulator		-1,309		4,60E-05	ADAMTS1,COL1A1,ESR1,JUNB,NOS2,SERPINE1,TAGLN,TGFBI	252 (19)
STEAP3		transporter	Activated	2,985	bias	4,87E-05	CCN2,CD44,COL1A1,CYP1B1,ITGA5,NEDD9,NUPR1,S100A10,TNFRSF12A	108 (7)
HNRNPA2B1		other				4,89E-05	CEMIP,CLDN1,DDR1,GPRC5B,INHBB,KCTD12,MFHAS1,NPR3,NR2F1,PAPPA,PKIB,PLCB4,SNAI2,SNAP25,SRPX
MED12		transcription regulator		-1,000		4,95E-05	ANKRD1,BMP4,CREB5,LIF,SLC16A6,SMAD2
CCN3		growth factor		-0,570		4,95E-05	BMP4,CCN2,COL1A1,HES1,ITGA2,SERPINE1	278 (24)
MYOC		other				4,97E-05	ADAMTS1,CD44,DDIT3,EPHA2,INHBE,KCNJ2,RGS17,SESN2,SLC2A3,SLC7A11,STC2
SBDS		other				4,97E-05	CCN2,CHAC1,CTH,DDIT3,EGR1,INHBE,MYEF2,PLAGL1,RBP7,SNAI2,TRIB3	23 (2)
BCL6		transcription regulator		0,242		5,00E-05	A2M,BMP2,CCND2,CD44,CHEK1,COL1A1,DUSP6,GADD45A,GATA3,IL18,IL6R,JUNB,LBH,NOS2,PIK3CG,PRSS23,SDC1,SERPINE1,SOX6,SOX9	253 (16)
GNE		kinase	Activated	2,000		5,06E-05	ASNS,CHAC1,DDIT3,TRIB3
phytoestrogen		chemical drug				5,06E-05	BMP2,ESR1,LIF,SFRP2
TWIST1		transcription regulator		-0,848		5,33E-05	ADAMTS1,AXL,CD44,COL1A1,DDR2,EMP3,ESR1,FOSL1,HEG1,MET,PDGFRA,PRKD1,SNAI2,TGFBI,TIMP3,TLL2	164 (7)
omeprazole		chemical drug				5,61E-05	A2M,CCN2,CNN1,EGR1,EPAS1,FST,NOS2,TSPAN7
DCN		other		-0,244		5,76E-05	CCN2,EGFR,FST,IGF1R,MET,NOS2,SDC1,SERPINE1,TIMP3	275 (23)
methylselenic acid		chemical reagent				5,79E-05	ACKR3,ACP3,ADAMTS1,BMP4,CD44,CENPF,DDIT3,ESR1,ESR2,GADD45A,IGF1R,JUNB,NDRG1,NEDD4L,NFIL3,PLCB4,RABAC1,RHOQ,SEC24D,SNAI2,TOP2A	306 (20)
SRF		transcription regulator	Inhibited	-2,093		6,09E-05	A2M,ANKRD1,ARHGAP20,BMP2,CCN2,CLDN1,CNN1,EGR1,ETV1,FOSL1,FST,GADD45A,IER2,JUNB,LBH,LPL,MGAT4A,MYOCD,PDLIM7,PTGR1,SCAP,SERPINB10,SERPINB2,TAGLN	198 (19)
EML4-ALK		fusion gene/product		-0,302		6,42E-05	BMP2,CD44,DUSP6,EGFR,EGR1,IL6R,JUNB,MET,SERPINE1,SLC2A3,SMAD2	203 (14)
Z36		chemical reagent	Inhibited	-2,433	bias	6,73E-05	ASNS,CHAC1,DDIT3,NUPR1,TRIB3,WIPI1	150 (6)
NR5A1		ligand-dependent nuclear receptor	Activated	2,282	bias	6,78E-05	CYP19A1,CYP21A2,FSHR,GSTA3,INHA,INSL3,NR2F1,SOX9,VNN1
KCNE3		ion channel				6,78E-05	ACE2,ACP3,BCAT1,DUSP6,FABP5,IBSP,KCNJ2,NFIL3,PLK3
LLGL2		other		-1,890	bias	6,87E-05	ANKRD1,AXL,CCN2,ETV5,NDRG1,SERPINE1,TOP2A
mir-29		microRNA		1,091	bias	7,27E-05	ADAMTS9,CLDN1,COL1A1,LPL,NASP,OLR1,PDGFRA,PDGFRB,PMP22,SFRP2,TIMP3
MRTFA		transcription regulator	Inhibited	-2,293		7,43E-05	ANKRD1,CCN2,CDC42EP3,CNN1,EGR1,FABP3,GADD45A,ITGA5,MAP2,MYOCD,PDGFRA,PFN2,SERPINB10,SERPINB2,SERPINE1,TAGLN	214 (17)
cardiotoxin		chemical - other		-1,414	bias	7,47E-05	CCND2,COL1A1,FGFR1,FST,IL18,IL1R1,IL33,IL6R,INHBA,ITGA5,LIF,METRNL,NASP,NOS2,PLAGL1,SERPINB10,SERPINB2,SERPINE1,SFRP2,TREM1
miR-2116-3p (miRNAs w/seed CUCCCAU)		mature microRNA		0,577	bias	7,86E-05	CNIH3,COL1A1,CSRP3,GATA3,GLIPR2,MTHFD2,NABP1,NPR3,PLAUR,PRSS35,REL,STYXL1
CBX5		transcription regulator	Activated	2,309	bias	7,86E-05	CEMIP,CYP1B1,FKBP14,OLR1,PRSS23,QPCT,SLC2A10,SLC2A3,SYTL2,TGFBI,TM4SF1,TSPAN13
RAC1		enzyme	Inhibited	-3,251		7,86E-05	ANKRD1,CCN2,ESR1,FOSL1,IL33,IL6R,PAK1,PLAUR,SNAI2,SOX6,SOX9,WNT5A	185 (21)
FOXO4		transcription regulator		-1,026		7,90E-05	BNIP3,CCN2,CCND2,CDC42EP3,FABP5,FYN,GADD45A,GPX3,IER3,IL1R1,SERPINB1,SERPINE1,SOX9	262 (24)
cigarette smoke		chemical toxicant	Inhibited	-2,132		7,97E-05	CCN2,CYP1B1,DDIT3,EGR1,EPAS1,FABP5,FOSL1,GATA3,GCLC,GPX3,GSTA3,NOS2,PGF,REL,SERPINE1,SLC1A4,SLC6A9,SOD3,WNT5A,XDH	256 (18)
HOXA4		transcription regulator		-0,275		8,52E-05	ANKRD1,CCN2,CCND2,TAGLN,TAGLN2	82 (8)
8-bromoguanosine 3',5'-cyclic monophosphate		chemical reagent		-0,055		8,60E-05	BMP2,INHA,JUNB,NOS2,PLAUR,S100A10,SOD3	243 (17)
asoprisnil		chemical drug		-0,378	bias	8,60E-05	EGFR,IGF1R,MAP3K5,RARRES1,RBP4,VNN1,XDH
APP		other		-0,915		8,67E-05	ADAM19,AXL,BMP4,CCN2,CCND2,CD44,CDC14A,CLDN1,CRABP2,EGFR,EGR1,EPAS1,ESR1,FABP3,FGFR1,FXYD1,FYN,GBP2,GPR85,HES1,IGF1R,IL18,INA,INHBA,INSR,ITGA2,JUNB,LCAT,LHFPL2,LIF,MAP2,MEF2C,NOS2,NRP1,OLR1,PAK1,PDGFRA,PDGFRB,PTPN5,RNF24,SERPINE1,SLC7A11,SNAP25,SOX9,SYN1,TAGLN,TOP2A,TRIB3	244 (20)
glutamine		chemical - endogenous mammalian		1,800		8,76E-05	ASNS,BCAT1,COL1A1,DDIT3,FABP5,GADD45A,JUNB,LIF,PCK2,PYCR1,SNAI2,WARS1	231 (19)
SMAD2	1,550	transcription regulator		-0,578		8,76E-05	CCN2,CYP21A2,FSTL3,HES1,IL6R,MET,PTHLH,PTX3,SERPINE1,SMAD2,SNAI2,TIMP3	265 (16)
MAPK9		kinase		-0,437		9,06E-05	BMP4,CCN2,EGR1,EPAS1,FOSL1,GADD45A,IER2,IL18,JUNB,LIF,LPL,NOS2,PTX3,SOD3,VDR	254 (16)
doxycycline		chemical drug		-1,177		9,10E-05	ASNS,BMP2,CHAC1,MAP3K5,NGF,NOS2,PCK2,PLK3,SDC1,XDH	110 (7)
sulindac sulfide		chemical drug	Inhibited	-2,397		9,10E-05	CCN2,CYP1B1,DDIT3,EGR1,GADD45A,GARS1,IFRD1,MTHFD2,PRSS23,STC2	201 (14)
KDM5B		transcription regulator		0,497		9,10E-05	CCN2,CDC14A,CLDN1,DDIT3,EGR1,ESR1,FABP5,FST,GADD45A,NEDD9,NMB,PDE3B,SOX9,TOP2A	226 (11)
F2RL1		G-protein coupled receptor		-1,084	bias	9,26E-05	CCN2,DUSP6,FST,GBP2,LIF,LOXL4,NOS2,PAPPA,PKIB,SERPINB1,SERPINB2	232 (17)
PTPRE		phosphatase		-1,000		9,84E-05	ACP3,IL18,INHBA,MET
APC		enzyme		0,102		9,86E-05	CCND2,CD44,CD55,CLDN1,DHRS9,EGFR,FAM126A,HES1,ITGA2,LPL,NOS2,SNAI2,SOX9,TIMP3,TNFRSF12A	228 (23)
sirolimus		chemical drug		-1,288		9,87E-05	ASNS,BMP2,CCN2,CCND2,CHEK1,CHRNB1,COL1A1,DDIT3,EGR1,GATA3,GCLC,IGF1R,INSR,JUNB,NOS2,PDGFRA,PDGFRB,PLAUR,PTX3,RCAN2,RHOQ,SERPINE1,SLC1A5,SLC27A1,SLC2A3,SLC3A2,SLC43A3,SLC6A9,SLC7A11,SLC7A5,SOX9,TARS1,TOP2A,VMP1	280 (23)
molybdenum disulfide		chemical reagent		0,535		9,96E-05	CNN1,COL1A1,CRYAB,DUSP6,GPC4,IDH2,IFIT1,LBH,LXN,PDGFRB,PVR,RARRES1,SERPINB2,STEAP1
FOXO1		transcription regulator		-0,323		1,02E-04	A2M,BNIP3,CCN2,CDC42EP3,CENPF,COL1A1,EGR1,FABP5,FST,FYN,GADD45A,GPX1,GPX3,IER3,IGF1R,IL18,IL1R1,INSR,JUNB,LPL,PAK1,PCK2,Rcan1,SERPINB1,SERPINB2,SERPINE1,SOX9,SPC25,SPRY2,TRIB3,TSPO	252 (20)
FGFR2		kinase		-1,529		1,06E-04	BMP4,CCND2,COL1A1,CPE,FST,GRB10,HES1,INHBB,PDGFRA,Pga5,PLAUR,PTHLH,TENM3	239 (14)
phorbol 12,13-dibutyrate		chemical - endogenous non-mammalian		-1,941		1,07E-04	CCND2,CD55,IBSP,IGF1R,ITGA2,SERPINE1,SPRY2	254 (22)
TGFBR2		kinase		1,597		1,07E-04	BCAT1,BHLHE40,CCN2,CD44,COL1A1,CRYAB,DSG2,EPAS1,FST,HSD11B1,ITPK1,KRT8,METRNL,NFIL3,NGF,NOS2,NRP1,PLAGL1,PTHLH,SDC1,SERPINE1,SLC2A3,SLC7A5,STC2,TAGLN,TNFRSF12A	264 (21)
GPER1		G-protein coupled receptor		-0,735	bias	1,08E-04	BHLHE40,CCN2,CYP19A1,DDIT3,EGR1,ESR1,IER2,SFRP2,TAGLN	320 (21)
glutathione		chemical - endogenous mammalian		1,029		1,08E-04	DDIT3,EGFR,GCLC,GPX3,MET,NDRG1,PDGFRB,SERPINE1,SLC7A11	236 (16)
DICER1		enzyme		1,922		1,10E-04	CCND2,CD44,EGR1,HES1,ITGA2,ITGA5,MAP2,NPHS2,PELI2,PIK3CG,PMP22,PRKD1,PTPRN,RASGRP1,SERPINB2,SERPINE1,SPRY2,TM4SF1,WNT5A	253 (20)
troglitazone		chemical drug		-1,561		1,10E-04	CCND2,COL1A1,CRYAB,CYP19A1,DDIT3,DHRS3,EGFR,EGLN3,EGR1,FABP3,FABP5,FOSL1,GADD45A,GBP2,IFRD1,LPL,NDRG1,NOS2,PDE3B,PDGFRA,SDC1,SERPINE1,SLC27A1,SLC39A10,TRIB3	236 (22)
LMO2		transcription regulator		1,091		1,11E-04	ADAMTS9,ADGRG1,CCND2,DUSP15,EGLN3,ESR2,GATA3,GPRC5B,GRB10,LHFPL2,MAP3K5,MEF2C,NDRG1,PIM2,RASGRP1,SERPINE2,SLC16A5,SOBP,SPRY2,SYNE2,TSPO,VDR
RBPJ		transcription regulator		-0,389		1,16E-04	BMP2,CD44,CYP19A1,HES1,IL18,INHA,INHBA,INHBB,LIF,NGF,PGF,PIK3CG,SDC1,SOX9,WNT5A	206 (18)
carboplatin		chemical drug		-1,414	bias	1,17E-04	A2M,ASNS,CD44,CDCP1,FXYD5,IER3,LXN,TNFRSF12A	102 (7)
collagenase		group	Inhibited	-2,449	bias	1,18E-04	EGR1,FOSL1,IER3,IL1R1,JUNB,PTX3	237 (11)
dinoprost		chemical - endogenous mammalian		-0,250		1,18E-04	CCND2,CYP19A1,EGFR,ESR1,LPL,NFIL3,PTGFR,PTX3,SCN1B,TIMP3	307 (22)
cerivastatin		chemical drug		-0,631		1,18E-04	BMP2,CCN2,COL1A1,CYP1B1,GPX1,IGF1R,INSR,NOS2,PLAUR,SERPINE1	271 (20)
VGLL3		other		-0,447		1,24E-04	ANKRD1,CCN2,COL1A1,SNAI2,SOX9
mir-379		microRNA	Activated	2,219	bias	1,24E-04	BMP2,EGFR,IL18,PTPRN,SNAI2
latrunculin B		chemical reagent		1,432	bias	1,24E-04	CCN2,CNN1,IL18,PFN2,TAGLN	150 (14)
RELA		transcription regulator		-0,141		1,26E-04	A2M,ANKRD1,BHLHE40,BMP2,CCN2,CD44,CDC14A,COL1A1,CRYAB,CYP19A1,DDIT3,EGFR,EGR1,EPAS1,HES1,IER2,IER3,IGF1R,JUNB,KRT8,NOS2,OLR1,PLD1,PLK3,PTX3,SERPINE2,SOX9,TREM1	258 (15)
CREB1		transcription regulator	Inhibited	-4,075		1,31E-04	BHLHE40,BNIP3,BPIFC,CNN1,CYP19A1,EGR1,EHD4,GADD45A,GFRA1,HSD11B1,IER2,IER3,INA,INHA,INHBA,JUNB,KDELR3,LPL,MKNK2,NFIL3,NOS2,NRP1,PDE3B,PDGFRA,PLPPR1,PTPRN,RBP4,SERINC5,SLC2A3,SPTY2D1,SRXN1,SSTR1,TAGLN2,TENT5A	232 (17)
PPARGC1A		transcription regulator		1,444		1,31E-04	A2M,ADAMTS1,ADAMTS20,ADGRG1,BMP4,BNIP3,CCN2,EGFR,EPAS1,FABP3,GFRA1,GPX1,IL18,INHA,INHBA,INHBB,LIF,LIFR,LPL,OLR1,PCK2,PDGFRL,RBP4,SERPINE2,SESN2,TIMP3,TNFRSF12A,TRIB3,XDH	222 (23)
Tcf7		transcription regulator		0,903		1,33E-04	ARHGAP20,ARRDC4,CHEK1,CPE,ELK3,FYN,GATA3,GPX1,IGF1R,IL1R1,INPP5F,LPCAT2,MBOAT1,NUPR1,PLCB4,REL,SDC1,SH3RF1,TOX
CEBPB		transcription regulator		0,431	bias	1,41E-04	ASNS,BARD1,CCND2,CDC42EP3,CHEK1,COL1A1,CXCL16,CYP19A1,DDIT3,GADD45A,GLIPR2,HMGB2,HSD11B1,IER3,INSR,LMNB1,NASP,NOS2,NRP1,NUPR1,PDGFRA,PLAUR,PTGFR,SERPINB2,SERPINE1,SMAD2,SPAG5,SPC25,TK1,TM4SF1,TOP2A,TRIB3,VDR,XDH,ZKSCAN1	253 (22)
genistein		chemical drug		0,335		1,44E-04	A2M,ACP3,BMP2,CCN2,CD44,COL1A1,CYP19A1,ESR1,ESR2,FXYD5,GCLC,GFPT1,IGF1R,JUNB,KCNJ2,LPL,NOS2,PKIB,PLK3,RASGRP1,SERPINE1,SLC1A5,SLC26A6,TAGLN,VDR,WNT5A	232 (18)
ramipril		chemical drug		0,000	bias	1,52E-04	ACE2,CCN2,COL1A1,DDR1,ITGA2,NOS2	196 (9)
tazemetostat		chemical drug		-0,657		1,55E-04	ADAMTS1,ANKRD1,BCAT1,CCND2,CD44,CRABP2,DDR2,DHRS3,DSG2,EGFR,ESR1,FGFR1,INPP5F,LMNB1,MAP2,MET,MSN,PAK1,PLK2,PREX1,PSAT1,SMAD2,STC2
IL10		cytokine		0,192		1,59E-04	BMP2,CCND2,CD44,CD55,CENPF,COL1A1,CXCL16,GPRC5B,HMGB2,HTATIP2,IL18,IL1R1,IL33,INHBA,LIF,NEDD9,NOS2,PAK1,PHGDH,PIK3CG,PLEK,PTX3,RARRES1,SERPINB2,SLC7A5,TOP2A,TREM1	266 (19)
TSC2		other		1,920		1,60E-04	A2M,CCND2,CRYAB,DDIT3,EGR1,EMP3,IL1R1,PDGFRA,PDGFRB,PKIB,PLP2,SNAP91,SPRED2,TAGLN,VAMP8	231 (19)
ziritaxestat		chemical drug		0,707		1,63E-04	AMIGO2,CCN2,CEMIP,FST,GBP2,IFIT1,IGF1R,TAGLN
NRG2		growth factor				1,66E-04	BNIP3,CCN2,EGFR,EGR1,HES1,IER2,IER3,JUNB,LIFR	244 (20)
propylthiouracil		chemical drug		1,732		1,69E-04	C1QTNF3,CPE,CSRP3,EMP3,FBLIM1,INA,MAP2,MLLT11,MYOCD,NRP1,PCOLCE2,QPCT,SERPINB1,SFRP2,SRM,TRIB3,ZKSCAN1
YOD1		enzyme		0,254		1,72E-04	ANKRD1,CCN2,IFIT1,INHBA
maxacalcitol		chemical drug		-1,192		1,72E-04	EGFR,NGF,PTHLH,VDR	142 (11)
actinonin		chemical reagent				1,74E-04	ASNS,CHAC1,PSPH
tyrphostin 25		chemical drug				1,74E-04	COL1A1,HSD17B1,IGF1R
GNA13		enzyme				1,75E-04	CNN1,EGR1,MAP3K5,NOS2,TAGLN	198 (20)
SMURF2		enzyme		0,692	bias	1,75E-04	CCN2,EGFR,NEDD9,SERPINE1,SMAD2	150 (13)
isoproterenol		chemical drug		-1,813		1,82E-04	COL1A1,CYP1B1,DHRS3,FOSL1,FSHR,INA,JUNB,LIF,LPL,MYOCD,NGF,NOS2,PLAGL1,VWF	261 (23)
PDLIM2		other		0,302		1,83E-04	CEMIP,F2RL2,FXYD6,KCTD12,NPR3,NR2F1,NUDT11,OBSL1,SLC43A3,STC2,TAGLN
IL17A		cytokine		1,410		1,83E-04	CCN2,COL1A1,FOSL1,GADD45A,GBP2,IL18,IL33,LIF,LPL,METRNL,NOS2,NRP1,NTN1,PGF,PTGFR,SERPINE1,SMAD2,TIMP3,VWF	268 (18)
PAX3-FOXO1		fusion gene/product		0,879		1,84E-04	AXL,CCND2,CREB3,EPB41L3,FABP5,FOSL1,IER3,IGF1R,ITGA5,MARCHF3,MET,PRSS23,PTGR1,SDC1,SERPINB1,SLC7A5,SOBP,TOP2A	169 (10)
bleomycin		biologic drug		-1,735	bias	1,87E-04	ACKR3,BMP4,CCN2,COL1A1,EGFR,FGFR1,FOSL1,IL18,LMNB1,MSN,NOS2,SERPINE1,SFRP2,TIMP3,VWF,WNT5A	268 (20)
cinnamaldehyde		chemical toxicant		-0,102		1,94E-04	CCN2,DUSP6,EGR1,GCLC,GPX1,INSR,NOS2,SLC7A11,SRXN1,TLR6	265 (20)
CRNDE		other		-1,134	bias	1,94E-04	DUSP6,EGFR,EPHA2,IL1R1,PDGFRB,PGF,RRAS
RARA		ligand-dependent nuclear receptor		0,419		1,96E-04	CD44,CENPF,CRABP2,CYP19A1,DHRS3,EGR1,FGFR1,GATA3,IL1R1,IL6R,INSL3,LIFR,MND1,NEDD9,NR2F1,NRP1,NTN1,Pga5,PIK3CG,PVR,RARRES1,SLC17A9,SLC7A11,ZNF367	266 (23)
PRKCA		kinase		0,394		1,99E-04	CCN2,CD55,COL1A1,EGR1,HES1,IFIT1,LPL,NOS2,PLD1,PVR,SEC23IP,SERPINE1	217 (19)
CDK19		kinase		1,667	bias	2,03E-04	CCND2,CGRRF1,EPHA2,FDXR,FST,GADD45A,LIF,PLK2,PLK3,SDC1,SLC7A11,TRIB3,VDR
losartan potassium		chemical drug		1,505		2,03E-04	CCN2,COL1A1,EGR1,GBP2,IGF1R,IL18,MAP2,NOS2,NPHS2,OLR1,PTHLH,RBP4,SERPINE1	253 (23)
mifepristone		chemical drug	Activated	2,479		2,04E-04	BCAT1,CCN2,EGR1,FST,HSD11B1,INHBB,ITGA2,JUNB,NDP,NDRG1,PDGFRA,PLK2,PTPN5,PTX3,SERPINE1,SFRP2,SNAP25,SRM,TENM3,TIMP3,TK1,VDR	311 (25)
SP2509		chemical reagent		-0,657		2,12E-04	ADAMTS1,ANKRD1,BCAT1,CCND2,CENPF,CRABP2,DDR2,DHRS3,DSG2,EGFR,ESR1,FGFR1,INPP5F,LMNB1,MAP2,MET,MSN,PAK1,PLK2,PREX1,PSAT1,SMAD2,STC2
DKK1		growth factor	Activated	2,203		2,18E-04	BMP4,CD44,COL1A1,GATA3,LBH,SNAI2,SOX9,TAGLN,WNT5A	236 (15)
methylprednisolone		chemical drug	Inhibited	-2,083		2,32E-04	A2M,ASNS,CCN2,CD44,DHRS9,DSC2,DUSP6,FABP5,GADD45A,GBP2,GCLC,GPT,IDH2,IL1R1,IL6R,ITGA2,ITGA5,LPL,LYVE1,PDE3B,PLAUR,PSAT1,REL,SDC1,SERPINB1,SERPINE1,SLC16A6,SLC2A3,SOD3,TIMP3,TLR6,TOP2A,VMP1,ZNF622	253 (18)
CREM		transcription regulator	Inhibited	-3,052		2,33E-04	BHLHE40,CCND2,CRABP2,CYP19A1,EGR1,FSHR,INA,INHA,JUNB,MKNK2,NEXN,NFIL3,NOS2,SPTY2D1	283 (23)
ATP2B2		transporter		-0,956		2,34E-04	A2M,DDIT3,DDR2,GADD45A,NUPR1,SLC1A5,SOD3	172 (8)
ARRB1		transcription regulator				2,34E-04	COL1A1,EGFR,EGR1,JUNB,LPL,NOS2,SERPINE1	245 (21)
HDAC1		transcription regulator		0,834		2,39E-04	CCND2,CD44,COL1A1,EGFR,EGR1,ESR1,HES1,INA,MEF2C,NASP,NEXN,NOS2,PREX1,SERPINB2,SERPINE1,SNAI2,SOX9,TAGLN,TOP2A,VDR	247 (20)
LINC00963		other		-0,447		2,41E-04	CREB3L1,DDIT3,EGFR,PCK2,TRIB3
dibutyl phthalate		chemical toxicant		-1,746		2,45E-04	CYP19A1,FSHR,FST,INHBB,JUNB,SERPINE1	268 (24)
metformin		chemical drug		0,441		2,48E-04	BMP2,CCN2,CCND2,CYP19A1,CYP1B1,DDIT3,EGFR,GRB14,IGF1R,IL1R1,INSR,LCAT,PIM2,SERPINE1,SPRED2,VWF	264 (19)
sodium arsenite		chemical drug		-0,483		2,48E-04	CCND2,DDIT3,EGR1,EPAS1,ESR1,GADD45A,GCLC,GPT,OLR1	221 (15)
ADCYAP1		other		-1,363		2,53E-04	AMACR,EFHC1,EGR1,EPHA2,FST,GATA3,IDH2,IER3,KRT8,NOS2,NPR3,PLAGL1,S100A10,SERPINB1,SERPINE2,SNAP25,TGFBI,TK1	244 (15)
IL2		cytokine		-1,192		2,58E-04	ADAM19,ARHGEF2,BHLHE40,BMP2,CAPG,CCND2,CD44,DSG2,DUSP6,EEF1E1,EPAS1,FGFR1,FYN,GARS1,GATA3,IER3,IL18,IL1R1,ITGA2,LIF,LIFR,NDRG1,NOS2,NRP1,PDE3B,PIM2,PTHLH,SERPINE1,SLC2A3,SLC3A2,SPRED2,STC2,TNFRSF12A,TRIB2,TRIB3,YARS1	221 (18)
TLR4		transmembrane receptor		-1,787	bias	2,73E-04	ACP3,BMP2,CCND2,CD44,CERS6,DDIT3,GBP2,IDH2,IL18,INHBA,MARCHF3,MET,NOS2,PAK1,PLAGL1,PLEK,PLK2,PTGFR,PTX3,REL,SLC7A11,TREM1,TSPO	232 (17)
caffeic acid phenethyl ester		chemical drug		-0,084	bias	2,77E-04	CD44,CYP19A1,DDIT3,EGFR,EGR1,ESR1,NGF,NOS2,OLR1,PLD1,PTGFR	229 (17)
L-serine		chemical - endogenous mammalian		1,999		2,79E-04	PCK2,PHGDH,PSAT1,PSPH
CNB-001		chemical reagent	Inhibited	-2,000	bias	2,79E-04	ASNS,DDIT3,SLC7A11,SYN1
ERK		group	Inhibited	-2,841		2,86E-04	AXL,CCN2,COL1A1,EGFR,EGR1,EPAS1,EPHA2,ESR1,FOSL1,FST,GCLC,IER3,JUNB,LIF,NDRG1,SERPINB2,SERPINE1,SNAI2	222 (18)
NFE2L2		transcription regulator		-1,069		2,92E-04	ACE2,BNIP3,CCN2,COL1A1,DDIT3,EPAS1,FXYD1,GCLC,GPX1,GPX3,GSTA3,HTATIP2,IFRD1,IMPDH1,LPL,MEF2C,NOS2,NUCB2,PFN2,PHGDH,PSAT1,SERPINE1,SLC1A4,SLC6A9,SLC7A11,SNAI2,SOD3,SRXN1	229 (19)
5-fluorouracil		chemical drug		0,038		2,94E-04	BNIP3,CCND2,CGRRF1,EGR1,EPHA2,FDXR,GADD45A,GARS1,IDH2,LIF,PIK3CG,PLK2,PLK3,SDC1,SERPINB1,SERPINB6,SLC7A11,SNAI2,SRM,TNFRSF12A,TRIB3,VDR	230 (20)
LDB1		transcription regulator		0,655		2,98E-04	ADAMTS9,CCND2,DUSP15,EGLN3,ESR2,GPRC5B,GRB10,LHFPL2,MAP3K5,MEF2C,NDRG1,PIM2,RASGRP1,SERPINE2,SFRP2,SLC16A5,SOBP,SPRY2,SYNE2,TSPO,VDR
STK11		kinase		-1,789		2,98E-04	A2M,FOSL1,GADD45A,IL33,JUNB,NEDD9,NOS2,PCK2,PDGFRL,PHGDH,PSAT1,PTPRN,PYCR1,RASGRP1,SERPINE1,SNAI2,SRM,STARD10,TARS1,TOP2A,WNT5A	275 (20)
G protein alphai		group		-1,463	bias	3,01E-04	ADAMTS1,ADAMTS9,FOSL1,GBP2,LIF,PTHLH,TAGLN2,TNFRSF12A	177 (7)
FGF10		growth factor		-1,698	bias	3,01E-04	BMP4,CYP19A1,CYP1B1,PERP,SOX9,SPRY2,TIMP3,VNN1	106 (7)
ethanol		chemical - endogenous mammalian		-0,984		3,03E-04	ACKR3,BMP4,CCN2,DDIT3,DDR2,DUSP6,EGFR,EGR1,ESR1,FGFR1,FOSL1,GADD45A,GPT,HTATIP2,IL1R1,MAP2,MEF2C,NOS2,NR2F1,PLK3,SERPINE1,SLC7A11,SRXN1,TENT5A,TLR6,TRIB3	244 (19)
MDK		growth factor		-1,300	bias	3,06E-04	CXCL16,FOSL1,LIF,MYOCD,TAGLN,WNT5A	129 (7)
TIMP1		cytokine	Inhibited	-2,449		3,06E-04	A4GALT,CD44,IL33,MET,PLAUR,TIMP3
TNFSF11		cytokine	Inhibited	-2,745	bias	3,13E-04	BMP4,CD44,ESR1,FOSL1,GCLC,GRB10,IER3,IFRD1,ITGA5,JUNB,NFIL3,NOS2,PLAUR,PLD1,RRAS,SDC1,SERPINE1,SRXN1,TSPAN13	227 (17)
dextran sulfate		chemical drug		0,668		3,14E-04	ADAMTS1,BMP4,CCN2,CLDN1,EFNA5,FGFR1,IGF1R,IL18,KNTC1,NOS2,NRP1,PGF,PHGDH,SDC1,SERPINB2,SERPINE1,SPAG5,SPC25,TOP2A,VDR,WNT2B	260 (21)
ARNT		transcription regulator		-1,424	bias	3,16E-04	BHLHE40,BNIP3,CCND2,CDCP1,CLDN1,CYP1B1,EPAS1,INSR,LOXL2,PCK2,SERPINE1,SLC2A3	217 (14)
UCP2		transporter				3,24E-04	CHEK1,EPAS1,ESR1,LPL,NOS2	211 (16)
WNT7A		cytokine				3,24E-04	ESR1,LBH,PLAUR,SYN1,WNT5A
PTPN3		phosphatase	Inhibited	-2,183	bias	3,24E-04	COL1A1,SERPINE1,TAGLN,TGFBI,VDR	245 (15)
HBEGF		growth factor		0,030	bias	3,33E-04	BHLHE40,BMP2,CCND2,EGFR,EGR1,NOS2,NRP1	258 (23)
miR-6838-3p (miRNAs w/seed AGUCCUG)		mature microRNA		0,000	bias	3,42E-04	EEF1E1,FST,HS6ST2,ITGA5,MET,MYOCD,NEU3,NPR3,TCIM,TPST2
HTT		transcription regulator		-0,853		3,43E-04	AMACR,BHLHE40,C1QTNF3,CAVIN3,CCN2,CLDN1,CRYAB,DDIT3,DUSP6,EGR1,EMP3,EPB41L3,ETV1,FGFR1,FOSL1,FXYD6,GCLC,GPX3,HMGB2,JUNB,KCNJ2,MAP2,NFIL3,NOS2,NR2F1,PDE1B,PFN2,PLAUR,PTPN5,RBP4,SNAP25,SRM,SYN1,SYVN1,TAGLN,TGFBI,TIMP3,TM4SF1	236 (18)
androgen		chemical drug		0,632		3,44E-04	ACE2,BMP4,CD44,FOSL1,INHBA,SDC1,SFRP2,SMAD2,SOX9,STEAP1,TACC2,VMP1,VNN1,WNT5A
RUNX2		transcription regulator		0,057		3,46E-04	BMP2,COL1A1,CREB3,CYP19A1,IBSP,IGF1R,NEXN,SERPINE1,SNAI2,SOX6,SOX9,TAGLN	186 (17)
streptozocin		chemical drug		-0,448		3,51E-04	ATP1B2,CCN2,COL1A1,ESR1,FABP3,FSHR,GPX3,IGF1R,INSR,LMNB1,LPL,NEXN,NOS2,PDGFRA,PTPRN,SERPINE1,SLC2A3,SMAD2,SOD3	272 (23)
palmitic acid		chemical - endogenous mammalian		0,099		3,51E-04	CCN2,CERS6,CPE,DDIT3,EGLN3,GCLC,GPAT3,IBSP,IDH2,IL6R,INHBA,INSR,MET,MGAT4A,NOS2,NTN1,OLR1,SERPINE1,TRIB3	256 (17)
PRL		cytokine		-1,432		3,53E-04	A2M,COL1A1,EGFR,EGR1,ESR1,ESR2,IER3,IFIT1,LYVE1,MSN,NOS2,NUPR1,PARM1,PDGFRA,PTGFR,RABAC1,SDC1,SFRP2,VDR,XDH	310 (22)
N-acetyl-L-cysteine		chemical drug		0,255		3,72E-04	BMP2,BNIP3,CCN2,CCND2,COL1A1,DDIT3,DUSP6,EGR1,GCLC,IGF1R,LPL,MYOCD,NOS2,PLAUR,SERPINE1,TAGLN,TLR6	224 (21)
IL12 (family)		group		-1,893		3,78E-04	ADAM19,CD44,CTH,ETV5,GATA3,LIF,METRNL,NFIL3,NRP1,PIM2,SERPINB1,SLC2A3	262 (15)
daporinad		chemical drug		-0,816		3,78E-04	BHLHE40,CD44,LIF,LMNB1,SERPINE1,VDR	239 (16)
HOXC8		transcription regulator		1,633		3,78E-04	ADAM19,ANKRD1,CNN1,PLAGL1,PMP22,TAGLN
VTN		other		-1,519		3,78E-04	BHLHE40,COL1A1,ITGA5,PLAUR,S100A10,SERPINE1	265 (22)
pituitary adenylate cyclase-activating polypeptide		biologic drug				3,93E-04	CCND2,CRYAB,DUSP6,EGLN3,EGR1,FOSL1,PLK2
ASPSCR1-TFE3		fusion gene/product	Inhibited	-3,317	bias	4,09E-04	ADGRG1,BHLHE40,CRYAB,EPAS1,GPRC5B,HTATIP2,MET,PMP22,SFXN3,TACC2,WIPI1
CREBBP		transcription regulator		1,820		4,18E-04	CAMK1G,CAPG,CCND2,CD44,CDC42EP3,DHRS3,EGR1,FRMD4A,GFRA1,HSD11B1,IGF1R,INHA,LPL,MEF2C,MFHAS1,MYCBP,NDRG1,NOS2,NTN1,PDE3B,PDGFRB,SDC1,SERPINE2,SLC7A11,TAGLN	281 (24)
olomoucine		chemical - kinase inhibitor				4,23E-04	CHEK1,DDIT3,MAP2
TDO2		enzyme				4,23E-04	SLC1A4,SLC1A5,SLC7A11
LY379196		chemical drug				4,23E-04	CD55,EGR1,LPL	128 (7)
quinapril		chemical drug				4,23E-04	CCN2,NOS2,PTHLH	193 (7)
FZD7		G-protein coupled receptor		0,000	bias	4,26E-04	CD44,GCLC,SLC7A11,SNAI2	154 (5)
DRD1		G-protein coupled receptor				4,26E-04	EGR1,INSR,JUNB,S100A10	222 (19)
carbonyl cyanide p-(trifluoromethoxy)phenylhydrazone		chemical reagent	Inhibited	-2,000	bias	4,26E-04	ASNS,CHAC1,PCK2,PSPH
astressin 2B		biologic drug		1,400		4,26E-04	KCNMA1,NGF,SLC2A3,SYN1
CBX7		other	Activated	2,236	bias	4,27E-04	ANKRD1,BMP2,CLDN1,CYP1B1,PAPPA
SMARCD3		transcription regulator	Inhibited	-2,000	bias	4,27E-04	CD44,COL1A1,SOX6,SOX9,WNT5A
STAT5B		transcription regulator		-0,353		4,38E-04	A2M,ADGRG1,ANKRD1,CCND2,CHEK1,CSRP3,CYP39A1,DDIT3,EGFR,ESR1,ESR2,FAM126A,GADD45A,NUCB2,SERPINB6,SLC16A5,SLC39A10,SUSD4,TOX,VNN1,VWF,WARS1	227 (16)
phosphate		chemical - endogenous mammalian		-1,897		4,50E-04	A2M,AXL,BMP2,DUSP6,EGR1,ENPP1,ETV5,FOSL1,H3C8,SLC20A2,STC2	159 (7)
PKD1		ion channel	Activated	2,062		4,53E-04	ATP1B2,AXL,BCAT1,CCN2,CXCL16,DDIT3,EGFR,F2RL2,FGFR1,GLDN,IER2,NEDD9,QPCT,SFXN3,SOX6,VWF
LCN2		transporter		-0,333		4,58E-04	BMP2,CAPG,COL1A1,CYP19A1,ESR1,MSN,NOS2,RBP4,TAGLN2	243 (22)
AKT1		kinase		-0,119		4,61E-04	ANKRD1,BMP2,CCND2,CD44,EGR1,ESR1,FABP5,FXYD5,GCLC,HMGB2,IGF1R,MYOCD,NEXN,NOS2,PDGFRA,PDGFRB,SERPINE1,SLC3A2,SNAI2,TK1	237 (20)
carrageenan		chemical drug		-1,335	bias	4,62E-04	EGR1,ESR1,FOSL1,GRB10,JUNB,NGF,NOS2	255 (21)
trans-cinnamaldehyde		chemical drug		-1,481		4,63E-04	DDIT3,EGR1,GCLC,NOS2,SERPINE1,SRXN1	110 (9)
fluticasone propionate		chemical drug		0,535		4,63E-04	GLDN,HSD11B1,IFIT1,LPL,OLR1,PCOLCE2,RARRES1,SERPINB2,SERPINE1,SLC16A6,SRPX,TIMP3,VWF,WARS1
glucocorticoid		chemical drug		-0,017		4,64E-04	ACE2,CCN2,CD44,COL1A1,CYP19A1,DDIT3,EGFR,GPX3,IBSP,IL18,IL6R,INSR,LPL,NGF,NOS2,PTHLH,SERPINE1,TK1,VDR	273 (20)
resiquimod		chemical drug		-0,963		4,64E-04	CD44,CREB5,DDIT3,GATA3,GPX1,HES1,IER3,IFIT1,IL18,IL33,INHBA,KCNMA1,LIF,MSN,NOS2,PIK3CG,PTX3,REL,WARS1	267 (19)
RHOA		enzyme		-0,863		4,69E-04	CCN2,COL1A1,ESR1,IBSP,NOS2,PAK1,PIK3CG,SNAI2,SOX9,TAGLN	186 (21)
poly rI:rC-RNA		biologic drug	Inhibited	-2,105		4,73E-04	AXL,BMP2,BNIP3,CCND2,CD44,CDC14A,CENPF,EGR1,FOSL1,GBP2,IDH2,IFIT1,IL18,IL33,INHBA,ITGA5,JUNB,LIF,LPL,NEDD9,NFIL3,NOS2,OLR1,PCK2,PLAUR,REL,SARS1,SERPINB2,SNAI2,TARS1,TLR6,TOP2A,WNT5A,YARS1	242 (16)
L-triiodothyronine		chemical - endogenous mammalian		-1,699		4,76E-04	A2M,ATP1B2,BMP4,CCN2,CD44,CTH,CYP19A1,EGR1,EPAS1,ESR1,FGFR1,FKBP10,FKBP7,GLDN,H3C8,HSD11B1,IGF1R,INHA,NOS2,PCK2,PSAT1,RARRES1,RASGRP1,RCAN2,SERPINE1,SFRP2,SLC27A1,SRM,TK1	245 (19)
PPP3CA		phosphatase				5,14E-04	CRYAB,FXYD1,IGF1R,KRT8,LCAT,PLD1,PLPP3,PMP22,PTGFR
prostaglandin D2		chemical - endogenous mammalian		-0,518	bias	5,22E-04	CD44,EPAS1,ESR2,NRP1,PLAUR,SERPINE2,TNFRSF12A,VDR	106 (7)
PTH		other		-0,522		5,35E-04	ADAMTS1,BHLHE40,BMP2,CCN2,COL1A1,DDIT3,EGFR,IBSP,IL33,IL6R,NFIL3,PTHLH,SFRP2,VDR	247 (23)
TEAD4		transcription regulator		-1,000		5,40E-04	BMP4,CCN2,EGFR,FGFR1,GATA3,JUNB,NUAK1,PDGFRL,PLK2,SLC2A3,TAGLN	91 (7)
CAT		enzyme		-0,114		5,41E-04	COL1A1,CYP1B1,GCLC,IGF1R,NOS2,SERPINE1,TAGLN	250 (19)
AIP		transcription regulator		-0,478		5,41E-04	ACKR3,ADGRL4,CYP1B1,NPR3,PDE1B,PLAGL1,RASGRP1	169 (7)
TNFRSF11B		transmembrane receptor		-1,000		5,53E-04	BMP2,COL1A1,IGF1R,NOS2,SDC1	208 (15)
arginine		chemical - endogenous mammalian		0,477		5,61E-04	AXL,DDIT3,EGR1,NOS2,PCK2,SLC7A5	266 (21)
GATA1		transcription regulator		0,085		5,67E-04	CCND2,EGR1,ENPP1,GATA3,IL6R,INHA,INHBB,JUNB,MAP3K5,NFIL3,PIM2,PLEK,REL,SLC3A2,SLC50A1,SOX6,SRM,TOP2A,VDR,VWF	208 (12)
Pdgf (complex)		complex		-1,882		5,75E-04	CCND2,CD44,EGFR,EGR1,INHBA,ITGA5,JUNB,PLAUR,SERPINE1,TIMP3	231 (19)
F2R		G-protein coupled receptor	Inhibited	-2,039	bias	5,75E-04	CCN2,CD44,CD55,EGR1,ESR1,KRT8,MYOCD,PLAUR,TAGLN,VWF	287 (20)
MDM2		transcription regulator		-1,481		5,76E-04	ESR2,IGF1R,INHBB,RABAC1,SERPINB2,SERPINE1,SNAI2,SPRY2,TOP2A	252 (26)
GnRH-A		chemical reagent	Inhibited	-2,376		5,76E-04	EGR1,FOSL1,FST,FXYD5,IER2,JUNB,PRSS23,SCN1B,SERPINE1	248 (23)
ANGPT2		growth factor		-1,452	bias	5,83E-04	ARHGEF2,COL1A1,CRYAB,DDIT3,EGFR,FKBP10,IL18,INPP5F,OLR1,PDGFRB,PTHLH,SERPINE1,SMYD5,SOD3,SRXN1,TNFRSF12A	216 (19)
EIF4E		translation regulator		0,200	bias	5,83E-04	BNIP3,CAPG,CRYBB1,CXCL16,EGFR,ESR1,FOSL1,GPX3,IL18,IL33,NOS2,NRP1,PGF,PLAUR,SRXN1,TGFBI	180 (7)
DUSP1		phosphatase		0,722		5,85E-04	BMP2,DUSP6,EGFR,FOSL1,IER3,IFIT1,NOS2,NRP1,OLR1,PLAUR,SERPINB2,SERPINE1,VNN1	254 (19)
DIO2		enzyme		1,342		5,91E-04	CYP1B1,EGR1,FSHR,FST,GFRA1,GPX8,HS3ST5,INHBA,Olfr593,PI15,SERPINB2
TRAF3IP2		enzyme		-1,463	bias	5,94E-04	CCN2,COL1A1,CXCL16,GATA3,IL18,IL33,NOS2,TNFRSF12A	257 (20)
perhexiline		chemical drug		0,000		6,21E-04	HES1,SLC2A3,TAGLN,WIPI1
Jnk		group	Inhibited	-2,213		6,26E-04	A2M,CCN2,CD44,CD55,COL1A1,DDIT3,EGR1,GADD45A,HES1,NOS2,PLAUR,SERPINE1,SESN2,SNAI2,TNFRSF12A	225 (16)
di(2-ethylhexyl) phthalate		chemical toxicant		-1,069		6,29E-04	CCND2,CYP19A1,EGFR,EGR1,FSHR,SLC27A1,TSPO	188 (12)
CCL5		cytokine	Inhibited	-2,121	bias	6,43E-04	CD44,CYP1B1,DUSP6,F2RL2,IER2,NOS2,OLR1,PLAUR,SERPINB2	224 (16)
SERPINE1	-2,580	other		-0,478		6,74E-04	ANKRD1,CCN2,EGR1,FXYD6,IER3,JUNB,NOS2,PLAUR	289 (23)
ISLR		other		-0,946		6,75E-04	ANKRD1,CCN2,INHBA,PRSS23,SLC7A11,SNAI2	79 (7)
PELP1		other		1,342		6,78E-04	ASNS,BMP2,CYP19A1,EGFR,FYN,HS3ST5,LOXL4,NDRG1,PSAT1,SESN2,TAGLN,TOX2	215 (14)
IGF1R	1,460	transmembrane receptor		-0,063		6,81E-04	ANKRD1,BMP2,CAPG,CAVIN3,COL1A1,CYP19A1,DDIT3,EGR1,ESR1,GRB10,IBSP,IGF1R,INHA,INHBA,INHBB,LPL,TGFBI,TIMP3	277 (23)
FN1		enzyme		-1,690		7,00E-04	BCAT1,CCN2,COL1A1,EGFR,GPX1,IL1R1,ITGA5,NOS2,PDGFRA,PLAUR,SDC1,SERPINE1,SMAD2,SNAI2,SOX9,TAGLN	172 (23)
ETS1		transcription regulator		-1,788	bias	7,00E-04	BMP4,CCN2,CD44,EGR1,JUNB,KRT8,MET,NFIL3,PERP,PTHLH,PVR,SEC23IP,SERPINB6,SERPINE1,SLC7A11,SYVN1	205 (13)
IL3		cytokine		-0,847	bias	7,04E-04	BMP2,CCND2,DDIT3,EGR1,EMP3,FGFR1,GADD45A,GPX1,IL33,JUNB,LIF,NEDD9,NRP1,PDE1B,PHGDH,PIM2,SERPINB2,SH3BP1,SLC2A3,SLC3A2,TARS1,TK1	230 (19)
BMP15		growth factor		-1,183		7,05E-04	CYP19A1,FSHR,PAPPA,PTX3,SLC29A2	34 (4)
bisindolylmaleimide iv		chemical drug		0,640	bias	7,05E-04	CCN2,EGR1,GFPT1,ITGA2,NOS2	216 (19)
PRKAA1		kinase		0,434		7,06E-04	ACKR3,CDC42EP3,CENPF,DDIT3,EGLN3,GPX1,IGF1R,IL1R1,MAP2,NOS2,PDGFRA,PMEPA1,PTPRN,SPRED2	242 (22)
S100A9		other		-0,277		7,06E-04	A2M,ADAMTS1,BCHE,BHLHE40,ETV5,FBLIM1,FOSL1,FXYD1,IL33,KCNMA1,NOS2,OLR1,PLK3,ROBO2	45 (4)
nitrofurantoin		chemical drug		0,000		7,06E-04	A2M,ADAMTS1,AMACR,ASNS,DDIT3,GADD45A,IER3,IFRD1,LCAT,MET,S100A10,SDC1,TIMP3,TNFRSF12A
TGFA		growth factor		-0,571	bias	7,17E-04	CCN2,EGFR,ESR1,HSD17B1,JUNB,PLAGL1,S100A10,SERPINE1,WNT5A	228 (17)
romidepsin		biologic drug				7,17E-04	DDIT3,DUSP6,EGFR,EGR1,INSR,PLAUR,SERPINB2,SPRY2,TIMP3	209 (18)
galactosylceramide-alpha		chemical reagent		0,728		7,29E-04	CCN2,GATA3,GPT,JUNB,NOS2,NRP1,REL	256 (18)
ROCK		group		-0,651		7,29E-04	BMP2,CCN2,CNN1,COL1A1,IBSP,SOX9,TAGLN	216 (23)
FHL2		transcription regulator		0,193		7,29E-04	CNN1,IBSP,INHA,NOS2,PDGFRB,TAGLN,WNT5A	94 (7)
WBP2		transcription regulator		0,302		7,34E-04	BMP4,CTH,EGR1,ESR1,HMGB2,MBOAT1,RASGRP3,SFXN3,SLC7A11,TAGLN,TK1,ZNF367	166 (7)
BRCA1		transcription regulator		-1,339		7,56E-04	ATP11C,CYP19A1,CYP1B1,DDIT3,EGFR,EGR1,ESR1,GADD45A,IFIT1,IGF1R,NEDD9,PERP,SERPINE2,SNAI2	230 (20)
RXRA		ligand-dependent nuclear receptor		1,345		7,65E-04	ASNS,COL1A1,CRABP2,CRYAB,FABP3,FABP5,GCLC,GPT,GPX1,IER3,LPL,NEDD9,OLR1,PCK2,PLD1,PMP22,SDC1,SLC27A1,TK1,VDR	245 (22)
NCOA2		transcription regulator		-0,847		7,86E-04	BMP2,EGR1,FST,GPX1,GPX3,GPX8,HSD11B1,LPL,NOS2,PGM3,SOD3,SRXN1,VDR	307 (14)
SB-431542		chemical reagent		0,480		7,93E-04	BMP4,CCN2,CD44,COL1A1,FST,IBSP,PTX3,SERPINB2,SERPINE1,SMAD2,SNAI2,TNFRSF12A	194 (18)
GDF9		growth factor		-0,677		8,06E-04	CCN2,CYP19A1,INHA,INHBA,INHBB,PTX3	248 (17)
ENG		transmembrane receptor		0,770		8,06E-04	BARD1,CCN2,ITGA5,PAK1,SERPINE1,SMAD2	168 (20)
MKX		transcription regulator				8,23E-04	COL1A1,SOX6,SOX9
MCM7		enzyme				8,23E-04	CHEK1,EGFR,MET
6-cyano-7-nitroquinoxaline-2,3-dione		chemical reagent				8,23E-04	EGR1,GFRA1,JUNB
jasplakinolide		chemical - endogenous non-mammalian				8,23E-04	CCN2,SOX9,TAGLN	140 (13)
palbociclib		chemical drug	Inhibited	-2,574		8,41E-04	CENPF,EGR1,GADD45A,HES1,JUNB,OLR1,TK1	153 (7)
EGLN		group		1,255	bias	8,44E-04	A2M,BNIP3,EGLN3,FSTL3,FYN,GATA3,MYOCD,PDGFRL,RLF,SERPINE1,SLC27A1,SOX9,STC2	172 (11)
mir-133		microRNA		0,707	bias	8,60E-04	CCN2,CCND2,CNN1,FOXL2,IGF1R,MET,MSN,TAGLN	151 (12)
PRKCD		kinase	Inhibited	-2,383		8,64E-04	BNIP3,CEMIP,COL1A1,CXCL16,DDIT3,DUSP6,FOSL1,JUNB,LBH,LIF,NOS2,PDLIM7,SERPINB2,SERPINE1	233 (19)
cryptotanshinone		chemical drug		-1,091		8,72E-04	CHEK1,DDIT3,GCLC,NOS2	175 (11)
MESP1		transcription regulator		0,000	bias	8,72E-04	MEF2C,MYOCD,RASGRP3,SNAI2
ITGB6		other		0,068	bias	8,72E-04	COL1A1,PTHLH,SERPINE1,SMAD2	169 (19)
ELF5		transcription regulator				8,72E-04	ESR1,GATA3,KRT8,SNAI2
BDNF		growth factor		-1,142		8,88E-04	BHLHE40,BMP2,CAMK1G,CCND2,DUSP6,EGR1,GPC4,GRB14,IFRD1,INHBB,NMB,NOS2,S100A10,SFRP2,SNAP25,SPRED2,SPRY2,SYN1,TAGLN,TBC1D8,TRIB2	239 (19)
paraquat		chemical toxicant		0,986		9,08E-04	BNIP3,CCN2,COL1A1,GCLC,GPX1,GSTA3,INHBA,KCNMA1,LIFR,SLC7A11,SOD3	195 (13)
mir-8		microRNA		0,528	bias	9,14E-04	ACE2,ADAMTS1,BMP2,CCND2,CLDN1,EGFR,MET,MSN,PERP,PTHLH,SERPINE2,SMAD2,SNAI2,SOX9,SPRY2	175 (17)
laquinimod		chemical drug		-1,265	bias	9,25E-04	ACP3,ADAMTS9,CYP1B1,INHBB,PGF,PMP22,SERPINB10,SERPINB2,SERPINB8,SLC7A11
NVP-TAE684		chemical drug		0,816		9,56E-04	CCND2,EGFR,ETV5,JUNB,SERPINE1,SMAD2	211 (19)
GDF11		growth factor		-1,798		9,56E-04	BMP2,BMP4,FST,IBSP,NOS2,SMAD2
H-7		chemical - kinase inhibitor		1,709	bias	9,56E-04	COL1A1,EGR1,ITGA5,JUNB,SERPINE1,VDR	220 (19)
birabresib		chemical drug		0,408		9,67E-04	ACKR3,ADAMTS1,BCAT1,DDIT3,HS6ST2,INHBE,LXN,SLC38A5
EGR1	-2,020	transcription regulator		-1,769	bias	9,72E-04	CCND2,CD44,COL1A1,EGFR,EGR1,FOSL1,FYN,GADD45A,IGF1R,IL6R,JUNB,NDRG1,SERPINE1,SNAI2,SYN1	260 (21)
IKBKG		kinase	Inhibited	-2,218	bias	9,86E-04	BMP2,DUSP6,EPAS1,GBP2,JUNB,LIFR,NGF,PTX3,SERPINB2,SERPINE2,SOD3	231 (13)
mir-10		microRNA		-0,408	bias	9,86E-04	CD44,GTPBP2,HTATIP2,IGF1R,IL6R,LIFR,MKNK2,RAP2A,SLC1A5,SMAD2,SYVN1	108 (7)
Pka		complex		-0,419		9,97E-04	CCN2,CD44,CYP19A1,DDIT3,EGR1,IGF1R,JUNB,NGF,NOS2,PLD1,PTHLH,SOX9	231 (21)
lovastatin		chemical drug		-0,798		9,97E-04	ADAMTS1,CCN2,DDIT3,FGFR1,GATA3,GPX3,LIF,NOS2,PTHLH,SERPINE1,TAGLN2,VWF	222 (18)
bortezomib		chemical drug		-0,320		1,00E-03	BNIP3,CCND2,CRYAB,DDIT3,ESR1,GADD45A,IGF1R,IL33,LIF,MYOCD,NOS2,PFN2,PKIB,PVR,SDC1,SEC23IP,SRXN1	236 (20)
OGA		enzyme		-0,392		1,00E-03	ADAM19,CD44,CD55,CLDN1,CNN1,CPE,CREB5,CXCL16,FABP3,FGFR1,GADD45A,HSD17B1,IL18,IL6R,ITGA2,LIF,PLPP3,RAP2A,RBP4,SERPINE2,SLC27A1,SOX9,TGFBI,THSD1,TIMP3,TNFRSF12A	168 (7)
NR0B2		ligand-dependent nuclear receptor		1,238		1,01E-03	CCN2,COL1A1,EGFR,EGR1,FGFR1,IL33,NOS2,PCK2,PIK3CG,SERPINE1	243 (21)
LIF	-1,630	cytokine		-1,700		1,03E-03	A2M,BMP2,CYP19A1,CYP21A2,EGR1,HES1,IBSP,JUNB,LIFR,LPL,MEF2C,PLD1,TSPAN7,VWF,WNT5A	167 (18)
NUPR1	-1,420	transcription regulator	Inhibited	-3,053		1,03E-03	ADGRG1,BNIP3,CREB5,DDIT3,ETV1,GADD45A,GBP2,H2AC12,IGF1R,IL6R,LHFPL2,LIF,LMNB1,LRP8,NDRG1,NFIL3,NUPR1,PLK3,PMP22,POLQ,SERPINE1,SESN2,SLC16A6,SPAG5,SPATS2L,SPC25,SYNE2,SYTL2,TRIB3	196 (10)
metribolone		chemical reagent		-1,588	bias	1,04E-03	ACP3,ADAMTS1,CHEK1,CRYAB,EGR1,ETV1,FAM126A,GFPT1,GTPBP2,IDH2,IGF1R,LIFR,NDRG1,NEDD4L,NOS2,PGM3,PMEPA1,PMM2,SCAP,SLC1A4,SLC1A5,SYTL2,TACC2,TM4SF1,WDR19,WIPI1	298 (18)
FOXP3		transcription regulator		1,067		1,05E-03	CAPG,DUSP6,EGR1,GATA3,GBP2,GEN1,IGF1R,IL6R,NFIL3,NRP1,PDE3B,PIM2,PLAGL1,SLC2A3	257 (21)
STAT1		transcription regulator		-0,892		1,07E-03	A2M,AXL,CCND2,COL1A1,EGLN3,EGR1,GATA3,GBP2,HES1,IFIT1,IGF1R,IL18,IL1R1,IL33,KCTD12,NOS2,PDGFRB,S100A10,SMAD2,WARS1	241 (18)
CNTF		cytokine		-0,485		1,08E-03	A2M,EGR1,FGFR1,JUNB,LIF,LIFR,NGF,PDE1B,WNT5A	224 (16)
CXCL8		cytokine	Inhibited	-2,173		1,08E-03	ACKR3,CD44,COL1A1,CPE,CYP19A1,IFRD1,ITGA5,SNAI2	221 (20)
lactacystin		chemical - protease inhibitor		-0,973		1,10E-03	ASNS,CCND2,CRYAB,DDIT3,ESR1,FOSL1,GATA3,GCLC,HMGB2,IFRD1,NEDD9,NOS2,PTPN5,SLC3A2,VDR	250 (21)
Smad		complex		-0,720	bias	1,10E-03	CCN2,COL1A1,PTHLH,SERPINE1,WNT5A	120 (11)
IOX2		chemical reagent		-0,447	bias	1,10E-03	BNIP3,LOXL2,NDRG1,SLC2A3,STC2
calyculin A		chemical toxicant		-1,000		1,10E-03	CCND2,CYP1B1,EGR1,NOS2,VWF	251 (19)
ROCK2		kinase		-1,964		1,10E-03	CD44,CNN1,DSC2,FABP5,MSN,SERPINE1,TAGLN	156 (7)
mir-145		microRNA		1,000	bias	1,13E-03	EGFR,MYOCD,PDE3B,PDGFRA,SOX9,TAGLN	105 (7)
CD44	-2,020	other	Inhibited	-2,058	bias	1,16E-03	ACKR3,CCND2,CD44,COL1A1,CRABP2,DDIT3,GADD45A,ITGA5,MET,PLPP3,PMEPA1,PTHLH,SFRP2,STEAP1,WNT5A	226 (19)
NREP		other		-1,982		1,19E-03	ITGA5,PDGFRA,PDGFRB,TAGLN
PTBP1		enzyme				1,19E-03	CD44,FGFR1,NOS2,WNT5A
LOX		enzyme		-1,914		1,19E-03	IGF1R,PDGFRA,PDGFRB,SNAI2	166 (12)
HOXB4		transcription regulator		0,000	bias	1,19E-03	CCND2,FOSL1,GPX3,JUNB
S100A8		other		-0,535		1,19E-03	A2M,ADAMTS1,BCHE,BHLHE40,ETV5,FBLIM1,FOSL1,FXYD1,IL33,KCNMA1,NOS2,OLR1,PLK3,ROBO2	210 (12)
miR-4653-3p (miRNAs w/seed GGAGUUA)		mature microRNA		1,667	bias	1,19E-03	AP1S3,BEND6,CHRNB1,FOSL1,PLP2,PMP22,RNF24,SNTN,ZKSCAN1
TGFBR1		kinase		-1,789		1,19E-03	BHLHE40,BMP4,CCN2,COL1A1,PTX3,SERPINE1,SNAI2,TAGLN,TGFBI	251 (20)
miR-450a-5p (and other miRNAs w/seed UUUGCGA)		mature microRNA		1,414	bias	1,21E-03	EMP3,ESR1,ITGA5,PDGFRB,SERPINE1,SMAD2,SNAI2,STEAP1
acetaminophen		chemical drug		-0,378		1,24E-03	A2M,AMACR,DDIT3,GADD45A,GPT,GPX1,IFRD1,IGF1R,IL18,LCAT,NOS2,PLAUR	241 (15)
tributyltin		chemical reagent		0,000		1,25E-03	CCN2,COL1A1,IL33,INHBA,LPL,PARM1,PDE1B,PDGFRA,PDGFRB,RCAN2,SOD3	115 (7)
LAS1L		other		1,134		1,26E-03	CEMIP,CRABP2,DUSP6,LOXL4,SESN2,WARS1,WIPI1
PTK2		kinase		-1,718		1,26E-03	COL1A1,ITGA5,KRT8,PCOLCE2,PDGFRB,SERPINB1,TIMP3
brefeldin A		chemical - endogenous non-mammalian		-1,698		1,26E-03	CD44,DDIT3,ESR1,LPL,SESN2,SLC38A5,SYVN1	192 (22)
pregnenolone sulfate		chemical - endogenous mammalian				1,26E-03	EGR1,SYN1	129 (7)
4',6,7-trihydroxyisoflavone		chemical - endogenous non-mammalian				1,26E-03	ESR1,ESR2
6-hydroxy-enterolactone		chemical - endogenous mammalian				1,26E-03	ESR1,ESR2
PARM1	-1,790	other				1,26E-03	BMP2,BMP4
mir-613		microRNA				1,26E-03	MET,RTKN
EIF4E2		translation regulator				1,26E-03	EGFR,PDGFRA
SLC3A2	-1,620	transporter				1,26E-03	ANKRD1,CCN2	98 (7)
RBM3		other				1,26E-03	CD44,DDIT3
FOXL1		transcription regulator				1,26E-03	SDC1,WNT5A
PNRC1		other				1,26E-03	CYP19A1,TK1
pyrilamine		chemical drug				1,26E-03	NGF,NOS2	106 (7)
tyrphostin 47		chemical drug				1,26E-03	HSD17B1,NOS2
SIRT1		transcription regulator		0,637		1,27E-03	BNIP3,CCND2,CYP19A1,DDIT3,EPAS1,ESR1,FGFR1,GADD45A,GFPT1,GSTA3,IDH2,IGF1R,MEF2C,NEDD4L,NOS2,PCK2,PDGFRA,SERPINE1,SFRP2,SLC43A3,SLC7A11,SOD3,TBC1D8,TIMP3	236 (18)
Histone h3		group				1,29E-03	ACKR3,AP1S3,BMP4,CCND2,CYP19A1,DDIT3,EGR1,ERMAP,ESR1,FGFR1,GATA3,HES1,IGF1R,IL6R,INHA,ITGA5,MAGED2,MET,NOS2,PTGR1,SLC16A6,SPATS2L,SYNE2,TACC2,TAGLN,TOP2A,VAMP8	247 (17)
GLI3		transcription regulator		-1,673		1,32E-03	BMP4,CCND2,EGR1,HMGB2,JUNB,PTHLH,PVR,SOX9,WNT2B,WNT5A
AGN194204		chemical drug	Inhibited	-2,496		1,32E-03	ADAM19,CRABP2,CRYBG1,EMP3,GADD45A,GATA3,GBP2,IL33,LIFR,LPL,PARM1,PDE1B,PTGR1,RCAN2,SLC3A2,TOP2A
EP300		transcription regulator		1,185	bias	1,32E-03	CAPG,CDC42EP3,CRABP2,CYP19A1,DHRS3,EGR1,FRMD4A,GATA3,GFRA1,HSD11B1,IGF1R,IL1R1,MEF2C,MET,MFHAS1,NDRG1,NOS2,NTN1,OLR1,PDGFRB,PERP,SDC1,SLC27A1,SLC7A11,TK1	298 (22)
SPRY2	-1,600	other		0,631		1,32E-03	EGFR,EPAS1,ETV1,ETV5,MET,NR2F1	189 (11)
CALR		transcription regulator		0,728		1,32E-03	COL1A1,CRABP2,DDIT3,INSR,LPL,MEF2C	128 (10)
phenacetin		chemical drug	Inhibited	-2,425	bias	1,32E-03	A2M,CD44,FBLIM1,IER3,S100A10,TNFRSF12A
ROCK1		kinase		-1,231	bias	1,35E-03	CCN2,CCND2,CD44,CNN1,COL1A1	270 (23)
imipramine		chemical drug		-0,577		1,35E-03	EGR1,SLC2A3,TAGLN,TSPO,WIPI1	13 (2)
mercuric chloride		chemical toxicant				1,35E-03	DDIT3,GADD45A,GCLC,JUNB,NOS2	259 (20)
MAP2K1/2		group		-1,546	bias	1,35E-03	CCN2,CCND2,DDIT3,EGR1,FOSL1,GCLC,NOS2,PIK3CG	225 (20)
KDM8		enzyme	Inhibited	-2,121	bias	1,35E-03	AMACR,ETV1,HS6ST2,IDH2,PCK2,PKIB,SOX9,WNT5A
8,9-epoxyeicosatrienoic acid		chemical - endogenous mammalian				1,40E-03	CD44,EGFR,PIK3CG	149 (7)
histidinol		chemical - endogenous mammalian				1,40E-03	ASNS,EGR1,SLC7A5
saikosaponin A		chemical reagent				1,40E-03	BMP4,JUNB,NOS2	166 (7)
ANO1		ion channel				1,40E-03	EGFR,MYOCD,TAGLN
PTGES3		enzyme				1,40E-03	NUPR1,PMP22,TM4SF1
CTH	-3,030	enzyme				1,40E-03	ASNS,CTH,DDIT3
OTUB1		enzyme				1,40E-03	CCND2,ESR1,NUAK1
retinaldehyde		chemical - endogenous mammalian				1,40E-03	BMP2,CD44,EGFR
leukotriene D4		chemical - endogenous mammalian	Inhibited	-2,588	bias	1,43E-03	ADAMTS1,BMP2,EGR1,KCNJ2,NDRG1,NEDD9,PDGFRB
PIM1		kinase		0,404		1,43E-03	CCND2,CD44,EPHA2,FOSL1,IGF1R,INSR,MET	226 (21)
NCOA3		transcription regulator		-1,466	bias	1,45E-03	ANKRD1,CCDC80,CCN2,DDIT3,HES1,IGF1R,OTUB2,TAGLN,XDH	273 (24)
ursodeoxycholic acid		chemical - endogenous mammalian		-1,238		1,51E-03	CCN2,COL1A1,DDIT3,GCLC,GPT,NOS2,PDGFRB,VDR	218 (19)
ELK1		transcription regulator		-1,852	bias	1,51E-03	BMP2,EGR1,FOSL1,JUNB,MTHFD2,NUPR1,SLC7A11,TAGLN	242 (19)
captopril		chemical drug	Inhibited	-2,804		1,51E-03	A2M,ASNS,CD44,FBLIM1,IER3,NOS2,S100A10,TNFRSF12A
25-hydroxycholesterol		chemical reagent	Inhibited	-2,188		1,51E-03	ASNS,CHAC1,CYP21A2,DDIT3,FOSL1,GPX3,JUNB,TRIB3	59 (3)
gefitinib		chemical drug				1,52E-03	ADAMTS1,CHEK1,COL1A1,EGFR,ETV5,FOSL1,ITGA2,LIFR,PDGFRA,PLAUR,SLC2A3,SPRED2,TIMP3,TOP2A	257 (19)
BMPR1A		kinase		-1,032		1,54E-03	IBSP,INHBA,PTX3,SERPINE1,SOX6,SOX9	258 (21)
SPHK1		kinase		-1,067		1,54E-03	CCN2,DDIT3,EGR1,IL33,SERPINE1,TAGLN	213 (19)
SOD1		enzyme				1,55E-03	BMP4,COL1A1,CRYAB,FGFR1,GCLC,GPX3,INHBA,JUNB,KCNJ2,LPL,MET,NFIL3,NOS2,PLCB4,PTGR1,PTPN21,SCN1B,SSTR1	289 (20)
estradiol valerate		chemical drug		-0,060		1,57E-03	ESR1,ESR2,INHA,NGF	275 (18)
bevacizumab		biologic drug		0,000		1,57E-03	EGFR,NRP1,PGF,SNAI2
TMSB4		group		-1,091	bias	1,57E-03	BMP2,BMP4,ITGA2,SERPINE1	171 (7)
GAS2L3		other		1,000	bias	1,57E-03	CCND2,LIF,PLK2,TM4SF1
ODC1		enzyme		0,283		1,57E-03	NOS2,PDGFRA,PDGFRB,SERPINE1
CXCR2		G-protein coupled receptor				1,57E-03	GPT,IFRD1,NOS2,SOX9
GFAP		other				1,57E-03	CD44,CREB3L1,ITGA2,KCNJ2
N-carbobenzyloxy-leucine-leucine-norvalinal		chemical - protease inhibitor		-1,948		1,57E-03	CYP19A1,EPAS1,NOS2,SERPINB10
FGF1		growth factor		-0,277		1,58E-03	CCN2,DUSP6,EGR1,FGFR1,GCLC,GPX1,PMEPA1,SERPINB1,SNAI2,TIMP3,TNFRSF12A	257 (21)
CCN1		other		-0,239		1,59E-03	CCND2,COL1A1,ESR1,IL18,ITGA2,ITGA5,NOS2,SERPINE1,WNT5A	238 (24)
CXCR4		G-protein coupled receptor		-1,286	bias	1,62E-03	ACKR3,AXL,CD44,EGFR,EGR1,JUNB,RRAS	254 (22)
NPPB		other		-0,391	bias	1,64E-03	CCN2,COL1A1,CYP19A1,FDXR,GSTA3	137 (11)
IGF2BP1		translation regulator		1,067		1,64E-03	CD44,COL1A1,DDIT3,GADD45A,SOX9	183 (11)
CHADL		other		0,447		1,64E-03	CRYAB,MEF2C,MET,PTX3,SOX9
SFN		other		-1,287		1,64E-03	DSC2,DSG2,IL1R1,KRT8,SNAI2	161 (7)
TBXT		transcription regulator		-1,342	bias	1,64E-03	CD44,COL1A1,DUSP6,SOX6,SOX9
EZH2		transcription regulator	Activated	2,559		1,67E-03	ACKR3,AMACR,BMP2,BMP4,CCND2,CEMIP,CHRNB1,COL1A1,CYP1B1,EGFR,EGR1,EPAS1,GATA3,IBSP,NDRG1,PDGFRA,PIM2,SFRP2,SLC7A11,TIMP3,TSPAN7,VDR	261 (19)
KDM3B		enzyme				1,67E-03	ADAMTS1,CCN2,CMBL,DGKH,NEDD4L,PAPPA,SPAG5,TSPAN7
PIK3CA		kinase		0,557		1,67E-03	CD44,NOS2,PDGFRA,PDGFRB,PIK3CG,SERPINE1,SNAI2,TK1	221 (21)
GNA12		enzyme		-1,242		1,67E-03	CNN1,DDR2,EGFR,GCLC,GSTA3,NOS2,PDGFRA,TAGLN	216 (19)
pyrrolidine dithiocarbamate		chemical reagent		0,421	bias	1,69E-03	BMP2,CCN2,COL1A1,GCLC,IGF1R,NOS2,PDGFRA,PLD1,SERPINE1,SOX9	237 (13)
dalfampridine		chemical drug		-1,300	bias	1,78E-03	DUSP6,EGR1,IER2,JUNB,SLC2A3,SPTY2D1
MAP2K4		kinase		0,243	bias	1,82E-03	CD44,EGFR,GADD45A,MEF2C,NOS2,PAK1,VDR	206 (19)
MET	-1,540	kinase		0,302		1,83E-03	CCND2,CD44,CLDN1,ESR1,GATA3,GCLC,IL18,INHBA,PAPPA,PERP,PLK2	212 (17)
calcimycin		chemical reagent		-0,176		1,84E-03	DDIT3,EGR1,FOSL1,HSD17B1,INHBA,JUNB,NGF,NOS2,SERPINE1,SYN1	238 (23)
homocysteine		chemical - endogenous mammalian		-1,824		1,84E-03	ASNS,DDIT3,GADD45A,LPL,NDRG1,NPHS2,OLR1,PGF,SNAI2,TRIB3	238 (16)
miR-1301-5p (and other miRNAs w/seed GCUCUAG)		mature microRNA		0,333	bias	1,90E-03	ACKR3,ACP3,FOXL2,IL33,MSN,SLC38A4,SNTN,TOP2A,TSPAN7
tert-butyl-hydroquinone		chemical reagent		-0,901	bias	1,90E-03	FOSL1,GADD45A,GCLC,GSTA3,JUNB,RAP2A,SERPINE1,SESN2,WNT5A	215 (18)
resveratrol		chemical drug		-0,515		1,96E-03	BMP2,CCND2,CYP19A1,CYP1B1,DDIT3,EGFR,EGR1,ESR1,ESR2,FOSL1,GATA3,GPX1,IFIT1,IL18,NOS2,SERPINE1,SESN2,VDR	255 (19)
C1QA		other		0,277		1,97E-03	CD44,EGR1,MAP2,S100A10,SERPINE1	211 (15)
UXT		transcription regulator		1,195		1,97E-03	CHEK1,F5,KDELR3,PMEPA1,SEC24D
26s Proteasome		complex		0,128		2,02E-03	BMP2,DDIT3,EGFR,ESR1,FOSL1,HMGB2,JUNB,MYCBP,SMAD2,TK1,TOP2A,WIPI1	312 (22)
ERN1		kinase		-0,251		2,02E-03	CYP1B1,DDIT3,FKBP11,GPT,LPCAT2,NOS2,PVR,SEC24D,SERPINB2,SLC25A28,SYVN1,WARS1	183 (8)
IL13		cytokine		-1,592		2,03E-03	ACKR3,ADGRE3,BPIFC,CCN2,CD44,COL1A1,EGFR,EGR1,EPAS1,GATA3,GPX3,HSD11B1,IL18,IL1R1,NOS2,NTN1,SERPINE1,SLC16A6,SLC26A6,SLC43A3,SNAI2,VNN1,WNT5A	214 (17)
MAPK1		kinase		-0,799		2,03E-03	CCDC80,CCN2,CRABP2,CRYBG1,EGLN3,EGR1,ESR1,GATA3,GBP2,IFIT1,ITGA5,JUNB,LIF,NOS2,NRP1,NUPR1,PLD1,PSAT1,SERPINE1,SFRP2,SPRY2,TACC2,VDR	240 (18)
desoxycorticosterone		chemical - endogenous mammalian		-1,154	bias	2,04E-03	CCN2,COL1A1,NOS2,SERPINE1	202 (16)
mir-7		microRNA		0,621	bias	2,04E-03	IGF1R,MKNK2,SLC2A3,SNAI2
SCX		transcription regulator		0,882		2,04E-03	COL1A1,SNAI2,SOX9,TIMP3
DMH1		chemical reagent		-0,152	bias	2,04E-03	IL18,INHBA,LOXL2,NOS2
GCG		other		0,216		2,05E-03	ACKR3,BMP4,CCN2,FST,GFRA1,IGF1R,PLK3,TENT5A	229 (18)
MEF2D		transcription regulator		-0,563		2,05E-03	CCN2,GCLC,GSTA3,JUNB,MYOCD,SLC7A11,SOD3,SRXN1
1810019D21Rik		other		-0,378		2,05E-03	F5,FST,GPX1,ITGA2,KCNN1,SLC7A11,SNAI2
Ngf		group		-1,941	bias	2,05E-03	EGR1,FGFR1,IER2,MAP2,NOS2,PLAUR,SERPINE1	228 (20)
Laminin (complex)		complex	Activated	2,219		2,05E-03	COL1A1,EGFR,ETV5,SERPINE1,SNAI2,WNT5A	264 (23)
GDF2		growth factor		-0,058	bias	2,08E-03	COL1A1,CRYAB,EGFR,LYVE1,NGF,NRP1,RASL11B,SERPINE2,SLC3A2
miR-6509-3p (miRNAs w/seed UCCACUG)		mature microRNA		1,508	bias	2,12E-03	ANKRD1,BPIFC,CCN2,ERMAP,HEG1,MOB3B,NPR3,NUDT11,OTUB2,PELI2,WNT2B
TLR2		transmembrane receptor		-0,921		2,15E-03	BMP2,GADD45A,GATA3,IL18,IL33,NOS2,PTGFR,PTX3,SLC7A11,TREM1,VDR,VWF	222 (18)
RET		kinase		-1,890		2,15E-03	COL1A1,CRYAB,DUSP6,EGR1,ETV1,GFRA1,GPX1,MET,PLAUR,RNF19A,TAGLN2,TIMP3	244 (21)
CHUK		kinase		-1,464	bias	2,17E-03	ACKR3,BMP2,CLDN1,DUSP6,GBP2,JUNB,LIFR,NGF,PTX3,SERPINB2,SERPINE2,SOD3,TIMP3,TK1	230 (12)
1L-6-hydroxymethyl-chiro-inositol 2-(R)-2-O-methyl-3-O-octadecylcarbonate		chemical - kinase inhibitor				2,19E-03	CXCL16,NOS2,PTX3	163 (11)
pyrophosphate		chemical - endogenous mammalian				2,19E-03	ENPP1,SOX9,WNT5A
L-type Calcium Channel		complex				2,19E-03	EGR1,ENPP1,KCNJ2	175 (10)
HOXA-AS2		other				2,19E-03	DDIT3,EGFR,PLK3
CLEC14A		other				2,19E-03	EGR1,NPHS2,PLAUR
NELFA		other				2,19E-03	CYP1B1,JUNB,TOP2A
SERPINH1		other				2,19E-03	COL1A1,DDR2,SERPINE1	167 (7)
calmidazolium		chemical drug				2,19E-03	EGR1,FOXL2,SOX9	101 (7)
N,N-dimethylarginine		chemical - endogenous mammalian				2,19E-03	CCN2,NOS2,SERPINE1	191 (17)
1-methyl-4-phenyl-1,2,3,6-tetrahydropyridine		chemical toxicant		-0,252		2,27E-03	CLDN1,EGR1,GPT,IDH2,LIF,MAP2,NGF,NOS2,PDGFRA	270 (19)
VCAN		other		-0,577		2,30E-03	ADAMTS9,CPE,EGFR,FABP5,FST,IFIT1,INHBB,ITGA5,LOXL4,MEF2C,METRNL,SPATS2L
NOTCH3		transcription regulator		-1,748	bias	2,30E-03	EPAS1,HES1,NOS2,PDGFRB,PTX3,SNAI2,TAGLN	174 (10)
MYRF		transcription regulator		-1,134		2,30E-03	CCN2,GRB14,JUNB,LOXL4,PLAUR,PWWP3B,TENT5A
celecoxib		chemical drug		-0,586		2,32E-03	CENPF,CHEK1,DDIT3,ESR1,GADD45A,IGF1R,MET,NOS2,SERPINE1,WNT5A	265 (23)
staurosporine		chemical drug		-1,567		2,32E-03	COL1A1,EGFR,FOSL1,IGF1R,INHBB,NEDD9,NOS2,SERPINE1,TK1,VDR	263 (23)
IRF2BP1		transcription regulator				2,35E-03	ADAMTS1,EGFR,GPR50,INHBA,SEC24D
GLIS2		transcription regulator	Activated	2,000	bias	2,35E-03	CCN2,COL1A1,IL33,SERPINE1,SNAI2	103 (7)
miR-891a-5p (miRNAs w/seed GCAACGA)		mature microRNA		1,342	bias	2,35E-03	FXYD5,NPR3,PRRG4,SEC24D,SLC17A9
mir-126		microRNA				2,35E-03	GATA3,MYOCD,PLK2,SNAI2,TAGLN2
SFRP4		transmembrane receptor		-0,651	bias	2,35E-03	CYP19A1,FSHR,IL18,INHA,SFRP2
pidnarulex		chemical drug	Inhibited	-2,236	bias	2,35E-03	GADD45A,IER3,LOXL4,PLK2,SESN2
TXNRD1		enzyme		-0,816		2,35E-03	GCLC,GPX3,GSTA3,PTGR1,SCAP,SRXN1
NOTCH2		transcription regulator	Inhibited	-2,417		2,35E-03	CNN1,COL1A1,EPAS1,HES1,SOX9,TAGLN	98 (7)
candesartan		chemical drug		1,710	bias	2,35E-03	GFPT1,NPR3,OLR1,PDGFRB,PTHLH,SERPINE1	205 (10)
CEBPA		transcription regulator		-0,038		2,42E-03	A2M,ASNS,CCND2,COL1A1,CRABP2,CYP19A1,GADD45A,HSD11B1,IER3,IL6R,INSR,JUNB,LPL,NFIL3,NRP1,OLR1,PFN2,PTGFR,PTX3,SCAP,SERPINB1,SERPINB2,SERPINE1,VDR	257 (23)
FAS		transmembrane receptor		1,311		2,48E-03	CCN2,CD44,COL1A1,CRYBG1,EGR1,F5,GBP2,IER3,IFIT1,IL18,MEF2C,MET,NOS2,PDLIM7,PIK3CG,PLD1,PTPRN,PTX3,SDC1,SERPINB2,SERPINE1,TAGLN2	240 (17)
DMD		other				2,53E-03	ANKRD1,ARHGAP20,ATP1B2,Cmah,CSRNP3,CSRP3,KCNMA1,LIF,MEF2C,PLPP3,S100A10,SCN1B,SERPINB1,STARD10,SUSD4
MED1		transcription regulator	Inhibited	-2,111	bias	2,53E-03	BHLHE40,CCND2,CREB5,EML1,GADD45A,LIF,MEF2C,MET,MND1,OLR1,OTUB2,PXK,SLC27A1,STC2,VDR	268 (20)
Z-LLL-CHO		chemical - protease inhibitor		-1,115		2,59E-03	CCN2,CCND2,CRYAB,DDIT3,DDR2,EPAS1,ESR1,ETV5,HMGB2,IER3,MET,NOS2,PDGFRA,PLK3,PTGFR,PTPN5,SLC27A1,SMAD2,TREM1,VAMP8,VDR	254 (19)
PDGF-DD		complex		-1,000		2,59E-03	PDE1B,PDGFRA,PGF,TNFRSF12A
FZD8		G-protein coupled receptor		-0,404		2,59E-03	BMP2,BMP4,CCN2,COL1A1	199 (14)
lapatinib/pazopanib		chemical drug		0,000		2,59E-03	EGFR,EGR1,MET,SLC16A6	94 (7)
vanadate		chemical - other		-1,192		2,59E-03	CHEK1,ESR1,INSR,NOS2	276 (22)
RB1		transcription regulator		0,355		2,63E-03	BARD1,BNIP3,CCN2,CD44,CHRNB1,DDIT3,EGR1,EHD3,FOSL1,FST,FXYD1,GADD45A,GPR85,HES1,HMGB2,IGF1R,JUNB,LOXL2,MEF2C,MET,MSN,OLR1,PMEPA1,PRSS23,PTX3,SERPINE1,TPST2,TREM1	230 (20)
miR-4713-5p (miRNAs w/seed UCUCCCA)		mature microRNA		-0,258	bias	2,67E-03	ARHGEF28,BRINP1,CSRP3,FKBP14,GATA3,GLIPR2,MYOCD,NEU3,NPR3,PERP,PRSS35,RAP2A,REL,STYXL1,VDR
PTPRJ		phosphatase		-0,816	bias	2,69E-03	ACP3,IL18,INHBA,MET,PLAGL1,PLAUR	110 (7)
promegestone		chemical drug		-0,391	bias	2,74E-03	CCN2,CYP19A1,EGFR,IER3,IL1R1,INHBB,PIM2,TK1	217 (20)
PRKG1		kinase		1,387		2,77E-03	CCN2,COL1A1,NOS2,SERPINE1,TAGLN	177 (21)
SND1		enzyme				2,77E-03	CLDN1,ETV1,NR2F1,QPCT,SNAI2
IFRD1	-1,700	other		1,387		2,77E-03	CCN2,CRABP2,CTH,SYN1,TK1
SSRP1		transcription regulator				2,77E-03	EGR1,KRT8,LOXL2,MSN,TAGLN
WNT1		cytokine		-0,479	bias	2,79E-03	BMP4,CCDC80,CCND2,DNAJC1,EGR1,HES1,IGF1R,JUNB,LBH,SERPINE1,SERPINE2	261 (23)
LDLR		transporter				2,85E-03	BMP2,CD55,CENPF,CYTH1,DDIT3,DHRS9,EGR1,FABP3,FABP5,IER3,KNTC1,LPL,PCK2,PKIB,SYN1,TOP2A	179 (13)
IDH1		enzyme				2,86E-03	BCAT1,CREB3L1,DDIT3,EGR1,EPAS1,GPT,LPL	126 (7)
silibinin		chemical drug		0,623	bias	2,86E-03	CCN2,CD44,EGR1,IGF1R,NOS2,PLAUR,SNAI2	199 (14)
hydroxyurea		chemical drug		0,922	bias	2,86E-03	CCND2,CHEK1,GADD45A,GPX1,IFIT1,KRT2,TK1	227 (16)
MECP2		transcription regulator		-0,532		2,91E-03	CAPG,EFNA5,EGR1,ESR1,FXYD1,INA,JUNB,SLC2A3,SYN1,SYN3	172 (8)
RARB		ligand-dependent nuclear receptor		-0,971		2,96E-03	CRYAB,DHRS3,EGFR,EGR1,GADD45A,GBP2,IFIT1,INSL3,NR2F1,NTN1,Pga5,SLC17A9	236 (12)
ACOX1		enzyme		1,897		2,99E-03	ADAMTS1,DDIT3,EGFR,GADD45A,HSD11B1,KRT8,LPL,NUPR1,QPCT,TAGLN2,TRIB3	162 (7)
miR-6841-3p (miRNAs w/seed CCUUGCA)		mature microRNA		0,905	bias	2,99E-03	CHST11,GADD45A,IGF1R,LBH,LYVE1,PLD1,PRRG4,SRXN1,TMEM241,WNT2B,ZNF256
semaxinib		chemical drug	Inhibited	-2,159		2,99E-03	ACKR3,CYP19A1,CYP1B1,EGR1,HES1,IL1R1,MYOCD,PTX3,RASGRP1,SERPINE1,VWF	275 (22)
MACROH2A1		other		1,238		3,00E-03	CCND2,CTHRC1,EGR1,FSTL3,GADD45A,LPL,SERPINB2,SERPINE1
JUND		transcription regulator				3,00E-03	CXCL16,CYP19A1,FOSL1,NOS2,PLAUR,SDC1,SERPINB2,TK1	219 (15)
NTRK2		kinase		-1,633	bias	3,00E-03	BMP2,CCND2,EGR1,NOS2,SERPINE1,SNAP25,SOX9,SYN1	230 (20)
FBXO32		enzyme		-0,518		3,00E-03	CCND2,GADD45A,GCLC,GMPPB,IL1R1,MYOCD,PYCR1,SERPINB2	182 (7)
NEDD9	-1,540	other		0,000		3,00E-03	BHLHE40,BMP2,BNIP3,CD44,ITGA2,MKNK2,SERPINE1,TENT5A	194 (18)
MASTL		kinase		0,728	bias	3,05E-03	ARHGEF2,CYP1B1,PAPPA,RAP2A,SERPINE1,SLC2A3
CLDN7		other		-0,184		3,13E-03	CCN2,F5,FADS3,FOSL1,PHGDH,PLGRKT,PRSS23,SERPINB1,SYTL2,WIPI1
GLI2		transcription regulator		1,307		3,13E-03	BMP4,CCND2,GATA3,IL6R,JUNB,MEF2C,NTN1,PTHLH,SOX9,VDR	158 (10)
BHLHE40	-1,500	transcription regulator		-0,213		3,16E-03	Cmah,CRABP2,EGLN3,IL6R,INHBA,KRT8,MEF2C,OLR1,TENT5A
FGF8		growth factor		-0,435		3,16E-03	BMP2,BMP4,CRYAB,ETV5,FGFR1,PCOLCE2,RGP1,SPRY2,VDR	110 (6)
INSR	1,650	kinase		0,054		3,18E-03	ANKRD1,ARHGEF2,BMP4,CCN2,CCND2,CERS6,CRABP2,CYP1B1,DDR2,EGR1,GADD45A,GRB10,IER2,IER3,IGF1R,INSR,ITGA5,JUNB,NDRG1,NGF,OLR1,PLAGL1,PRKD1,PTPRN,SERPINB1,SERPINE1,SFRP2,SLC2A3	247 (21)
wortmannin		chemical drug	Activated	2,173		3,18E-03	CCN2,CCND2,CD44,COL1A1,CXCL16,DDIT3,EGR1,ESR1,GCLC,IGF1R,INSR,MSN,NOS2,SERPINE1	212 (18)
WWTR1		transcription regulator		-1,254		3,18E-03	BMP2,CCN2,CD44,COL1A1,SERPINE1,SH3BP1,TK1	116 (11)
RNF31		enzyme		-0,378		3,18E-03	CXCL16,CYP19A1,ESR1,IL18,IL33,IL6R,KCNMA1	131 (7)
EPHB1		kinase				3,19E-03	EGR1,JUNB,SERPINE1	233 (20)
MFAP4		other				3,19E-03	COL1A1,SERPINE1,SMAD2
ST3-Hel2A-2		chemical reagent				3,19E-03	DDIT3,GADD45A,IER3
NDP	-1,700	growth factor				3,19E-03	LIF,NDUFA4L2,NUPR1
bisphenol A diglycidyl ether		chemical reagent				3,19E-03	EGLN3,SERPINE1,VDR	111 (7)
PKNOX2		transcription regulator		0,000	bias	3,24E-03	EGR1,ESR1,GADD45A,SNAI2
BAP1		peptidase		-0,106		3,24E-03	CCN2,CDC14A,DDIT3,LIF	157 (7)
CRHR2		G-protein coupled receptor		-1,715		3,24E-03	KCNMA1,NGF,RBP4,SLC2A3	159 (12)
lapatinib		chemical drug		0,283	bias	3,24E-03	ESR1,FOSL1,ITGA2,JUNB	274 (24)
AGTR1		G-protein coupled receptor		-0,218		3,25E-03	ACE2,EGFR,OLR1,SERPINE1,XDH	177 (18)
TAS4464		chemical drug		-1,342		3,25E-03	EGR1,GADD45A,IDH2,SLC3A2,SLC7A5	181 (7)
miR-545-3p (miRNAs w/seed CAGCAAA)		mature microRNA		1,414	bias	3,29E-03	ANKRD55,ETV1,GLDN,LYVE1,SNAI2,SNAP25,SNTN,TM4SF1
CD36		transmembrane receptor	Inhibited	-2,121	bias	3,29E-03	AXL,COL1A1,IGF1R,LIF,LPL,PLAUR,SERPINB2,SERPINE1	266 (22)
miR-1306-5p (miRNAs w/seed CACCUCC)		mature microRNA		0,277	bias	3,39E-03	BBS5,CTH,DDR1,EGLN3,FDXR,IER3,LBH,NABP1,NASP,SPRY3,STC2,TLR6,WNT2B
mir-30		microRNA		0,963	bias	3,46E-03	CCN2,GADD45A,ITGA2,NEDD4L,SERPINE1,SMAD2	110 (7)
tributyrin		chemical drug		-1,969	bias	3,53E-03	CCN2,CD55,CLDN1,INHBA,NDRG1,OLR1,SERPINB2
ATM		kinase		0,124		3,53E-03	CCN2,CHEK1,FDXR,GADD45A,IGF1R,IL33,SERPINE1	227 (20)
MUC1		other		0,273	bias	3,53E-03	CCND2,CHEK1,EGLN3,GCLC,NRP1,PYCR1,SNAI2	232 (20)
seocalcitol		chemical drug	Inhibited	-2,619	bias	3,53E-03	ANKRD1,FOSL1,GADD45A,NGF,PDGFRB,PDLIM7,VDR	130 (7)
Creb		group		-0,343		3,54E-03	CTH,CYP19A1,EGR1,ETV5,FOSL1,GNB4,GPR50,GPR85,HES1,IER3,INHA,JUNB,NEDD9,PDE3B,PTHLH,PYCR1,SERPINB2,SLC7A11,SOX9	234 (18)
ATF2		transcription regulator		-1,619	bias	3,59E-03	ASNS,DDIT3,EGR1,GADD45A,NOS2,NUPR1,PDGFRA,SNAI2	197 (16)
mycophenolic acid		chemical drug		-1,463		3,59E-03	CCN2,CCND2,CD55,CLDN1,INHBA,OLR1,SERPINB2,SERPINE1	226 (21)
PTGER4		G-protein coupled receptor		0,047		3,63E-03	CD44,CYP19A1,EGR1,GBP2,GPR85,IL18,LHFPL2,NOS2,OLR1,RNF24,TAGLN2	240 (19)
miR-16-5p (and other miRNAs w/seed AGCAGCA)		mature microRNA		1,186	bias	3,64E-03	CCND2,CDC14A,CHAC1,CHEK1,EGFR,FGFR1,GFPT1,GRB10,IFRD1,IGF1R,INSR,ITGA2,KCNJ2,MGAT4A,MLLT11,NDP,NPR3,PAPPA,PLD1,PSAT1,RNF24,SERPINE2,SLC17A9,SLC2A3,SLC38A5,SRPX,TCIM,WNT2B,ZNF622
AMOT		other				3,69E-03	ANKRD1,CCN2	122 (11)
arginase		group				3,69E-03	NOS2,OLR1
Slfn1		enzyme				3,69E-03	PDGFRA,PDGFRB
AMOTL1		other				3,69E-03	ANKRD1,CCN2	129 (12)
volasertib		chemical drug				3,69E-03	ESR1,GADD45A
lanatoside C		chemical - endogenous non-mammalian				3,69E-03	CCND2,NUAK1
Prl3b1		growth factor				3,69E-03	ESR1,ESR2
Prl3d1 (includes others)		other				3,69E-03	ESR1,ESR2	128 (7)
mir-297		microRNA				3,69E-03	CCND2,JUNB
UBE2D2		enzyme				3,69E-03	ESR1,SMAD2
2,5-di-tert-butylhydroquinone		chemical toxicant				3,69E-03	ASNS,DDIT3
nilutamide		chemical drug				3,69E-03	CYP19A1,IGF1R
clomiphene		chemical drug				3,69E-03	ESR1,LIF
mitotane		chemical drug				3,69E-03	DDIT3,MET
glutathione diethyl ester		chemical reagent				3,69E-03	GCLC,PLAUR
vidarabine		chemical drug				3,69E-03	BMP2,FABP3
2-amino-3-phosphonopropionic acid		chemical - endogenous mammalian				3,69E-03	EGR1,JUNB	154 (7)
thymeleatoxin		chemical toxicant				3,69E-03	CD55,INSR
ETV5	-2,220	transcription regulator		-0,788		3,70E-03	CLDN1,ETV5,FXYD5,ITGA5,MET,MSN,PMP22,SNAI2,TIMP3
carbon tetrachloride		chemical toxicant		-0,831		3,72E-03	CCN2,COL1A1,DDIT3,GADD45A,GCLC,INHBE,JUNB,NOS2,PDGFD,PDGFRA,PDGFRB,SMAD2,TIMP3,TNFRSF12A	223 (20)
PROX1		transcription regulator		-1,131		3,79E-03	CPE,IL18,LYVE1,NRP1,PCK2
4-tert-octylphenol		chemical toxicant		-1,260		3,79E-03	CD55,CYP19A1,ESR1,ESR2,FSHR
lithium chloride		chemical drug		-0,090		3,87E-03	BMP2,BMP4,CD44,GATA3,HES1,NOS2,PLD1,PTX3,SOX9,TAGLN	271 (21)
mibolerone		chemical drug		-0,302		3,87E-03	CCDC80,COL1A1,DHRS3,FKBP11,LPL,SCAP,SRM,TGFBI,TIMP3,TK1,TOP2A
Smad2/3		group				3,90E-03	CNN1,FSTL3,GATA3,SERPINE1,TAGLN,TIMP3
ARID1A		transcription regulator		-1,987		3,90E-03	BMP4,HES1,MEF2C,SOX9,WNT2B,WNT5A	218 (12)
caffeine		chemical drug		0,941		3,90E-03	CCN2,EGFR,EGR1,EPAS1,JUNB,LMNB1,SMAD2	232 (23)
TCF3		transcription regulator		-0,304		3,91E-03	CCND2,CD55,CIP2A,COL1A1,ENPP1,ESR1,FKBP11,GADD45A,GATA3,HMGB2,HSD11B1,MEF2C,NFIL3,NUPR1,SEC24D,SERINC5,SERPINB1,SLC7A5,SPC25,TMEM184B,TOP2A,TOX,TOX2	65 (4)
SCAP	1,410	other				3,92E-03	ASNS,DDIT3,FABP5,HSD17B1,MTHFD2,OLR1,SCAP,TRIB3
simvastatin		chemical drug		-0,110		3,92E-03	ADAMTS1,ARHGEF2,BMP2,CCN2,CCND2,CD55,ESR1,GPT,IL18,LPL,NOS2,OLR1,SERPINE1,VWF	234 (19)
SEMA7A		transmembrane receptor		-1,982	bias	3,99E-03	CCN2,COL1A1,EGR1,IL18
FBN1		other		1,067	bias	3,99E-03	CCN2,INHBA,SERPINE1,TIMP3	280 (18)
ELK4		transcription regulator				3,99E-03	EGR1,FOSL1,IL18,JUNB	130 (12)
COL4A3		other				3,99E-03	CCN2,COL1A1,DDR1,ITGA2	88 (7)
EIF4EBP2		translation regulator		1,875		3,99E-03	EGR1,NFIL3,NOS2,SERPINB2	52 (3)
PCDH11Y		other	Inhibited	-2,000	bias	3,99E-03	BMP4,CD44,FOSL1,SFRP2	103 (7)
HSP90AB1		enzyme		0,000	bias	3,99E-03	EPAS1,ESR1,NOS2,SNAI2	218 (21)
vanillin		chemical - endogenous non-mammalian		1,000		3,99E-03	CCN2,DUSP6,GCLC,SLC7A11
WNT5A	-1,590	cytokine		-1,973		3,99E-03	COL1A1,CRYAB,CSRNP3,CYP19A1,EGFR,ESR1,ESR2,FSHR,INHBB,NOS2,PGF,SDC1,SERPINB2	231 (22)
tetrodotoxin		chemical drug				4,12E-03	ADAM19,AMIGO2,EGR1,ETV1,GRB10,IFRD1,INA,MTHFD2,RCAN2,ROBO2,SLITRK4
miR-6851-3p (miRNAs w/seed GGCCCUU)		mature microRNA	Activated	2,111	bias	4,12E-03	GMPPB,GPX3,LOXL4,LYVE1,PYCR1,RASL11B,SERPINB1,SERPINB6,SMYD5,SRXN1,VMP1
CSF1		cytokine		-0,686	bias	4,15E-03	AXL,CCND2,EGR1,F2RL2,GPT,IGF1R,IL18,ITGA5,JUNB,LPL,NOS2,SERPINB2,SERPINE2,SLC1A5,SLC7A5,TLR6	257 (18)
LGALS1		other		-1,195		4,30E-03	CCND2,COL1A1,CXCL16,GPAT3,PTX3,SERPINE1,TOX	229 (19)
CRH		cytokine		-0,323		4,30E-03	IL18,JUNB,KCNMA1,NMB,SLC2A3,SYN1,VDR	216 (12)
NOX4		enzyme		-1,605		4,38E-03	CD44,COL1A1,CTH,EPAS1,GCLC,SERPINE1	211 (16)
CpG oligonucleotide		chemical drug		-0,943	bias	4,39E-03	EGR1,IL18,IL33,NOS2,OLR1,PHGDH,SDC1,SERPINE1,SLC1A5,SLC2A3,SLC7A5	261 (18)
GSR		enzyme		-0,447	bias	4,39E-03	GCLC,GSTA3,PTGR1,SCAP,SRXN1
TLR7/8		group		-0,277	bias	4,39E-03	KCNMA1,PLAUR,SLC7A11,TRIB3,VDR
perfluorooctanoic acid		chemical reagent				4,44E-03	CYP19A1,EGFR,LPCAT2
SERPINA3		other				4,44E-03	CCN2,COL1A1,EGFR	198 (14)
DAB2IP		other				4,44E-03	CD44,EGR1,EPAS1	214 (18)
mir-503		microRNA				4,44E-03	BMP2,FGFR1,IGF1R
ELK3	-1,650	transcription regulator				4,44E-03	EGR1,NOS2,SERPINE1
CDK7		kinase				4,44E-03	EGFR,MET,STC2	163 (7)
monorden		chemical - endogenous non-mammalian				4,44E-03	DDIT3,EGFR,NOS2	223 (20)
prostaglandin		chemical drug				4,44E-03	HSD11B1,LPL,NOS2
miR-92a-1-5p (miRNAs w/seed GGUUGGG)		mature microRNA		1,213	bias	4,44E-03	AMIGO3,CDC14A,CEMIP,COL1A1,FKBP11,FMNL3,GLDN,GPX3,NEU3,PFN2,PGM3,RCN3,RGS6,SLC38A5,TIMP3,TNFSF18,XDH
IL18	-1,700	cytokine	Inhibited	-2,369	bias	4,47E-03	ADAM19,CD44,CTH,CXCL16,IL18,LIF,NFIL3,NOS2,SERPINB1,SLC2A3,SLC3A2,SMAD2	248 (19)
DDX25		enzyme		1,066		4,64E-03	ATP1B2,CCND2,DDR1,FABP5,FXYD1,HMGB2,OTUB2,S100A10,TNFRSF12A
FGFR1	-1,460	kinase		-0,263		4,64E-03	BMP4,CCND2,COL1A1,DDIT3,DNAJC1,FGFR1,HES1,LIF,PLAUR	262 (19)
miR-4433b-3p (miRNAs w/seed AGGAGUG)		mature microRNA		1,667	bias	4,64E-03	GPX3,KIAA0040,MLLT11,OLR1,PLPBP,SFRP2,SLC4A3,SPRY2,WNT2B
ERBB4		kinase		1,463		4,64E-03	ADAM19,DDIT3,EGFR,EGR1,GADD45A,PIM2,SERPINE2,TIMP3	250 (24)
miR-4529-5p (miRNAs w/seed GGCCAUC)		mature microRNA	Activated	2,111	bias	4,67E-03	EGR1,EHD3,FADS3,KIAA0040,LMNB1,NMB,PAK1,RBFA,TNFSF18,VWF,WNT2B
EBF1		transcription regulator		0,152	bias	4,67E-03	COL1A1,ESR1,GATA3,INSR,MKNK2,NFIL3,PCK2,PDE3B,RHOQ,SFRP2,SHC4	130 (7)
pioglitazone		chemical drug		0,686		4,73E-03	ACE2,CCN2,CYP19A1,EGR1,EPAS1,FOSL1,LPL,NOS2,PDE3B,RBP4,SERPINE1,SLC27A1	170 (19)
miR-2054 (miRNAs w/seed UGUAAUA)		mature microRNA		1,890	bias	4,74E-03	CLDN1,MFSD6,RCAN2,REL,RHOQ,TNFSF18,ZNF256
miR-1911-5p (miRNAs w/seed GAGUACC)		mature microRNA		0,378	bias	4,74E-03	BCAT1,CDC14A,CYBRD1,KIAA0040,NABP1,NDUFA4L2,SPTY2D1
IRAK4		kinase				4,74E-03	CXCL16,EGR1,IER2,IFRD1,LIF,NOS2,OLR1	237 (16)
FANCC		other				4,74E-03	FGFR1,HES1,IL1R1,NOS2,NUAK1,PTX3,TOM1L1	116 (7)
LHX2		transcription regulator		-1,091		4,85E-03	COL1A1,GPR50,LIF,ROBO2
CD9		other		1,199		4,85E-03	ITGA2,ITGA5,WNT2B,WNT5A
NOX1		enzyme		0,000		4,85E-03	EGFR,EPAS1,NOS2,PAK1	224 (17)
FOXF2		transcription regulator		0,927		4,85E-03	MYOCD,PDGFRA,TAGLN,WNT5A
PCYT1A		enzyme		0,000	bias	4,85E-03	AXL,FGFR1,FST,GFRA1	157 (7)
paroxetine		chemical drug		1,000		4,85E-03	BNIP3,CD55,MAP2,NOS2
sunitinib		chemical drug		-0,059		4,91E-03	CCN2,CCND2,CD44,MET,NPHS2,TGFBI	171 (16)
NOG		growth factor		1,213		4,91E-03	BMP2,BMP4,CCN2,FST,IBSP,WNT5A	198 (19)
LRP1		transmembrane receptor		1,754		4,91E-03	DDIT3,INSR,NOS2,PDGFRB,SLC2A3,WNT5A	110 (7)
RXRG		ligand-dependent nuclear receptor				4,91E-03	CRYAB,FABP3,FABP5,IL33,LPL,TIMP3	142 (7)
THRA		ligand-dependent nuclear receptor		-0,308		4,96E-03	BMP4,CD44,FGFR1,FST,INHBA,LPL,RCAN2,SERPINE1,SFRP2,TK1,TREM1	239 (22)
2-amino-5-phosphonovaleric acid		chemical - other		1,974		4,96E-03	ADAM19,ADAMTS1,DUSP6,EGR1,GADD45A,GFRA1,IFRD1,JUNB,LBH,LHFPL2,PLK3	92 (7)
HEY2		transcription regulator		1,481	bias	5,06E-03	ANKRD1,BMP2,CNN1,KCNJ2,TAGLN	135 (12)
FGFR3		kinase		-1,387		5,06E-03	BMP4,COL1A1,DUSP6,HES1,SOX9	52 (3)
miR-124-3p (and other miRNAs w/seed AAGGCAC)		mature microRNA	Activated	3,388	bias	5,06E-03	CCN2,CYP1B1,DCTD,DDIT3,DNAJC1,DUSP15,EGR1,ELK3,FBLIM1,HES1,HTATIP2,KIAA0040,LMNB1,PDLIM7,PGF,PLP2,PRKD1,RRAS,SERPINB6,SLC50A1,SNAI2,SOX9,TOM1L1,VSTM4,ZNF367
GW3965		chemical reagent		-1,348		5,06E-03	CENPF,CYTH1,DHRS9,FABP5,IER3,LPL,NOS2,PKIB,SYN1,TOP2A
SFTPA1		transporter		0,956		5,20E-03	CCN2,COL1A1,CYP1B1,EGR1,NOS2,SERPINE1,SFRP2	248 (16)
ANXA7		ion channel		0,378		5,20E-03	CRABP2,DDIT3,FST,FYN,GATA3,ITGA2,SERPINB6
prexasertib		chemical drug		-1,890	bias	5,20E-03	DDIT3,EGR1,IER3,INHBE,PLK2,SERPINE1,VNN1
phenylephrine		chemical drug		0,388		5,20E-03	ANKRD1,CYP19A1,EGFR,EGR1,FST,GCLC,PLAGL1	211 (19)
tyrphostin AG 1478		chemical drug		0,661	bias	5,20E-03	CYP19A1,EGFR,GFPT1,IGF1R,ITGA2,PLAGL1,S100A10	229 (20)
nicotine		chemical drug		-1,932		5,28E-03	BMP2,CCN2,CCND2,CD44,COL1A1,DDIT3,EGR1,GATA3,JUNB,NOS2,PLAUR,PTHLH,SERPINE1,WNT5A	205 (17)
PTEN		phosphatase		-0,628		5,29E-03	ALG3,CD44,CHEK1,CLDN1,EGFR,EPAS1,ESR1,FGFR1,GATA3,GPR85,GPX3,GRB10,GTPBP2,IDH2,IFRD1,IFT20,IGF1R,MET,NDRG1,NFIL3,NOS2,OTUB2,PAPPA,PDGFRB,PERP,PHGDH,PREX1,SDC1,SERPINE1,SMAD2,SNAI2,SPRY2,STEAP1,VNN1	236 (19)
CGA		other		1,746		5,36E-03	ADAMTS1,CREB3L1,DDIT3,ETV5,FKBP11,FKBP14,NUPR1,PARM1,TIMP3
CD40LG		cytokine		-0,647	bias	5,43E-03	A4GALT,ALG3,AXL,BNIP3,CCN2,CD44,CYP1B1,EGFR,EGR1,GADD45A,IFIT1,INHBA,JUNB,NOS2,PLAUR,PLEK,PVR,REL,SERPINE1,TNPO1,WNT5A	237 (19)
PIK3R1		kinase		1,234		5,46E-03	CCND2,CD44,DDIT3,NOS2,PDGFRA,PDGFRB,SERPINE1,TRIB3	219 (20)
SOX2		transcription regulator		-0,617		5,47E-03	ACKR3,BHLHE40,BMP4,CCN2,CD44,COL1A1,CRABP2,EFEMP1,EGFR,EPHA2,ETV5,FST,FYN,GATA3,INHBA,MEF2C,NRP1,PDGFRA,PLD1,PSAT1,SERINC5,SERPINE1,SLC7A11,SOX6,TIMP3,WNT5A	169 (7)
1,25-dihydroxyvitamin D		chemical drug		-0,724		5,48E-03	BNIP3,CCND2,EGR1,FGFR1,FST,VDR	208 (15)
IGFBP2		other		0,144	bias	5,48E-03	COL21A1,EFEMP1,EGFR,ESR1,ITGA5,NEDD9	199 (7)
bicuculline		chemical - endogenous non-mammalian		-1,387	bias	5,48E-03	DUSP6,EGR1,IER2,JUNB,SLC2A3,SPTY2D1	195 (11)
norepinephrine		chemical - endogenous mammalian		-1,406		5,59E-03	CAMK1G,CCN2,EGR1,FST,IGF1R,NGF,NOS2,PLAGL1,PTPN21,RBP4,Rcan1,SERPINE1	175 (19)
RC3H1		enzyme		1,890	bias	5,70E-03	CD44,CLDN1,FOSL1,IFIT1,NRP1,SDC1,WNT5A	258 (14)
miR-6867-3p (and other miRNAs w/seed UCUCCCU)		mature microRNA		-0,775	bias	5,76E-03	BRINP1,CDC14A,DUSP6,EGR1,INHBA,KCTD12,MYOCD,NEU3,PERP,RAP2A,SLC2A3,SPRY3,TCIM,TNFRSF12A,TNFSF18
ITCH		enzyme		1,342	bias	5,79E-03	CCN2,PHGDH,SLC1A5,SLC2A3,SLC7A5	95 (7)
ATF1		transcription regulator				5,79E-03	EGR1,FOSL1,INHBA,NOS2,PDE3B	151 (10)
PAK2		kinase		0,447		5,79E-03	BMP4,GADD45A,H3C8,PLAUR,TAGLN	205 (14)
mevalonic acid		chemical - endogenous mammalian		-0,531		5,79E-03	CD55,LPL,MYOCD,NOS2,SERPINE1	233 (20)
acetovanillone		chemical drug		1,387	bias	5,79E-03	GPX1,NOS2,OLR1,SERPINE1,TAGLN	208 (14)
TLR3		transmembrane receptor		-1,731	bias	5,81E-03	ARRDC4,CSRP3,CTH,GBP2,IER3,IFIT1,IL33,JUNB,LMNB1,NOS2,PLK2,PTX3,SERPINE1,TREM1	237 (16)
DTX1		transcription regulator		1,000		5,83E-03	DUSP6,EGR1,GFRA1,STYXL1	173 (7)
BRD7		transcription regulator		-0,594	bias	5,83E-03	ESR1,KRT8,NDRG1,SERPINE1	180 (11)
EPCAM		other		0,849		5,83E-03	EGR1,FABP5,FOSL1,SNAI2	143 (11)
CAV1		transmembrane receptor		0,209		5,92E-03	EGR1,ESR1,INHBA,INHBB,INSR,KRT8,NEDD4L,NOS2,SERPINE1,SLC2A3,SNAI2	247 (24)
chlorcyclizine		chemical drug				5,95E-03	SLC2A3,TAGLN,WIPI1
coal tar		chemical drug				5,95E-03	CYP1B1,GCLC,GPX1
SLC30A7		transporter				5,95E-03	FABP3,INSR,SLC27A1	124 (7)
NELFB		other				5,95E-03	CCN2,GADD45A,MKNK2	164 (7)
APBB1		transcription regulator				5,95E-03	EGFR,HES1,TAGLN	250 (18)
mir-373		microRNA				5,95E-03	CD44,PTHLH,SERPINE1
HIF3A		transcription regulator				5,95E-03	EPAS1,PDGFRB,PLAUR
GLUL		enzyme				5,95E-03	NOS2,SLC1A5,SLC7A5	96 (7)
IQGAP2		other				5,95E-03	FOSL1,SFRP2,WNT5A
ACVR1B		kinase				5,95E-03	FSHR,FST,SERPINE1	118 (7)
FRS2		other				5,95E-03	BMP4,CD44,TAGLN	120 (7)
Gm12602		other				5,95E-03	CRYAB,DHRS9,SERPINB2
TAS1R3		G-protein coupled receptor				5,95E-03	SLC1A5,SLC3A2,SLC7A11
polyamines		chemical - other				5,95E-03	CD44,DDIT3,NOS2	159 (8)
tacrolimus		chemical drug		-0,389		6,02E-03	ADAM19,CAPG,COL1A1,EGR1,ETV1,F5,GPRC5B,IL33,JUNB,LBH,NOS2,NRP1,PDE3B,Rcan1,TNFRSF12A	239 (19)
carbon monoxide		chemical - endogenous mammalian		1,362		6,10E-03	DDIT3,EGR1,GPT,NOS2,PLAUR,SERPINE1	241 (17)
KAT2A		enzyme		-0,333		6,14E-03	ADAMTS1,BNIP3,CCND2,CHEK1,EFNA5,FABP5,GCLC,JUNB,RCAN2,SLC1A5	183 (7)
IL1RN		cytokine		1,066	bias	6,17E-03	CD44,CHAC1,HSD11B1,LIF,LIFR,NGF,NOS2,RARRES1,SERPINE1	209 (17)
F3		transmembrane receptor		-1,219	bias	6,24E-03	CCN2,DUSP6,EFEMP1,EGR1,ITGA2,PLPP3,SERPINE1	221 (21)
miR-4720-5p (and other miRNAs w/seed CUGGCAU)		mature microRNA		0,905	bias	6,27E-03	ARHGAP28,BARD1,BCHE,C11orf24,GPAT3,MAP9,NEU3,PLPP3,PLPPR1,RBPMS,VASH1
SMARCB1		transcription regulator	Inhibited	-2,540		6,36E-03	A2M,BMP2,BMP4,BNIP3,CD44,COL1A1,CYP39A1,DSC2,DSG2,HES1,PERP,PLCL1,SOX9	172 (7)
BCL2		transporter		-0,045		6,38E-03	BNIP3,GADD45A,GCLC,NDRG1,PLAUR,SNAP25,SNAP91,SOX9	258 (15)
MYOD1		transcription regulator		0,160		6,41E-03	ANKRD1,CENPF,CRYAB,EGFR,ESR1,FOSL1,FYN,GADD45A,JUNB,LIF,MEF2C,PMEPA1,POLQ,RRAS,SEPTIN4,TOP2A	202 (16)
filgrastim		biologic drug		-0,781		6,42E-03	ADGRE3,CD44,CD55,CDC42EP3,CRYBG1,CYP1B1,DHRS9,F5,FABP5,GADD45A,IFIT1,IL1R1,ITPK1,MEF2C,PIM2,PLAUR,PRRG4,RARRES1,RBP7,S100A10,SERPINB1,SLC26A6,VNN1
GSTP1		enzyme				6,53E-03	CD55,ESR1,Fam13a,ITGA2,LYVE1,SERPINB12,SERPINE1,SFRP2,SLC7A11,SUSD4	170 (7)
IFNB1		cytokine		-1,059		6,58E-03	AXL,BHLHE40,CRYAB,GBP2,GNB4,GPC4,HMGB2,IFIT1,IL18,IL1R1,NOS2,REL,SERPINB2,SPRY2,VDR	261 (16)
formaldehyde		chemical - endogenous mammalian		-1,000	bias	6,59E-03	EGR1,FOSL1,IGF1R,JUNB,NOS2	213 (18)
vitamin E		chemical drug		1,664		6,76E-03	CD44,EGR1,GPT,LPL,NFIL3,SERPINE1	277 (20)
CD3 group		group	Inhibited	-2,219	bias	6,76E-03	FYN,GATA3,GBP2,LPCAT2,MBOAT1,SLC7A5
IL6ST		transmembrane receptor				6,76E-03	A2M,CD44,EGR1,IL6R,JUNB,PIM2	218 (16)
TYROBP		transmembrane receptor				6,76E-03	GPX1,IL18,ITGA5,LHFPL2,PLEK,SLC1A5	138 (7)
Gcg		other		0,816		6,76E-03	CSRP3,CTH,FABP5,RARRES1,SDC1,SUSD4
PRKCE		kinase		-0,808	bias	6,81E-03	AMIGO2,CD55,EGFR,EGR1,JUNB,NOS2,PRKD1	212 (19)
miR-676-3p (miRNAs w/seed UGUCCUA)		mature microRNA		0,378	bias	6,81E-03	FKBP14,NEU3,PARM1,PRSS35,RAP2A,SRXN1,TNFSF18
flutamide		chemical drug		0,970		6,81E-03	CYP19A1,CYP1B1,ESR1,ESR2,INSL3,NOS2,PTHLH	285 (16)
5-O-mycolyl-beta-araf-(1->2)-5-O-mycolyl-alpha-araf-(1->1')-glycerol		chemical - endogenous non-mammalian		-0,707	bias	6,89E-03	CD44,CYP19A1,GPAT3,IER3,IFIT1,SERPINB2,SERPINE2,SLC7A11	232 (12)
YY1		transcription regulator		0,108		6,90E-03	ANKRD1,BMP4,CAPG,COL1A1,CRYAB,EGFR,EGR1,IL1R1,LMNB1,PDGFD,PDGFRA,PERP,PFN2,PLAGL1,TAGLN,TGFBI,TOP2A,VWF	259 (26)
SUPT16H		transcription regulator				6,93E-03	EGR1,KRT8,LOXL2,MSN
SRD5A1		enzyme				6,93E-03	CLDN1,CYP19A1,FABP5,INSR
amitriptyline		chemical drug		-1,000		6,93E-03	CCND2,SLC2A3,TAGLN,WIPI1
arotinoid acid		chemical toxicant		-0,750		6,93E-03	PTHLH,RARRES1,SOX9,TK1
miR-5689 (miRNAs w/seed GCAUACA)		mature microRNA	Activated	2,111	bias	7,02E-03	ACP4,AMACR,CYP1B1,EHD3,FABP5,IFIT1,PI15,PRSS35,SHC4,TACC2,THSD1
black raspberry extract		chemical drug				7,07E-03	CD44,CLDN1,FST,INHBB,MSN,PHGDH,PLK3,RGS17,SDC1
PTGER2		G-protein coupled receptor		1,510	bias	7,07E-03	CENPF,CYP19A1,EGR1,LIF,NOS2,SERPINE1,SPAG5,TIMP3,TREM1	231 (23)
EOGT		enzyme				7,21E-03	ESR1,GPX3
ADRA1		group				7,21E-03	EGR1,JUNB	228 (19)
dienogest		chemical drug				7,21E-03	CYP19A1,HSD17B1
tyrosine kinase		group				7,21E-03	CD44,INSR	192 (12)
sitagliptin		chemical drug				7,21E-03	CCN2,NOS2	170 (13)
LINC00461		other				7,21E-03	MEF2C,TOP2A
1,2,3,4,6,7,8-heptachlorodibenzofuran		chemical toxicant				7,21E-03	CYP1B1,ESR1
NPAS4		transcription regulator				7,21E-03	DDIT3,SYN1
AMOTL2		other				7,21E-03	ANKRD1,CCN2
FOXK2		transcription regulator				7,21E-03	CDC14A,SERPINE1
dimethyl sulfone		chemical drug				7,21E-03	GPT,IGF1R
PCA3		other				7,21E-03	NDRG1,PMEPA1
CYP11A1		enzyme				7,21E-03	CYP21A2,HSD11B1
KCNJ2	-1,870	ion channel				7,21E-03	KCNJ2,MYEF2
Pvr		other				7,21E-03	CCND2,GATA3
Bc1		translation regulator				7,21E-03	CNN1,TAGLN
ANKH		transporter				7,21E-03	SOX9,WNT5A
anatabine		chemical - endogenous non-mammalian				7,21E-03	IL18,NOS2
parbendazole		chemical reagent				7,21E-03	BMP2,IBSP	90 (7)
CYP11B2		enzyme				7,21E-03	IGF1R,KCNMA1	90 (7)
SNCG		other				7,21E-03	ESR1,IGF1R	222 (18)
CHRM4		G-protein coupled receptor				7,21E-03	EGR1,ITGA5
CCKAR		G-protein coupled receptor				7,21E-03	EGR1,MET
PKN1		kinase				7,21E-03	PLD1,TAGLN
C8orf44-SGK3/SGK3		kinase				7,21E-03	DDIT3,ESR1	153 (7)
Yap1		transcription regulator				7,21E-03	MYOCD,TAGLN	85 (7)
3,4,3',4'-tetrachlorobiphenyl		chemical toxicant				7,21E-03	CYP1B1,ESR1
atipamezole		chemical drug				7,21E-03	EGR1,JUNB	166 (7)
NSC719239		chemical drug				7,21E-03	ITGA2,ITGA5
2,3,7,8-tetrachlorodibenzofuran		chemical toxicant				7,21E-03	CYP1B1,ESR1	165 (7)
eprosartan		chemical drug				7,21E-03	COL1A1,SERPINE1
oxytetracycline		chemical drug				7,21E-03	BMP2,BMP4
MIR143-145a		group				7,21E-03	CNN1,TAGLN	53 (5)
ecdysterone		chemical - endogenous mammalian				7,21E-03	COL1A1,ESR2
IFI16		transcription regulator		-0,570	bias	7,42E-03	ESR1,FSHR,GADD45A,GPX1,LPL,MTHFD2,SSTR1
MAP3K14		kinase		0,816		7,42E-03	CD44,CYP19A1,EGFR,GADD45A,NOS2,PDE3B,REL	177 (11)
DMRT1		transcription regulator		-0,391		7,42E-03	ADAMTS20,CHEK1,CLEC12B,FOXL2,GSTA3,IGF1R,MGAT4A,TOX2
COL18A1		other		0,788	bias	7,42E-03	EGFR,FGFR1,IL18,JUNB,NOS2,NRP1,SERPINE1,VWF	236 (23)
miR-6733-3p (and other miRNAs w/seed CAGUGUC)		mature microRNA		1,414	bias	7,42E-03	CCN2,CHAC1,EPAS1,KCNMA1,LMNB1,PHGDH,PPEF1,TNFRSF12A
DSCAML1		other		0,000		7,42E-03	EGFR,ETV5,KCNJ2,MAP2,PLD1,ROBO2,SNAP91,SOX6
ASAH1		enzyme		-0,391		7,47E-03	CERS6,CYP21A2,SOX9,TAGLN,TSPO	12 (2)
herbimycin		chemical drug		1,387	bias	7,47E-03	CCN2,JUNB,NOS2,SERPINE1,TAGLN	223 (21)
pimagedine		chemical drug		0,943		7,47E-03	CCN2,CNN1,NOS2,SERPINE1,TAGLN	167 (19)
thalidomide		chemical drug		1,202	bias	7,47E-03	COL1A1,KCNMA1,NRP1,PLAUR,SERPINE1	210 (18)
GW 4064		chemical toxicant		-0,748		7,48E-03	COL1A1,PCK2,SDC1,SOD3,TK1,TRIB3	127 (10)
IL15		cytokine		-1,715		7,51E-03	CCN2,CCND2,CD44,CD55,ELK3,FYN,GARS1,GATA3,IFIT1,IGF1R,IL1R1,JUNB,LIF,NFIL3,NOS2,PLD1,PLEK,SERPINE1,SMAD2,TOP2A,TSPAN7,VDR,YARS1	252 (18)
benzo(a)pyrene		chemical toxicant		-1,234		7,65E-03	CYP1B1,FST,FYN,GCLC,HS6ST2,IER3,INHBA,INHBB,INSR,PRKD1,SERPINE1,SLC1A4,SNAI2,SOD3	192 (19)
Foxo		group				7,72E-03	GADD45A,PAK1,TRIB3
Collagen Alpha1		group				7,72E-03	COL1A1,EGFR,PLAUR	160 (7)
CHD1		enzyme				7,72E-03	BMP2,IER3,LIF
KLF9		transcription regulator				7,72E-03	BMP2,COL1A1,ESR1
PSMB8		peptidase				7,72E-03	KCNJ2,NOS2,PTGFR
HSD11B2		enzyme				7,72E-03	CCN2,COL1A1,IBSP	147 (13)
SLC40A1		transporter				7,72E-03	BNIP3,CYBRD1,NDUFA4L2
CSF2RA		transmembrane receptor				7,72E-03	CCND2,JUNB,PIK3CG	148 (7)
LAMC1		other				7,72E-03	ETV5,SNAI2,WNT5A
Smad2/3/4		group				7,72E-03	CCN2,SERPINE1,SNAI2	140 (5)
cyclopiazonic acid		chemical - endogenous non-mammalian				7,72E-03	DDIT3,EGR1,NOS2	240 (17)
di-2-pyridylketone 4-cyclohexyl-4-methyl-3-thiosemicarbazone		chemical drug				7,72E-03	EGFR,MET,NDRG1	69 (4)
zearalenone		chemical toxicant				7,72E-03	CYP19A1,ESR1,ESR2	213 (13)
topotecan		chemical drug		-0,653		7,73E-03	EGR1,GPX1,ITGA2,JUNB,KCNMA1,KIAA0040,NOS2,PLK2,PLK3,ROBO2,SESN2,SLC7A5,TOP2A	163 (7)
RNA polymerase II		complex				7,86E-03	ASNS,CCND2,CYP1B1,DDIT3,ERMAP,ESR1,FOSL1,GADD45A,GBP2,GPT,ITGA5,JUNB,MEF2C,NOS2,SLC2A3,TOP2A	229 (11)
miR-2355-5p (miRNAs w/seed UCCCCAG)		mature microRNA		0,500	bias	7,86E-03	CCND2,CHEK1,DDR1,ESR1,GALNT18,LIF,NTN1,PDE1B,RGP1,SLC1A5,STC2,TMEM184B,VASH1,VMP1,WNT2B,ZNF256
miR-1237-3p (and other miRNAs w/seed CCUUCUG)		mature microRNA		1,414	bias	7,99E-03	CCND2,FOSL1,NEBL,NR2F1,PRRG4,STYXL1,VAMP8,WNT2B
SPP1		cytokine		-1,181		8,06E-03	CD44,COL1A1,CYP39A1,EGFR,HTATIP2,ITGA2,LIF,MET,NOS2,SERPINE1,SNAI2,SOX9	256 (18)
PI3K (family)		group		0,970		8,06E-03	DDIT3,EGLN3,ESR1,GCLC,IFIT1,NOS2,PREX1,SERPINE1,SNAI2	220 (18)
HAVCR1		other		0,404		8,06E-03	CEMIP,FHL3,GATA3,IL6R,LOXL2,PLAUR,SESN2,SNAI2,STC2	132 (7)
SOX1		transcription regulator		0,816	bias	8,06E-03	EFEMP1,EPHA2,HES1,INHBA,NRP1,PDGFRA,WNT5A
phorbol esters		chemical - other		-1,572		8,06E-03	CD44,EGR1,IL1R1,JUNB,LIF,REL,VDR	226 (18)
NR1H4		ligand-dependent nuclear receptor		-1,263		8,10E-03	COL1A1,CYP19A1,FABP5,GPX1,GSTA3,INSR,LCAT,NGF,NOS2,SDC1,SOD3,TGFBI,TK1	246 (20)
PAX3		transcription regulator				8,10E-03	ASNS,BMP4,CYP1B1,GPT,IL6R,MET,NEDD9,PGF,PHGDH,PTHLH,TIMP3,TSPAN7,YARS1
mir-148		microRNA		0,753	bias	8,15E-03	COL1A1,EGR1,IGF1R,SNAI2	37 (4)
BMPR1B		kinase		-1,067	bias	8,15E-03	CYP19A1,SERPINE1,SOX6,SOX9	180 (14)
acteoside		chemical - endogenous non-mammalian		-1,067		8,15E-03	GCLC,MAP2,NOS2,SMAD2
1-methyl-4-phenylpyridinium		chemical toxicant		-0,091		8,15E-03	CTH,DDIT3,NOS2,TRIB3	227 (17)
hydrocortisone		chemical - endogenous mammalian		-0,520		8,28E-03	ANKRD1,CCN2,CCND2,COL1A1,CYP19A1,HSD11B1,INHBA,ITGA2,LPL,SERPINE1,STC2	266 (16)
ETV6-RUNX1		fusion gene/product		1,284	bias	8,30E-03	BMP2,CD44,CDC42EP3,EMP3,FABP5,FGFR1,GATA3,GBP2,IER3,IFIT1,KCNJ2,MKNK2,NEDD4L,PAK1,PDGFRB,RRAS,SNAP91,TACC2
CX3CL1		cytokine		0,816		8,31E-03	ADAMTS1,CRABP2,EGFR,ETV1,FABP5,GPRC5B,IMPDH1,LDLRAD3,SMAD2,SNAP25
NOS3		enzyme		0,371		8,43E-03	ACE2,BMP2,CCN2,NOS2,SOD3	213 (19)
H2AX		transcription regulator				8,43E-03	NOS2,SFRP2,SLC2A3,SLC7A11,TIMP3	160 (7)
HSPA9		other		-1,387		8,43E-03	CRABP2,HES1,KRT8,NEDD9,SESN2
CRP		other		0,428		8,43E-03	EGR1,IL6R,LPL,NOS2,SERPINE1	259 (21)
PCGF2		transcription regulator				8,43E-03	CCND2,GATA3,HES1,PDE3B,VAT1L	96 (7)
D-galactosamine		chemical - endogenous mammalian		0,714	bias	8,43E-03	GPT,IL18,IL33,JUNB,NOS2	123 (9)
miR-1324 (miRNAs w/seed CAGACAG)		mature microRNA	Activated	2,121	bias	8,58E-03	CA5B,CHAC1,INPP5F,NEDD9,PKIB,PMP22,PWWP3B,SH3RF1
erlotinib		chemical drug		-1,855		8,58E-03	AXL,EGR1,LIF,PLAUR,SERPINB2,SERPINE1,SLC2A3,SNAI2	232 (20)
FOXA1		transcription regulator		0,939		8,73E-03	BMP2,CNN1,ELK3,ESR1,GBP2,MYOCD,PDGFRB,SNAI2,SOX9,TAGLN,TNFRSF12A	74 (4)
PD173074		chemical reagent		-0,547	bias	8,75E-03	ADGRG1,CCND2,CYP19A1,DUSP6,GATA3,NUPR1,PGF
Il3		cytokine		-0,342		8,75E-03	ADAM19,BHLHE40,CCND2,EGR1,NFIL3,PIM2,SOX9	186 (17)
miR-5094 (miRNAs w/seed AUCAGUG)		mature microRNA		0,378	bias	8,75E-03	AMIGO2,DSG2,EGLN3,HS6ST2,KCNMA1,NRP1,SHC4
MEF2A		transcription regulator		0,436	bias	8,75E-03	ARHGAP20,GATA3,GBP2,GSTA3,MYOCD,NOS2,SLITRK4
CDKN2A		transcription regulator	Inhibited	-2,349		8,76E-03	A2M,BARD1,CAPG,CCN2,COL1A1,DDR1,EGR1,EHD3,FGFR1,FST,HMGB2,PDGFRB,PLAGL1,PMEPA1,PTX3,SERPINE1,TK1	222 (20)
methapyrilene		chemical drug		0,378		8,80E-03	A2M,AMACR,DDIT3,GADD45A,GCLC,GFRA1,GRB14,IFRD1,LCAT,SLC3A2
n-nitrosomethylbenzylamine		chemical toxicant				8,80E-03	CD44,CLDN1,FST,GSTA3,INHBB,MSN,PHGDH,PLK3,RGS17,SDC1
ESRRA		transcription regulator		-0,748	bias	8,85E-03	ACKR3,COL1A1,CREB3L1,CYP19A1,EPAS1,EPHA2,FABP3,HTATIP2,KRT33A,LOXL2,LPL,NRP1,PCK2,PLK2,TNFRSF12A,TOP2A	176 (7)
FST	1,690	other		-1,109		9,08E-03	FABP3,FSHR,FST,GPAT3,INHBB,LIF	231 (15)
EPHB4		kinase		-1,633	bias	9,08E-03	BMP2,BMP4,GATA3,INA,PDLIM7,WNT5A
BACH2		transcription regulator		1,503		9,08E-03	EGLN3,ETV5,GATA3,JUNB,PDE3B,SDC1	169 (7)
IL10RA		transmembrane receptor		-1,698		9,09E-03	BMP2,BMP4,BNIP3,CTH,EFEMP1,ETV1,FABP5,FADS3,GBP2,INHBA,NOS2,OLR1,PDGFRA,PMP22,SERPINB6,SLC7A11,TREM1	104 (7)
DIO3		enzyme		0,329		9,21E-03	EPAS1,F5,FSHR,FST,FXYD6,HSD17B1,INHBA,LRP8,RBP4,SERPINB2,SERPINE2	110 (6)
Ifn		group		-0,956	bias	9,21E-03	ADAMTS1,CD44,IFIT1,IL1R1,IL33,NOS2,SERPINE1,XDH	239 (20)
cobalt chloride		chemical reagent		-1,609		9,21E-03	ADAMTS1,BHLHE40,BNIP3,CYBRD1,CYP1B1,EPAS1,NDRG1,PLAUR	222 (15)
DNMT3B		enzyme		0,000		9,35E-03	CYP1B1,DDIT3,ESR1,IFIT1,KDELR3,LXN,NOS2,PLP2,RCAN2,SFRP2,SLC7A11,TIMP3	150 (12)
EIF4EBP1		translation regulator		1,338		9,47E-03	DDIT3,EGR1,NFIL3,NOS2,SERPINB2	131 (8)
PRKACA		kinase		0,603		9,47E-03	CCND2,CYP19A1,FSHR,NGF,SDC1	291 (26)
lysophosphatidylcholine		chemical - other		-1,016	bias	9,48E-03	EGR1,FABP5,LPL,NOS2,OLR1,PLAUR,SERPINE1	253 (18)
PIK3CG	-2,320	kinase		-1,947		9,48E-03	ENPP1,GBP2,KRT8,NOS2,PIK3CG,SOX9,TK1	179 (11)
trametinib		chemical drug				9,51E-03	ETV5,IFIT1,IGF1R,SNAI2	247 (17)
NOTCH4		transcription regulator		-1,285	bias	9,51E-03	CNN1,HES1,SERPINE1,TAGLN
MERTK		kinase		0,832		9,51E-03	IL18,INHBA,NOS2,PLAGL1	144 (11)
ECSIT		transcription regulator		-1,941	bias	9,51E-03	CD44,IER3,JUNB,PLAUR	219 (14)
ACKR3	-1,530	G-protein coupled receptor				9,51E-03	AXL,EGFR,RRAS,VWF	198 (12)
trabectedin		chemical drug				9,51E-03	COL1A1,GADD45A,IGF1R,TK1	191 (12)
diazoxide		chemical drug		1,000		9,51E-03	EGR1,LPL,NOS2,PTPRN	252 (19)
arsenic		chemical toxicant		0,865		9,51E-03	DDIT3,EGFR,ESR1,GCLC	193 (16)
HNF1B		transcription regulator		1,706		9,75E-03	BHLHE40,CCDC80,CD44,CLDN1,FBLIM1,MET,PLAUR,PMP22,SNAI2
AMBRA1		other				9,77E-03	CCND2,CHEK1,SERPINE1	219 (16)
MESP2		transcription regulator				9,77E-03	MEF2C,MYOCD,SNAI2
H1-2		other				9,77E-03	DDIT3,GADD45A,IER3	160 (7)
SPTLC2		enzyme				9,77E-03	CCN2,COL1A1,DDIT3	128 (7)
MGAT3		enzyme				9,77E-03	HES1,ITGA2,ITGA5
ST6GAL1		enzyme				9,77E-03	CCND2,SLC2A3,SNAI2
S1PR3		G-protein coupled receptor				9,77E-03	CD44,SNAI2,TAGLN	216 (17)
TWNK		enzyme				9,77E-03	ASNS,DDIT3,TRIB3
diethylmaleate		chemical toxicant				9,77E-03	NOS2,SLC3A2,SLC7A11	164 (11)
rofecoxib		chemical drug				9,77E-03	GPT,NGF,NOS2	166 (9)
pterostilbene		chemical drug				9,77E-03	HES1,MET,NOS2	196 (13)
zinc protoporphyrin IX		chemical - endogenous mammalian				9,77E-03	GCLC,MET,NOS2
onapristone		chemical drug				9,77E-03	ADAMTS1,ESR1,PMP22	103 (6)
miR-1934-5p (and other miRNAs w/seed CUGGUCC)		mature microRNA	Activated	2,309	bias	9,82E-03	ARHGEF2,CNIH3,CNN1,FKBP14,KIAA0040,LYVE1,MPV17L2,NEBL,TMEM184B,TMEM52,VDR,ZNF622
JAK2		kinase		0,816	bias	9,87E-03	CCND2,EGR1,ESR1,F5,GBP2,IGF1R,ITGA5,NOS2,PLK2,TRIB2	272 (21)
cephaloridine		chemical drug		-0,113		9,87E-03	CCN2,CHEK1,CYP1B1,DSG2,KNTC1,TNFRSF12A,TRIB3,ZNF367
CLOCK		transcription regulator		1,134		9,94E-03	ARHGEF28,BHLHE40,CCN2,CEMIP,DDIT3,EFHC1,EGFR,GADD45A,JUNB,MKNK2,NEBL,NFIL3,PDGFRB,RAP2A,SERINC5,VSTM4	165 (12)
15-deoxy-delta-12,14 -PGJ 2		chemical - endogenous mammalian		-0,293		9,94E-03	CCN2,CCND2,COL1A1,CYP19A1,DDIT3,EGR1,ESR1,GADD45A,GCLC,NOS2,PDGFRA,REL,SERPINE1,SFRP2	199 (17)
SERPINF1		other		-0,152		9,97E-03	CCN2,CRYAB,LOXL2,NGF,NOS2,PDGFRA	212 (13)
RETN		other		-0,640		9,97E-03	CCN2,FABP3,FABP5,INSR,LPL,SERPINE1	248 (20)
SIN3A		transcription regulator		1,000	bias	9,97E-03	CCND2,COL1A1,DDIT3,ESR1,INA,SERPINE1	196 (12)
IKBKE		kinase		-1,179	bias	1,03E-02	IFIT1,NOS2,PGM3,PHGDH,PSAT1,PSPH,SLC2A3
cyclophosphamide		chemical drug		-1,593		1,03E-02	CD44,IER3,IL18,NGF,NOS2,SOX9,TNFRSF12A
KLF11		transcription regulator		0,707		1,04E-02	ADAMTS1,CCN2,CHRNB1,FABP3,INHBE,ITGA2,PCK2,SERPINE1,SMAD2,TIMP3
hyaluronic acid		chemical - endogenous mammalian		-0,677		1,06E-02	ACKR3,CD44,FST,MET,NOS2,PTHLH,SERPINE1,SOX9
PP1		chemical drug		1,131	bias	1,06E-02	CCND2,CXCL16,ESR1,SERPINE1,TAGLN
SETD2		enzyme		1,342		1,06E-02	CCN2,IGF1R,MEF2C,SERPINE1,WNT5A
MM-589		chemical reagent		1,387		1,06E-02	CCDC80,COL1A1,CRYAB,LOXL2,PDGFRA
SREBF1		transcription regulator		-0,612	bias	1,08E-02	ADGRG1,BHLHE40,CTH,FABP3,FABP5,GPX3,HSD17B1,LPL,MEF2C,NFIL3,NOS2,NUPR1,PCK2,PMP22,SERPINE1
PLAU		peptidase		-0,928		1,09E-02	EGFR,PIK3CG,PLAUR,PLK3,SERPINB1,SERPINE1
SPRY1		other		1,067	bias	1,10E-02	ETV1,ETV5,MYOCD,NR2F1
PRLR		transmembrane receptor				1,10E-02	A2M,ESR1,ESR2,VDR
VCP		enzyme				1,10E-02	DDIT3,LMNB1,NOS2,SYNE2
methylnitronitrosoguanidine		chemical toxicant		-1,944	bias	1,10E-02	CGRRF1,EGR1,GADD45A,SERPINE1
letrozole		chemical drug		-0,914		1,10E-02	CYP19A1,ESR1,FOSL1,LIF
4-hydroxynonenal		chemical toxicant				1,10E-02	CCN2,IL18,NOS2,SERPINE1
chenodeoxycholic acid		chemical - endogenous mammalian		-0,256		1,11E-02	COL1A1,EGR1,NGF,PCK2,SDC1,TK1,VDR
CDH1		other		1,913		1,11E-02	BMP4,CD44,EGFR,FOSL1,PLAUR,SNAI2,SOX9
miR-5624-3p (and other miRNAs w/seed UAAGGCA)		mature microRNA	Activated	2,500	bias	1,11E-02	ASRGL1,DNAJC1,F2RL2,FAM78A,GPAT3,GPR50,GPR85,MYCBP,PCOLCE2,PIK3CG,RAP2A,RHOQ,SERPINB8,SLC50A1,SOX9,SRXN1
miR-343 (and other miRNAs w/seed CUCCCUU)		mature microRNA		-0,632	bias	1,16E-02	BRINP1,CDC14A,DUSP6,EGR1,INHBA,NEU3,RAP2A,SPRY3,TCIM,TNFRSF12A
psychosine		chemical - endogenous mammalian				1,17E-02	FOSL1,NOS2
8-epi-prostaglandin F2alpha		chemical - endogenous mammalian				1,17E-02	OLR1,PTHLH
pubchem compound 135889696		chemical reagent				1,17E-02	MAP2,SYN1
PYGO2		other				1,17E-02	PDGFRA,PDGFRB
cAMP-Gef		group				1,17E-02	CYP1B1,NOS2
IRF2BP2		transcription regulator				1,17E-02	EGFR,SEC24D
ZNF395		transcription regulator				1,17E-02	IFIT1,MEF2C
strontium ranelate		chemical drug				1,17E-02	COL1A1,WNT5A
Sfk		group				1,17E-02	CDCP1,NOS2
BAG6		enzyme				1,17E-02	COL1A1,SERPINE1
MMP13		peptidase				1,17E-02	COL1A1,IBSP
RNF111		enzyme				1,17E-02	PMEPA1,SERPINE1
ASH2L		transcription regulator				1,17E-02	DDIT3,ESR1
CCG-1423		chemical reagent				1,17E-02	CCN2,PFN2
RAD51C		enzyme				1,17E-02	ESR1,KRT8
EFEMP2		other				1,17E-02	CCN2,EFEMP1
SF1		transcription regulator				1,17E-02	CNN1,COL1A1
Eda		other				1,17E-02	EGFR,PTHLH
Z-endoxifen		other				1,17E-02	ESR1,ESR2
NET1		other				1,17E-02	SERPINE1,SNAI2
PCBP1		translation regulator				1,17E-02	CD44,INHBA
CLDN2		other				1,17E-02	ITGA2,ITGA5
JV-1-65 hGHRH(1-29)NH2		chemical reagent				1,17E-02	EGFR,IGF1R
6,7-dinitroquinoxaline-2,3-dione		chemical reagent				1,17E-02	EGR1,JUNB
FM19G11		chemical reagent				1,17E-02	EGLN3,EPAS1
pyridoxamine		chemical - endogenous mammalian				1,17E-02	DDIT3,SERPINE1
Collagen type V		complex				1,17E-02	ITGA2,ITGA5
ruboxistaurin		chemical drug				1,17E-02	EGR1,PDGFRB
S42		chemical reagent				1,17E-02	IGF1R,INSR
quisqualic acid		chemical - endogenous non-mammalian				1,17E-02	EGR1,JUNB
miR-1277-3p (and other miRNAs w/seed ACGUAGA)		mature microRNA		1,342	bias	1,18E-02	BMP4,DNAJC1,LPL,NDRG1,RHOQ
beta-carotene		chemical - endogenous mammalian		-0,447	bias	1,18E-02	FADS3,LPL,NOS2,NPR3,RBP4
LEF1		transcription regulator		-0,469		1,19E-02	ARHGAP20,ARRDC4,CD44,CHEK1,CPE,GATA3,IGF1R,INPP5F,PLCB4,SH3RF1,SOX9
MBD3		other				1,19E-02	CCND2,CD44,EFNA5,FOSL1,SFRP2,WNT2B,WNT5A
SOX3		transcription regulator		0,816	bias	1,19E-02	EFEMP1,EPHA2,INHBA,NRP1,PDGFRA,SOX9,WNT5A
14,15-epoxyeicosatrienoic acid		chemical - endogenous mammalian				1,21E-02	CD44,EGFR,PIK3CG
4-nonylphenol		chemical toxicant				1,21E-02	CYP19A1,FSHR,LPL
Tnf receptor		group				1,21E-02	CCN2,NOS2,SERPINE1
FOXG1		transcription regulator				1,21E-02	CCND2,FST,SERPINE1
ERVW-1		other				1,21E-02	CREB3L1,NOS2,SLC1A4
YWHAQ		other				1,21E-02	CNN1,ETV1,TAGLN
CREB3L1	-1,930	transcription regulator				1,21E-02	COL1A1,NOS2,SLC1A4
RCOR1		transcription regulator				1,21E-02	COL1A1,NOS2,SERPINE1
PPP1R15A		other				1,21E-02	DDIT3,GADD45A,SNAP25
EMD		other				1,21E-02	BMP2,EGR1,IER3
SMAD6		transcription regulator				1,21E-02	NOS2,SERPINE1,SOX9
fevipiprant		chemical drug				1,21E-02	NRP1,SERPINE2,TNFRSF12A
bombesin		chemical - endogenous mammalian				1,21E-02	GRB10,MET,PMEPA1
KT5823		chemical - kinase inhibitor				1,21E-02	NOS2,PLAUR,S100A10
glutamyl-Se-methylselenocysteine		chemical - endogenous mammalian				1,21E-02	EGR1,PLAUR,TIMP3
mir-31		microRNA				1,27E-02	EGLN3,ITGA2,ITGA5,MET
SUMO3		other		0,000		1,27E-02	CCND2,CTH,CXCL16,GRB14
ASXL2		other		-1,000	bias	1,27E-02	HSD11B1,LPL,PELI2,SERPINE1
pentoxifylline		chemical drug		0,762	bias	1,27E-02	CCN2,COL1A1,NOS2,REL
nitroarginine		chemical reagent		-1,997		1,27E-02	CD44,EGR1,GCLC,NFIL3
POMC		other		-1,302		1,29E-02	CYP1B1,CYP21A2,FOSL1,GCLC,IL18,JUNB,NOS2
EWSR1-FLI1		fusion gene/product	Activated	2,423		1,29E-02	CCN2,IGF1R,MAP2,NUAK1,PDGFRA,PDGFRL,TAGLN
miR-6720-3p (miRNAs w/seed GCGCCUG)		mature microRNA	Activated	2,828	bias	1,29E-02	ANO6,DUSP6,IER3,MBOAT1,RBPMS,SLC17A9,SLC2A10,TMEM241
tyrphostin AG490		chemical drug		-0,998	bias	1,29E-02	A2M,CCN2,ESR1,ESR2,NOS2,PTX3,S100A10,TAGLN
RCE1		peptidase				1,31E-02	CRYAB,GPC4,HS6ST2,PAPPA,TGFBI
BSG		transporter		-1,602		1,31E-02	CIP2A,EPAS1,IL18,PLAUR,SERPINE1
CDK2AP1		other				1,31E-02	CCND2,FOSL1,SFRP2,WNT2B,WNT5A
PTC-209		chemical reagent		1,387		1,31E-02	CCDC80,COL1A1,CRYAB,LOXL2,PDGFRA
PTGS2		enzyme		-0,869		1,31E-02	CD44,CYP19A1,CYP1B1,EGR1,LPL,NOS2,NTN1,PAK1,PIK3CG,TNFRSF12A,VNN1
GSK3B		kinase		1,871		1,31E-02	DDIT3,ESR1,IFT20,IGF1R,NOS2,PMP22,SERPINE1,SNAI2,SYN1
IKZF1		transcription regulator		1,265		1,36E-02	ADAM19,AXL,CCND2,FGFR1,GATA3,HES1,INSR,LHFPL2,MAP2,RNF19A,SELENOM,SLC2A3,SOX9,TENM3,VWF
camptothecin		chemical drug	Inhibited	-2,851		1,37E-02	AMACR,CHAC1,CHEK1,CHST11,CRYBG1,DUSP6,EGFR,F5,GADD45A,GBP2,GRB10,MEF2C,NOS2,NRP1,PDLIM7,PERP,PIK3CG,PLD1,PTPRN,PTX3,SDC1,SERPINB2,SERPINE1,SH3RF1,SPRY2,STC2,TAGLN2,TGFBI,TLR6
ADIPOQ		other		-1,389		1,38E-02	BMP2,CCN2,CYP19A1,CYP1B1,EGR1,ESR2,FABP3,FGFR1,LPL,NOS2,SLC27A1,SLC2A3,WNT5A
PLA2G10		enzyme		0,816		1,38E-02	BMP4,DHRS3,GATA3,KRT8,LXN,NABP1,SRM
miR-758-5p (and other miRNAs w/seed GGUUGAC)		mature microRNA		1,890	bias	1,38E-02	C1QTNF3,CYP1B1,HTATIP2,LYVE1,NEU3,PCK2,VDR
ILF3		transcription regulator		1,912		1,38E-02	CAPG,EGFR,FABP5,LPL,PLAUR,SLC3A2,TNFRSF12A
trinitrobenzenesulfonic acid		chemical reagent		-0,926	bias	1,38E-02	CD44,CLDN1,COL1A1,IL18,NOS2,PTX3,TNFRSF12A
miR-548q (miRNAs w/seed CUGGUGC)		mature microRNA		1,633	bias	1,41E-02	CCN2,CDR2L,CERS6,GLIPR2,RARRES1,ZNF256
miR-1291 (and other miRNAs w/seed UGGCUCU)		mature microRNA		1,633	bias	1,41E-02	CLEC12B,FABP3,SERPINB1,SPAG5,TARS1,TM4SF1
miR-1-3p (and other miRNAs w/seed GGAAUGU)		mature microRNA		1,712	bias	1,44E-02	AXL,CCND2,CDCP1,CHST11,EGFR,ESR1,INPP5F,KCNJ2,MET,MTHFD2,NRP1,PDLIM7,PREX1,SEC23IP,SRXN1,TAGLN2,TIMP3
miR-6081 (miRNAs w/seed GGAGCAG)		mature microRNA	Activated	2,668	bias	1,44E-02	AMIGO3,DDR1,DHRS9,EHD2,FADS3,FBXO10,IGF1R,PDE1B,PYCR1,RNF24,SFRP2,SLC16A5,SLC16A6,SOD3,SSTR1,TSPAN7,YARS1
TRPM2		ion channel		0,686		1,45E-02	BNIP3,EPAS1,NDUFA4L2,NOS2
PLAT		peptidase		1,387	bias	1,45E-02	DDIT3,INHBA,NOS2,SERPINE1
sodium tungstate		chemical drug		0,152		1,45E-02	INA,INSR,LXN,SNAP25
DGCR8		enzyme		-0,651		1,45E-02	CNN1,EGR1,HES1,PMP22,TAGLN
baicalin		chemical - endogenous non-mammalian	Inhibited	-2,000		1,45E-02	COL1A1,HES1,LCAT,NOS2,TAGLN
MTA1		transcription regulator				1,45E-02	ACKR3,CCND2,EPHA2,ESR1,SERPINB1
CBL		transcription regulator				1,45E-02	COL1A1,DDIT3,EGFR,INSR,PDGFRA
SAHM1		chemical reagent		0,447	bias	1,45E-02	BHLHE40,BNIP3,CD44,HES1,SUSD4
ATF3		transcription regulator		-0,378		1,47E-02	ASNS,CHAC1,CXCL16,DCTD,DDIT3,GBP2,NOS2,SERPINE1,TK1
Gli		group				1,48E-02	CCND2,COL1A1,IL6R
CYB5R4		enzyme				1,48E-02	DDIT3,GCLC,LPL
mir-515		microRNA				1,48E-02	CD44,PTHLH,SERPINE1
HOXC9		transcription regulator				1,48E-02	BMP4,TIMP3,WNT5A
ITGA2	1,540	transmembrane receptor				1,48E-02	COL1A1,ITGA2,ITGA5
STAU1		transporter				1,48E-02	EGLN3,MEF2C,SLC2A3
CYP2J2		enzyme				1,48E-02	CD44,EGFR,PIK3CG
silicon dioxide		chemical drug				1,48E-02	EGR1,FOSL1,JUNB
probucol		chemical drug				1,48E-02	BMP2,CCN2,SERPINE1
MXD1		transcription regulator		0,816	bias	1,48E-02	CCND2,CENPF,IDH2,NEDD9,SARS1,TARS1,TOP2A
miR-3679-3p (miRNAs w/seed UUCCCCC)		mature microRNA		0,471	bias	1,48E-02	CCN2,DDR1,EGR1,FADS3,FST,GPAT3,HS3ST5,ITGA2,KIAA0040,MKNK2,MSN,MYOCD,SCAP,SLC16A6,STC2,TNFSF18,TOX2,TRIB2
miR-4659a-3p (and other miRNAs w/seed UUCUUCU)		mature microRNA		0,577	bias	1,48E-02	ARHGAP20,ASGR2,CSRP3,GLIPR2,KRT33A,MAP2,NEBL,NETO1,PDE3B,PRRG4,PRSS35,QRFPR
EGLN1		enzyme		0,320		1,53E-02	EGLN3,EPAS1,HES1,INHBA,NGF,SOX9
miR-7702 (miRNAs w/seed UUAGACU)		mature microRNA	Activated	2,449	bias	1,53E-02	CYP39A1,EPB41L3,LHFPL2,SERPINB10,SLC2A13,TSPAN13
calphostin C		chemical drug		-0,600	bias	1,53E-02	GFPT1,IGF1R,LPL,NGF,NOS2,NTN1
RUNX1		transcription regulator		0,707		1,55E-02	ADGRG1,DDIT3,EPAS1,ERMAP,GATA3,IL6R,ITGA2,MET,NFIL3,PIM2,PLEK,SERPINE1,SOX6,SOX9
miR-3135a (miRNAs w/seed GCCUAGG)		mature microRNA		0,707	bias	1,55E-02	COL21A1,HS3ST5,IL6R,PMM2,SOD3,SPRY2,TENM3,WNT2B
oleic acid		chemical - endogenous mammalian		0,373		1,56E-02	CERS6,DDIT3,EGR1,GADD45A,GCLC,LPL,NOS2,OLR1,SERPINE1
fenofibrate		chemical drug		1,803		1,58E-02	ASNS,CHEK1,COL1A1,CYP19A1,DDIT3,EGFR,GADD45A,GNB4,GSTA3,LCAT,LPL,PCK2,PTPN21,SERPINE1,SLC27A1
dopamine		chemical - endogenous mammalian	Inhibited	-2,170		1,58E-02	CDC14A,DDIT3,EGR1,FST,GPRC5B,IGF1R,MAP2,NPR3,PDE1B,PLPPR1,SCN1B
DNMT1		enzyme				1,59E-02	ESR1,LRP8,SERPINB2,SFRP2,SLC7A11,TIMP3,WNT5A
NFYA		transcription regulator				1,59E-02	EGR1,GADD45A,IBSP,JUNB,PDGFRB,TOP2A,VWF
miR-18a-5p (and other miRNAs w/seed AAGGUGC)		mature microRNA		-0,534	bias	1,59E-02	CCN2,CCND2,ESR1,GCLC,NEDD9,OLR1,SLC25A28,SMAD2,SOX6,ZNF367
miR-6840-5p (miRNAs w/seed CCCCCGG)		mature microRNA		0,632	bias	1,59E-02	COL1A1,DDR1,EHD2,GPRC5B,KCTD12,MKNK2,NTN1,PLAUR,TRIB2,VAT1L
SATB2		transcription regulator		1,253		1,60E-02	EFEMP1,ENPP1,KRT8,PERP,PWWP3B
miR-3585-5p (and other miRNAs w/seed UCACAAG)		mature microRNA		0,447	bias	1,60E-02	BCAT1,DHRS9,GPR85,MND1,TSPAN7
FCGR2A		transmembrane receptor		-0,391	bias	1,60E-02	GBP2,IL18,NOS2,RASGRP1,SERPINE1
colchicine		chemical drug		-0,555		1,60E-02	CCN2,IL18,NGF,PTHLH,SOX9
TLR9		transmembrane receptor		0,127	bias	1,62E-02	ARRDC4,CERS6,CTH,EGR1,IER3,IFIT1,IL18,IL33,KDELR3,NOS2,SDC1,SERPINE1
ionomycin		chemical reagent	Inhibited	-2,716	bias	1,62E-02	BMP2,CCND2,DDIT3,EGR1,ENPP1,GATA3,KCNJ2,NFIL3,NGF,NRP1,SLC3A2,SMAD2
ELF3		transcription regulator				1,64E-02	KRT8,MET,NOS2,TIMP3
LIN28B		other				1,64E-02	CD44,SMAD2,SOX9,SYN1
ALDH1A2		enzyme		1,982		1,64E-02	CCN2,CD44,TGFBI,TIMP3
irbesartan		chemical drug				1,64E-02	INSR,NOS2,SERPINE1,SMAD2
proteasome inhibitor PSI		chemical - protease inhibitor		-1,123		1,64E-02	BMP2,CD55,DDIT3,NOS2
L-glutamic acid		chemical - endogenous mammalian		-0,803		1,64E-02	CLDN1,EGR1,IL18,JUNB,LIF,MAP2,NFIL3,NOS2,SLC27A1
tanespimycin		chemical drug		-0,547		1,64E-02	AXL,DDIT3,IGF1R,IL6R,KRT8,PDGFRA,SERPINE1,SNAI2,SYN1
miR-4761-5p (miRNAs w/seed CAAGGUG)		mature microRNA		-0,816	bias	1,66E-02	BMP4,CCND2,DHRS3,HS6ST2,PFN2,SNAP91
NOD2		other		0,823	bias	1,66E-02	BMP2,IER3,IL18,NOS2,RASGRP1,RASGRP3
minocycline		chemical drug		0,907	bias	1,66E-02	GATA3,IL18,IL6R,NGF,NOS2,SLC3A2
Hif1		complex		0,232	bias	1,66E-02	BNIP3,INHA,LOXL2,MET,NOS2,SERPINE1
valproic acid		chemical drug		-0,400		1,67E-02	CCND2,CD44,CHEK1,CYP19A1,CYP1B1,CYP39A1,DAPK3,DDIT3,ESR1,H3C8,IGF1R,LRP8,PAK1,PDGFRB,PKIB,PMM2,PRKD1,PRSS23,PTX3,SERPINE1,TENM3,TOP2A,WNT5A
miR-3191-3p (miRNAs w/seed GGGGACG)		mature microRNA		1,155	bias	1,69E-02	CNIH3,DDR1,DPP9,DUSP15,GPX3,GTPBP2,IMPDH1,LIF,MKNK2,SERINC5,SLC1A5,SLC7A5
miR-639 (miRNAs w/seed UCGCUGC)		mature microRNA		0,378	bias	1,70E-02	CNIH3,CXCL16,DDR1,EXOSC10,SEC24D,SOX9,VDR
miR-6782-5p (and other miRNAs w/seed AGGGGUG)		mature microRNA	Activated	2,500	bias	1,71E-02	CREB3L1,EHD2,GPX3,INSL3,MKNK2,NDUFA4L2,NUPR1,PXK,SFXN3,SLC26A6,SLC2A10,SLC3A2,SMYD5,SPRED2,SYN1,SYVN1
Histone H2b		group				1,72E-02	HTATIP2,SLC7A11
Rp-8-pCPT-cGMPS-triethylamine		chemical reagent				1,72E-02	S100A10,SOD3
fingolimod phosphate		chemical - endogenous mammalian				1,72E-02	CCN2,SERPINE1
thioinosine		chemical toxicant				1,72E-02	LPL,NOS2
SERCA		group				1,72E-02	EGR1,FOSL1
citrinin		chemical toxicant				1,72E-02	JUNB,NOS2
coconut oil		chemical drug				1,72E-02	MAP2,NOS2
vanillyl-N-nonylamide		chemical drug				1,72E-02	DDIT3,GADD45A
ZMIZ1		transcription regulator				1,72E-02	HES1,SERPINE1
CERS6	-1,580	transcription regulator				1,72E-02	DDIT3,NOS2
HDGF		growth factor				1,72E-02	COL1A1,SERPINE1
GSTK1		enzyme				1,72E-02	DDIT3,IL18
DAZ2		translation regulator				1,72E-02	INHA,INHBB
NELFCD		other				1,72E-02	JUNB,TOP2A
N-propyl bromide		chemical reagent				1,72E-02	GCLC,NOS2
Ampa Receptor		complex				1,72E-02	EGFR,NGF
Collagen type III		complex				1,72E-02	ITGA2,ITGA5
ASCL2		transcription regulator				1,72E-02	CYP19A1,EGR1
PRKG2		kinase				1,72E-02	PDGFRA,SOX9
AGR2		other				1,72E-02	EGFR,EGR1
KHSRP		enzyme				1,72E-02	NOS2,WNT5A
WNK1		kinase				1,72E-02	SERPINE1,SMAD2
FGF12		other				1,72E-02	MYOCD,TAGLN
ARHGAP5		enzyme				1,72E-02	CCN2,COL1A1
HS6ST1		enzyme				1,72E-02	SMAD2,SPRY2
NUP155		other				1,72E-02	CSRP3,FOSL1
PTGIS		enzyme				1,72E-02	DDIT3,NOS2
H3-3A/H3-3B		other				1,72E-02	EGFR,PDGFRA
GJA8		transporter				1,72E-02	DDIT3,TRIB3
PLA2G2A		enzyme				1,72E-02	CD44,NOS2
STX2		transporter				1,72E-02	BMP2,BMP4
GSK 650394		chemical reagent				1,72E-02	DDIT3,ESR1
RAB7A		enzyme				1,72E-02	ACE2,EGR1
10-(6'-ubiquinonyl)decyltriphenylphosphonium		chemical drug				1,72E-02	EGFR,IL18
zimelidine		chemical drug				1,72E-02	TAGLN,WIPI1
butylidenephthalide		chemical reagent				1,72E-02	AXL,SNAI2
salvianolic acid A		chemical drug				1,72E-02	DUSP6,GPX1
miR-508-3p inhibitor		chemical reagent				1,72E-02	CLDN1,SERPINE1
Z-IETD-FMK		chemical - protease inhibitor				1,72E-02	EGFR,PLD1
pyrogallol		chemical toxicant				1,72E-02	GPX3,NOS2
cordycepin		chemical drug				1,72E-02	ESR1,IL1R1
SLR14		chemical reagent				1,72E-02	IL18,NOS2
3',4',7-trihydroxyisoflavone		chemical - endogenous non-mammalian				1,72E-02	ESR1,ESR2
formononetin		chemical - endogenous non-mammalian				1,72E-02	BMP2,ESR2
miR-1296-3p (and other miRNAs w/seed AGUGGGG)		mature microRNA		1,000	bias	1,73E-02	CREB3L1,GPX1,GTPBP2,INHA,KIAA0040,MOB3B,SELENOM,SOD3,SYN1
cocaine		chemical drug		-1,992		1,74E-02	BHLHE40,EGR1,FOSL1,GADD45A,IFIT1,INA,INHBA,JUNB,MKNK2,NOS2,TSPO
EOMES		transcription regulator		0,788		1,75E-02	CEMIP,ITGA2,MICAL2,PDGFRA,PMP22,PREX1,ROBO2,TGFBI
Notch		group		-1,623		1,75E-02	ANKRD1,CAPG,CNN1,GATA3,GFRA1,HES1,MET,SMAD2,TAGLN,TSPAN13
ADRA1A		G-protein coupled receptor				1,76E-02	EGR1,FABP5,LIF,PAK1,PTHLH
15(S)-HETE		chemical - endogenous mammalian				1,77E-02	EGR1,FOSL1,NOS2
L-tryptophan		chemical - endogenous mammalian				1,77E-02	SLC1A4,SLC1A5,SLC7A11
Rp-cAMPS		chemical - kinase inhibitor				1,77E-02	INA,NOS2,PLD1
MFN2		enzyme				1,77E-02	BNIP3,COL1A1,DDIT3
GDF15		growth factor				1,77E-02	PLAUR,SERPINE1,TIMP3
MXI1		transcription regulator				1,77E-02	IFT20,MTHFD2,SLC1A4
PPP1R13L		transcription regulator				1,77E-02	CCND2,CLDN1,PERP
KCNJ10		ion channel				1,77E-02	FOSL1,GADD45A,TNFRSF12A
WWOX		enzyme				1,77E-02	COL1A1,ESR1,TK1
NR2F6		ligand-dependent nuclear receptor				1,77E-02	CYP19A1,IL33,LPL
thioridazine		chemical drug				1,77E-02	SLC2A3,TAGLN,WIPI1
leupeptin		chemical - protease inhibitor				1,77E-02	AXL,IGF1R,SDC1
heparin		chemical - endogenous mammalian		0,246		1,79E-02	CNN1,COL1A1,IL1R1,LPL,NOS2,PAPPA
napabucasin		chemical drug		0,128	bias	1,79E-02	AXL,CD44,CHEK1,DDR1,ITGA2,PLAUR
trovafloxacin		chemical drug		-1,633		1,79E-02	BHLHE40,EGFR,GCLC,JUNB,NEDD4L,SERPINE1
rottlerin		chemical drug		-0,647	bias	1,79E-02	CLDN1,COL1A1,DDIT3,LPL,NOS2,PLD1
let-7		microRNA		0,780	bias	1,80E-02	BCAT1,CD44,CHEK1,COL1A1,DUSP6,FOSL1,IGF1R,IL6R,PLAGL1,PLAUR,SERPINE1,SLC1A4,SMAD2,SOX9
RUNX3		transcription regulator		0,788	bias	1,83E-02	CCN2,IL18,LIFR,NUAK1,PAPPA,PTPN21,SNAI2,STC2,VWF
miR-21-5p (and other miRNAs w/seed AGCUUAU)		mature microRNA		1,429	bias	1,83E-02	IL6R,OLR1,PRRG4,SOD3,SPRY2,TAGLN,TGFBI,TIMP3,ZNF367
rifampin		chemical drug		-0,277	bias	1,83E-02	CRYAB,GBP2,GPRC5B,IFRD1,LCAT,NOS2,PCK2,SERPINB1,SLC39A10
cholecalciferol		chemical - endogenous mammalian		-1,286		1,83E-02	ADGRG1,COL1A1,EGFR,PDGFRA,PDGFRB,PTHLH,SERPINB8,SERPINE1,VDR
miR-634 (miRNAs w/seed ACCAGCA)		mature microRNA		-0,632	bias	1,84E-02	DUSP13,FSTL3,INSR,PGF,PLD1,RADX,SLC2A10,SNTN,TBC1D8,VASH1
ALB		transporter		-0,243	bias	1,85E-02	CCN2,COL1A1,DDIT3,NOS2
SUMO2		enzyme		0,000		1,85E-02	CCND2,CTH,CXCL16,GRB14
FOSB		transcription regulator				1,85E-02	FOSL1,INHBA,SERPINB2,SERPINE1
isoprenaline		chemical drug		0,000		1,85E-02	CCN2,MGAT4A,NGF,PLK2
rimonabant		chemical drug		1,000		1,85E-02	NGF,NOS2,NTN1,SERPINE1
vitamin K3		chemical drug		-1,188	bias	1,85E-02	DDIT3,EGLN3,EGR1,NOS2
miR-511-3p (miRNAs w/seed AUGUGUA)		mature microRNA		1,414	bias	1,86E-02	CSRNP3,DCTD,GTPBP2,INHBA,KIAA0040,RBP4,RHOQ,SPRY2
HOXA10		transcription regulator		0,905		1,90E-02	BCHE,DHRS9,EGFR,FST,GSTA3,IDH2,IL1R1,MSN,PHGDH,SLC27A1,XDH
TAL1		transcription regulator		0,308		1,90E-02	ADGRG1,CHST11,DSG2,EEF1E1,GATA3,MAP2,REL,SERPINB2,SLC2A3,SPRY2,TOX,TSPAN7,YARS1
cytokine		group		-1,152	bias	1,93E-02	DDIT3,EGR1,LIF,NGF,NOS2,PLAUR,PTHLH,SERPINE1,VWF
bromodeoxyuridine		chemical drug		-0,447	bias	1,93E-02	IFIT1,INHBA,NEU3,SERPINE1,TGFBI
SQSTM1		transcription regulator		0,254		1,93E-02	EGLN3,GCLC,IL18,NOS2,PLK2
DLL4		other		-0,030		1,93E-02	GATA3,HES1,ITGA5,LYVE1,NOS2
iron		chemical - endogenous mammalian		1,979		1,93E-02	CCND2,CYBRD1,DDIT3,GADD45A,NDRG1
HDAC2		transcription regulator		-0,213		1,93E-02	COL1A1,EGR1,ESR1,FDXR,INPP5F,NASP,NOS2,PREX1,SOX9,TAGLN
E2F3		transcription regulator		0,707		1,93E-02	FST,HMGB2,INHBA,LPL,PLCB4,RBPMS,SERPINE1,TENT5A,TIMP3,TK1
CNR1		G-protein coupled receptor		0,196		1,93E-02	BMP2,BMP4,IGF1R,NDP,NPHS2,NTN1,PDGFRA,PDGFRB,PLD1,SOX6
RIPK2		kinase		1,142		1,94E-02	IL33,NOS2,RASGRP1,RASGRP3,SCAP,SLC27A1
miR-3681-5p (and other miRNAs w/seed AGUGGAU)		mature microRNA		-0,816	bias	1,94E-02	EFEMP1,EFNA5,GPR85,KIAA0040,NDUFA4L2,PLPP3
miR-5007-5p (miRNAs w/seed AGAGUCU)		mature microRNA		1,633	bias	1,94E-02	KLHL7,MAP3K5,NDP,TCIM,TMEM51,TNFSF18
LONP1		peptidase	Activated	2,449	bias	1,94E-02	ALDH1L2,ASNS,CHAC1,GARS1,MTHFD2,SARS1
PAX7		transcription regulator		-0,115	bias	1,94E-02	C1QTNF3,PARM1,PLAGL1,PRSS23,PTGR1,SYNE2
ZFPM1		transcription regulator				1,94E-02	ENPP1,GATA3,GRB10,IL1R1,MFHAS1,SLC50A1
tetracycline		chemical drug		-1,633		1,94E-02	BHLHE40,CCN2,COL1A1,EXOSC10,SERPINE1,SLC1A4
NR4A2		ligand-dependent nuclear receptor		-1,709		1,94E-02	COL1A1,CYP19A1,ETV1,KCNMA1,MET,NOS2,PTX3
NKX2-1		transcription regulator		0,490		1,98E-02	BMP4,FSHR,HMGB2,IER3,PDGFRA,PFN2,PGM3,SERPINE1,SNAI2,TOX,TSPAN7
CALCA		other		-1,667		1,98E-02	CD44,EGLN3,EPAS1,IER3,JUNB,NFIL3,NOS2,NRP1,PSAT1,SERPINB1,SERPINE1
NFAT5		transcription regulator		-0,563	bias	2,03E-02	CD44,COL1A1,CXCL16,FABP3,IL6R,LIF,NOS2,PRSS35,VWF
IHH		enzyme		0,600		2,07E-02	BMP4,CHST11,IL18,MEF2C,MET,PTGFR,PTHLH
GW9662		chemical reagent		0,543		2,07E-02	CCN2,EGLN3,ESR2,FADS3,GCLC,NOS2,SDC1
mir-221		microRNA		-0,068		2,08E-02	CCN2,ESR1,SNAI2,TIMP3
HEIH		other	Inhibited	-2,000	bias	2,08E-02	FGFR1,MEF2C,PDGFRB,RRAS
LG100268		chemical reagent		-0,218		2,08E-02	CYP19A1,LPL,NDRG1,SLC27A1
PF543		chemical drug		1,000	bias	2,08E-02	CCN2,CNN1,LRP8,TNFRSF12A
miR-6822-3p (miRNAs w/seed GGCUCUA)		mature microRNA		1,414	bias	2,08E-02	CEMIP,CYBRD1,KCNJ2,KRT2,LBH,SERPINB1,SPAG5,TNFRSF12A
5-hydroxytryptamine		chemical - endogenous mammalian		-1,109	bias	2,08E-02	CCN2,CYP19A1,CYP1B1,EGR1,NUCB2,RABAC1,SERPINB2,SERPINE1
Hsp90		group		0,314		2,08E-02	AXL,CCND2,EGFR,EPAS1,ESR1,SYN1
MSTN		growth factor		1,446		2,08E-02	BMP2,IBSP,IGF1R,INHBA,INHBB,MEF2C
miR-188-5p (and other miRNAs w/seed AUCCCUU)		mature microRNA		0,816	bias	2,08E-02	BPIFC,CYBRD1,PIM2,SLC43A3,SRXN1,ZNF256
miR-211-3p (miRNAs w/seed CAGGGAC)		mature microRNA		0,816	bias	2,08E-02	ASGR2,ATP1B2,CRABP2,GATA3,GLIPR2,TM6SF1
FASN		enzyme		0,000		2,08E-02	DDIT3,LPL,MET,RBP4,RBP7,SFRP2
PTHLH	1,840	other				2,08E-02	ADAMTS1,GPX1,IBSP,SERPINE1,SOX9,VDR
nifedipine		chemical drug		1,342		2,08E-02	BMP2,CYP21A2,INSR,NGF,NOS2,SERPINB2
apigenin		chemical - endogenous non-mammalian		-0,152		2,08E-02	CCND2,CSRP3,GCLC,NOS2,SLC27A1,TAGLN
mir-21		microRNA		0,279	bias	2,08E-02	COL1A1,GATA3,GBP2,IL18,IL6R,KNTC1,MIS18A,NOS2,PRRG4,SMAD2,SOD3,SPRY2,TIMP3,TOP2A
11,12-epoxyeicosatrienoic acid		chemical - endogenous mammalian				2,09E-02	CD44,EGFR,PIK3CG
2-aminopurine		chemical reagent				2,09E-02	DDIT3,IFIT1,NOS2
liraglutide		biologic drug				2,09E-02	ACE2,DDIT3,FGFR1
telapristone acetate		chemical drug				2,09E-02	CENPF,SPC25,TOP2A
LYL1		transcription regulator				2,09E-02	ADGRG1,EGR1,ITGA2
SPZ1		transcription regulator				2,09E-02	CD44,SNAI2,WNT5A
EDN3		other				2,09E-02	EGR1,ITGA2,ITGA5
CRHR1		G-protein coupled receptor				2,09E-02	HSD11B1,KCNMA1,SLC2A3
DLK1		other				2,09E-02	IGF1R,REL,SOX9
DSP		other				2,09E-02	COL1A1,DSC2,LPL
oxazolone		chemical reagent				2,09E-02	IL18,NGF,SDC1
idarubicin		chemical drug				2,09E-02	FDXR,GADD45A,SESN2
TFAP4		transcription regulator		-0,555		2,11E-02	CD44,CLDN1,EGR1,ETV1,LIF
miR-937-3p (miRNAs w/seed UCCGCGC)		mature microRNA		-0,447	bias	2,11E-02	FOXL2,GPX1,KCNMA1,NTN1,STC2
LTA		cytokine		-0,447	bias	2,11E-02	CD44,EGFR,ITGA5,LYVE1,REL
TBP		transcription regulator				2,11E-02	ASNS,COL1A1,IER3,IGF1R,XDH
telmisartan		chemical drug		0,327		2,11E-02	ACE2,CCN2,GPT,LPL,NOS2
REL	-1,450	transcription regulator		-1,164	bias	2,13E-02	BARD1,CCND2,ESR1,ETV5,FOSL1,IER3,IL18,NOS2,PHGDH,PLK2,RAP2A,REL,SNAI2
RUNX1-RUNX1T1		fusion gene/product				2,20E-02	CHST11,DUSP6,IGF1R,IL1R1,IL6R,ITGA2,LXN
miR-182-5p (and other miRNAs w/seed UUGGCAA)		mature microRNA		1,500	bias	2,22E-02	ARHGEF2,EPAS1,IFIT1,IGF1R,MSN,NUAK1,PGF,PKIB,RGS17,SERINC5,SERPINB2,SERPINE2,SHC4,SNAI2,VAT1L,VWF
linoleic acid		chemical - endogenous mammalian		-1,296		2,24E-02	DDIT3,LPL,NEDD4L,NOS2,OLR1,SNAI2
Gsk3		group		1,280		2,24E-02	DDIT3,EGFR,ESR1,IBSP,IGF1R,NOS2
miR-100-5p (and other miRNAs w/seed ACCCGUA)		mature microRNA	Inhibited	-2,355	bias	2,24E-02	ATP11C,CMBL,IGF1R,RASGRP3,TRIB2,VNN1
miR-149-3p (and other miRNAs w/seed GGGAGGG)		mature microRNA	Activated	4,330	bias	2,25E-02	ACP3,ADAM19,AP1S3,ATP1B2,AXL,CCND2,CDR2L,CXCL16,DDR1,EFNA5,EHD2,F2RL2,FBXO10,FGFR1,FOSL1,HIPK4,INHA,KCTD12,KRT8,LBH,MKNK2,MSN,NDRG1,NGF,NTN1,PFN2,PMEPA1,PMM2,PMP22,PTPRN,PVR,SCN1B,SESN2,SFXN3,SH3BP1,SLC1A4,SLC27A1,SLC7A5,SMYD5,TAGLN,TAGLN2,TIMP3,TMEM184B,TMEM241,TNFSF18,TPCN1,WARS1,WNT2B
salirasib		chemical drug		1,342	bias	2,30E-02	BHLHE40,BNIP3,PDGFRA,PDGFRB,SERPINE1
miR-155-5p (miRNAs w/seed UAAUGCU)		mature microRNA		-0,160	bias	2,32E-02	AMIGO2,CLDN1,DSG2,EGFR,GALT,GDPD1,LPL,MET,NOS2,RGP1,SERPINE1,SMAD2,SYNE2,TM6SF1
RAB1B		other		-1,941		2,32E-02	CYTH1,KDELR3,RABAC1,SEC24D
Collagen(s)		complex				2,32E-02	CD55,CREB3L1,DDIT3,PSAT1
ABCB4		transporter		1,997	bias	2,32E-02	CCN2,COL1A1,PDGFRB,SERPINE1
NGFR		transmembrane receptor	Inhibited	-2,000		2,32E-02	A2M,NGF,SERPINE1,SNAP25
CA9		enzyme		-1,000		2,32E-02	EPAS1,SLC1A4,SLC1A5,SLC3A2
taurine		chemical - endogenous mammalian				2,32E-02	AXL,INA,NOS2,SYN1
INSIG1		other		-1,463	bias	2,33E-02	DDIT3,FABP5,LPL,OLR1,PLD1,SCAP,TRIB3,VNN1
E2F1		transcription regulator		1,253		2,33E-02	BMP4,BNIP3,CCND2,CD44,CHEK1,CRABP2,CRYAB,DDIT3,EGR1,FGFR1,HES1,HMGB2,MAP3K5,NRP1,PLK2,PRPS2,PSAT1,RHOQ,SERPINE1,SLC3A2,TK1,TOP2A,YARS1
maslinic acid		chemical - endogenous non-mammalian				2,34E-02	CCND2,CD44,JUNB,MSN,NOS2,PLAUR,WNT5A
UDP		chemical - endogenous mammalian				2,35E-02	NOS2,SERPINE1
R 59022		chemical drug				2,35E-02	DGKH,NOS2
6-formylindolo[3,2-b]carbazole		chemical reagent				2,35E-02	COL1A1,GATA3
RIOX1		enzyme				2,35E-02	IBSP,IGF1R
ZNF652		other				2,35E-02	EGFR,SMAD2
QRFP		other				2,35E-02	LPL,SLC27A1
IL-2R		complex				2,35E-02	CCND2,PHGDH
AGRN		other				2,35E-02	BMP4,MAP2
VWF	-1,430	other				2,35E-02	HES1,TAGLN
HTR2A		G-protein coupled receptor				2,35E-02	CCN2,EGFR
PDLIM7	-1,490	other				2,35E-02	BMP2,IBSP
RGS19		enzyme				2,35E-02	BMP4,MEF2C
PDE3B	-1,490	enzyme				2,35E-02	SERPINE1,TRIB3
ponesimod		chemical drug				2,35E-02	CCN2,SERPINE1
DLC1		other				2,35E-02	S100A10,SERPINE1
LPA		other				2,35E-02	SERPINB2,SERPINE1
HTRA1		peptidase				2,35E-02	BMP4,EGFR
MAD2L2		enzyme				2,35E-02	EGR1,SNAI2
SH2B1		other				2,35E-02	FOSL1,PLAUR
Sry		transcription regulator				2,35E-02	GPX1,NOS2
MED13L		other				2,35E-02	ANKRD1,LIF
PROKR1		G-protein coupled receptor				2,35E-02	SNAI2,STEAP1
farnesyl transferase		complex				2,35E-02	CRYAB,NOS2
ACTG1		other				2,35E-02	CNN1,TAGLN
DUSP14		phosphatase				2,35E-02	IL18,INHBA
ACTA2		other				2,35E-02	CCN2,MET
EDA		cytokine				2,35E-02	EGFR,PTHLH
GADD45GIP1		other				2,35E-02	DDIT3,GCLC
acrylamide		chemical toxicant				2,35E-02	EGFR,NOS2
sodium dodecyl sulfate		chemical drug				2,35E-02	FABP5,SERPINE2
tolbutamide		chemical drug				2,35E-02	EGR1,PTPRN
butylbenzyl phthalate		chemical toxicant				2,35E-02	CYP19A1,FSHR
AGI-1067		chemical drug				2,35E-02	EGR1,NOS2
PCM1-JAK2		fusion gene/product				2,35E-02	GATA3,HS6ST2
retroinverso ERG inhibitory peptide 2		chemical reagent				2,35E-02	ADAMTS1,NDRG1
retroinverso ERG inhibitory peptide 1		chemical reagent				2,35E-02	ADAMTS1,NDRG1
2,4-dinitrobenzenesulfonic acid		chemical reagent				2,35E-02	CTH,NOS2
adefovir dipivoxil		chemical drug				2,35E-02	COL1A1,PDGFRA
echinacoside		chemical reagent				2,35E-02	GCLC,SMAD2
miR-145-5p (and other miRNAs w/seed UCCAGUU)		mature microRNA		0,953	bias	2,35E-02	DDR1,DUSP6,GRB10,H2AC12,IGF1R,MYOCD,PGM3,RTKN,SERPINE1,SOX9,TAGLN
ITGB1		transmembrane receptor		0,590		2,36E-02	ADAM19,COL1A1,ITGA5,JUNB,NOS2,PAPPA,PLAUR,SERPINE1,WNT5A
RETNLB		other		-1,664	bias	2,40E-02	CCN2,COL1A1,FGFR1,LMNB1,MSN,WNT5A
MTOR		kinase		-1,276		2,41E-02	AMACR,BNIP3,DDIT3,EGFR,EPAS1,FABP5,FST,GATA3,HSD11B1,IL1R1,INHA,MAP2,NOS2,PIM2,SERPINB1,SNAI2,SRPX,TK1
Ras homolog		group				2,45E-02	CCN2,EGR1,PDGFRA
SLC2A4		transporter				2,45E-02	INSR,RBP4,SLC2A3
SIM2		transcription regulator				2,45E-02	BNIP3,GADD45A,SNAI2
FOXF1		transcription regulator				2,45E-02	ITGA5,PDGFRA,WNT5A
ATXN1		transcription regulator				2,45E-02	CD44,ETV5,HMGB2
A-Fos		chemical reagent				2,45E-02	CCN2,DUSP6,IER3
DUSP5		phosphatase				2,45E-02	EGR1,SERPINB2,SRXN1
irinotecan		chemical drug				2,45E-02	IL18,NOS2,SNAI2
selenomethylselenocysteine		chemical - endogenous mammalian				2,45E-02	EGR1,PLAUR,TIMP3
pirinixic acid		chemical toxicant		-0,217	bias	2,45E-02	ASNS,BNIP3,CHEK1,COL1A1,EGFR,FABP5,GADD45A,GNB4,JUNB,KRT8,LIFR,LPL,MET,NOS2,PCK2,PERP,PTPN21,SERPINE1,SLC16A5,SLC27A1,TSPO
SMARCA5		transcription regulator		0,707		2,46E-02	CCND2,CD44,EPHA2,GFRA1,GPRC5B,HES1,PLK2,SERPINB1
HDAC5		transcription regulator		0,600		2,49E-02	CENPF,HES1,LPL,MEF2C,NOS2,PMP22,TAGLN
CLEC4G		other	Inhibited	-2,236		2,50E-02	BMP2,CCN2,NOS2,PDGFD,WNT2B
Fcer1		complex		-0,391	bias	2,50E-02	DUSP6,FYN,IL33,INHBA,LIF
IL11		cytokine				2,50E-02	A2M,IL18,JUNB,VWF,WNT5A
TIMP3	-2,090	other		-1,387		2,50E-02	BMP4,LRP8,MET,SERPINE1,SMAD2
DETA-NONOate		chemical reagent		-1,118		2,50E-02	LOXL2,NOS2,PDE3B,SERPINE1,SOD3
glucosamine		chemical - endogenous mammalian		-0,714		2,50E-02	DDIT3,IGF1R,INSR,NOS2,SMAD2
10E,12Z-octadecadienoic acid		chemical - endogenous mammalian		0,647		2,54E-02	CREB5,DDIT3,DGKH,HSD11B1,PLK2,SLITRK4,SOX6,TK1,TRIB3,VNN1
miR-302c-3p (and other miRNAs w/seed AGUGCUU)		mature microRNA		0,905	bias	2,55E-02	CYBRD1,EFEMP1,ESR1,KCNJ2,LIF,MEF2C,MYCBP,PLPP3,WNT5A,ZKSCAN1,ZNF367
NR1H3		ligand-dependent nuclear receptor		0,665		2,56E-02	CD55,CENPF,CXCL16,CYTH1,DHRS9,GPX1,GPX3,HSD11B1,KNTC1,LPL,NOS2,SYN1,TOP2A
NR0B1		ligand-dependent nuclear receptor		-0,125	bias	2,58E-02	CYP19A1,FOXL2,INSL3,SOX9
XDH	-1,510	enzyme		-0,152		2,58E-02	CCN2,INSR,PLAUR,SERPINE1
SLC9A3R1		transporter		0,943	bias	2,58E-02	EGFR,IL33,MSN,SNAI2
mir-22		microRNA		-0,010	bias	2,58E-02	CYP19A1,ESR1,FOSL1,MYCBP
Alpha catenin		group	Activated	2,789	bias	2,59E-02	ADAMTS1,C1QTNF3,COL1A1,ELK3,ITGA5,PDGFRA,PTX3,TNFRSF12A
miR-130b-5p (and other miRNAs w/seed CUCUUUC)		mature microRNA		1,134	bias	2,64E-02	GPX8,IFIT1,IL33,PAPPA,PGF,PTX3,TNFSF18
mir-122		microRNA		1,890	bias	2,64E-02	FBLIM1,IGF1R,MTHFD2,SERPINB6,SLC1A5,WARS1,YARS1
miR-9-5p (and other miRNAs w/seed CUUUGGU)		mature microRNA	Activated	2,534	bias	2,66E-02	CD44,KCNJ2,LYVE1,MTHFD2,MYOCD,PMP22,RHOQ,SEC23IP,SLC50A1,TGFBI
miR-101-3p (and other miRNAs w/seed ACAGUAC)		mature microRNA		1,320	bias	2,66E-02	AP1S3,GCLC,GPR50,GPR85,MFSD6,NUDT11,SOX9,TCIM,TENT5A,TNPO1
EGR2		transcription regulator		-0,563	bias	2,66E-02	BHLHE40,CYP19A1,EGR1,GATA3,GNB4,IL6R,MAP2,PLCL1,PMP22,PTHLH
TCR		complex	Inhibited	-2,172		2,70E-02	BCAT1,CD44,EGR1,ETV5,F5,FYN,GATA3,IDH2,IFIT1,JUNB,LMNB1,NRP1,PDE3B,RASGRP1,REL,SLC1A5,SLC2A3,TNFRSF12A,VDR
STING1		other		-0,152	bias	2,71E-02	DDIT3,IFIT1,IL33,LIF,NOS2
CDK9		kinase				2,71E-02	CCND2,COL1A1,DDIT3,STC2,WNT5A
PAX5		transcription regulator				2,71E-02	INSR,MET,MSN,SDC1,SLC2A3
miR-155-3p (miRNAs w/seed UCCUACA)		mature microRNA		0,000	bias	2,73E-02	CMBL,CYBRD1,HMGB2,IFIT1,INA,NEU3,TMEM51,ZNF256
miR-199a-5p (and other miRNAs w/seed CCAGUGU)		mature microRNA		0,412	bias	2,75E-02	ACP4,ASRGL1,BPIFC,COL1A1,DDR1,ERICH3,GRB10,MYEF2,MYOCD,NEDD9,NEU3,SLC1A5,TAGLN,ZNF256
PP2/AG1879 tyrosine kinase inhibitor		chemical drug		0,505		2,76E-02	CCN2,CXCL16,EGFR,GFPT1,IGF1R,SERPINE1
fingolimod		chemical drug		1,000		2,76E-02	AXL,CCN2,FOSL1,NOS2,SERPINE1,TSPO
histamine		chemical - endogenous mammalian		-0,311		2,76E-02	BMP2,CLDN1,IL18,NGF,NOS2,PAK1
miR-7112-3p (miRNAs w/seed GCAUCAC)		mature microRNA		0,378	bias	2,80E-02	ANO4,BEND6,GLIPR2,HS3ST5,PI15,PKIB,TMEM51
Fibrin		complex				2,83E-02	CNN1,SERPINE1,TAGLN
ZC3H12A		enzyme				2,83E-02	LPL,NOS2,REL
CTR9		other				2,83E-02	EPAS1,RASGRP1,SDC1
Collagen type IV		complex				2,83E-02	PLAUR,SERPINE1,TAGLN
GAS6		growth factor				2,83E-02	AXL,PDGFRA,SNAI2
TF		transporter				2,83E-02	COL1A1,CYBRD1,EGFR
PLD1	1,480	enzyme				2,83E-02	CD44,DDIT3,NOS2
miR-3589 (and other miRNAs w/seed AGGAAAC)		mature microRNA				2,83E-02	ACKR3,BCHE,FKBP14
MTM1		phosphatase				2,83E-02	BNIP3,IGF1R,NEDD4L
IGFBP5		other				2,83E-02	BHLHE40,COL1A1,SERPINE1
SLC29A1		transporter				2,83E-02	FDXR,GADD45A,ITGA5
SDCBP		enzyme				2,83E-02	CLDN1,EGFR,SNAI2
MBD1		transcription regulator				2,83E-02	EFNA5,ESR1,TK1
BAG1		other				2,83E-02	EGFR,GADD45A,NEDD4L
CETP		enzyme				2,83E-02	DDIT3,LCAT,LPL
PDGFC		growth factor				2,83E-02	PDGFRA,PDGFRB,SNAI2
ochratoxin A		chemical toxicant				2,83E-02	DSC2,GCLC,NOS2
aphidicolin		chemical toxicant				2,83E-02	GADD45A,IFIT1,TK1
ADAM10		peptidase				2,85E-02	CRYAB,CXCL16,EGFR,INHBA,ITGA5,MEF2C,MET,SOX9,VNN1
miR-3558-3p (and other miRNAs w/seed CUGUGGA)		mature microRNA	Activated	2,333	bias	2,85E-02	A2M,BCAT1,HEG1,KIAA0040,LOXL2,SEC23IP,SNAP25,TGFBI,TIMP3
IGFBP3		other		-1,982		2,85E-02	LYVE1,MKNK2,SERPINE1,SMAD2
IFNA4		cytokine		-1,929	bias	2,85E-02	AP1S3,GBP2,IFIT1,PMEPA1
POSTN		other		0,000		2,85E-02	EGFR,HES1,LOXL2,MEF2C
bafilomycin A1		chemical drug		-0,762		2,85E-02	AXL,DDIT3,NOS2,TRIB3
GRIN3A		ion channel	Activated	2,121	bias	2,87E-02	ADAM19,ETV1,GRB10,IFRD1,MTHFD2,RCAN2,ROBO2,SLITRK4
CD40		transmembrane receptor		-0,263	bias	2,88E-02	A4GALT,CCND2,CD44,DUSP6,IL18,IL6R,MET,NOS2,REL,SERPINE1,SYVN1
NRL		transcription regulator	Inhibited	-2,219		2,93E-02	BMP4,GRB14,IGF1R,INSR,MEF2C
KLF15		transcription regulator		0,554		2,93E-02	CCN2,FABP3,FABP5,NPHS2,SLC27A1
TREM2		transmembrane receptor		-0,492		2,93E-02	AXL,FABP5,LPL,NOS2,TREM1
PIAS1		transcription regulator		-0,186		2,95E-02	CNIH3,GADD45A,LRP8,PAK1,SNAP91,TAGLN
PTPN11		phosphatase		0,751		2,95E-02	EGR1,MEF2C,MET,PDGFRB,PERP,PLAUR
miR-3616-5p (and other miRNAs w/seed UGAAGUG)		mature microRNA		-1,134	bias	2,97E-02	EGFR,PRSS35,RADX,SNTN,TRIB2,TSPAN7,ZNF256
arachidonic acid		chemical - endogenous mammalian		0,728		2,97E-02	DDIT3,EGFR,EGR1,FOSL1,PLD1,PRKD1,PTHLH
miR-891a-3p (miRNAs w/seed GUGGCAC)		mature microRNA		1,667	bias	2,99E-02	CAMK1G,CMBL,FOSL1,PDLIM7,PERP,RASGRP3,SESN2,SYTL2,TSPAN7
miR-6881-5p (miRNAs w/seed GGGGUAA)		mature microRNA		1,265	bias	3,02E-02	CRABP2,CREB3L1,ETV5,INA,KIAA0040,KNTC1,PIM2,SH3RF1,SPAG5,TSPAN7
RRP1B		transcription regulator				3,02E-02	CHEK1,GADD45A,PERP,PRKD1,RHOQ,SERPINE2,TOP2A,VDR
L-cysteine		chemical - endogenous mammalian				3,06E-02	NOS2,PCK2
L-lysine		chemical - endogenous mammalian				3,06E-02	DDIT3,PCK2
Agtr1b		G-protein coupled receptor				3,06E-02	CCN2,NOS2
Mir218		microRNA				3,06E-02	IBSP,SFRP2
GPX8	-1,450	enzyme				3,06E-02	CD44,SNAI2
RC3H2		enzyme				3,06E-02	NRP1,SDC1
FA2H		enzyme				3,06E-02	CCN2,INSR
CERS2		transcription regulator				3,06E-02	CERS6,DDIT3
LY6K		other				3,06E-02	CCN2,SERPINE1
SERPINC1		enzyme				3,06E-02	NOS2,SDC1
FANCA		other				3,06E-02	EGR1,HES1
PRF1		transporter				3,06E-02	CD44,IL18
VASP		other				3,06E-02	EPAS1,NOS2
HGS		other				3,06E-02	EGFR,ESR1
SFRP2	-1,710	transmembrane receptor				3,06E-02	PDGFRA,SNAI2
UGDH		enzyme				3,06E-02	LPL,SPRY2
DES		other				3,06E-02	ANKRD1,KRT8
AFP		transporter				3,06E-02	EGR1,TNFRSF12A
Igkv1-117		other				3,06E-02	CCND2,JUNB
SCUBE3		other				3,06E-02	SERPINE1,SNAI2
COL17A1		other				3,06E-02	WNT2B,WNT5A
PPBP		cytokine				3,06E-02	PDGFRB,SERPINE1
NELFE		other				3,06E-02	JUNB,TOP2A
CYBA		enzyme				3,06E-02	EPAS1,SERPINE1
sesame oil		chemical reagent				3,06E-02	EGR1,NOS2
asbestos		chemical toxicant				3,06E-02	FOSL1,JUNB
candesartan cilexetil		chemical drug				3,06E-02	NPR3,SOD3
NCX-4040		chemical drug				3,06E-02	GCLC,NOS2
oxophenylarsine		chemical reagent				3,06E-02	MET,NOS2
biotin		chemical - endogenous mammalian				3,06E-02	CYP1B1,PMP22
D-sphingosine		chemical - endogenous mammalian				3,06E-02	CLDN1,SERPINE1
aplidine		biologic drug				3,06E-02	FOSL1,JUNB
dydrogesterone		chemical drug				3,06E-02	CYP19A1,HSD17B1
22(S)-hydroxycholesterol		chemical - endogenous mammalian				3,06E-02	HSD11B1,LPL
LDL		complex		-1,526		3,13E-02	AXL,BMP2,CCN2,DDIT3,EGR1,GCLC,GPX1,IBSP,IGF1R,NOS2,NRP1,OLR1,SERPINE1,VNN1
miR-449c-3p (miRNAs w/seed UGCUAGU)		mature microRNA		1,633	bias	3,14E-02	CYP39A1,KLHL7,LMNB1,RARRES1,TM4SF1,VAT1L
ACVR1		kinase				3,15E-02	IBSP,IL33,NTN1,PTX3
miR-507 (and other miRNAs w/seed UUUGCAC)		mature microRNA		-1,000	bias	3,15E-02	FST,NPR3,SNAI2,STYXL1
miR-4528 (miRNAs w/seed CAUUAUA)		mature microRNA	Inhibited	-2,000	bias	3,15E-02	DGKH,GPR85,PI15,RNF19A
ACVRL1		kinase		-0,339		3,15E-02	LYVE1,PLAUR,SERPINE1,TAGLN
benzyl isothiocyanate		chemical - endogenous non-mammalian		-0,865		3,15E-02	EGFR,MET,NOS2,SERPINE1
tempol		chemical drug		1,000		3,15E-02	BMP4,NOS2,PLAUR,SERPINE1
everolimus		chemical drug		-1,969		3,15E-02	CCN2,CCND2,EGFR,SOX9
KIN001-043		chemical drug		1,964		3,15E-02	COL1A1,CRABP2,PLD1,SOX9
ethionine		chemical toxicant	Inhibited	-2,000		3,15E-02	CD44,IER3,S100A10,TNFRSF12A
laminaran		chemical drug		-1,000	bias	3,15E-02	CLDN1,INHBA,OLR1,SERPINB2
PRKAG3		kinase				3,15E-02	ACKR3,ANKRD1,CD55,EGR1,FGFR1,FXYD6,GPX3,JUNB,SLC2A3,SLC4A3
Pro-inflammatory Cytokine		group				3,17E-02	CD55,ENPP1,GCLC,NOS2,OLR1
TSH		complex		-0,832		3,17E-02	EGR1,INSR,JUNB,NOS2,WNT5A
miR-296-3p (miRNAs w/seed AGGGUUG)		mature microRNA		1,342	bias	3,17E-02	FOSL1,JUNB,NUPR1,PFN2,SERPINB2
miR-1225-5p (miRNAs w/seed UGGGUAC)		mature microRNA		0,447	bias	3,17E-02	ANKRD1,CXorf38,IL33,INHBA,SOX9
TRIM28		transcription regulator				3,17E-02	EFEMP1,EPAS1,MAP3K5,SOX6,WNT5A
GABPA		transcription regulator				3,17E-02	GCLC,IL18,RRAS,SLC7A11,SOD3
mir-24		microRNA		0,808		3,17E-02	GATA3,SERPINE1,SNAI2,SPRY2,TRIB3
miR-653-3p (and other miRNAs w/seed UCACUGG)		mature microRNA		0,707	bias	3,18E-02	CDC14A,CRYAB,GLIPR2,MOB3B,NUDT11,VAT1L,ZNF256,ZNF622
CaMKII		complex				3,24E-02	CD44,INSR,SOX9
NADPH oxidase		complex				3,24E-02	EGFR,NPHS2,SERPINE1
LMX1B		transcription regulator				3,24E-02	HES1,NPHS2,PTX3
ZNF202		transcription regulator				3,24E-02	CRABP2,LCAT,LPL
mir-124		microRNA				3,24E-02	DDIT3,SNAI2,SOX9
MAFG		transcription regulator				3,24E-02	GCLC,GSTA3,TNFSF18
KLF10		transcription regulator				3,24E-02	EGFR,GATA3,SERPINE1
VIM		other				3,24E-02	AXL,KCNJ2,SNAI2
IRAK3		kinase				3,24E-02	CCN2,COL1A1,NOS2
ITGA11		other				3,24E-02	CCN2,COL1A1,PDGFRB
EPHA2	-1,500	kinase				3,24E-02	EGFR,IL18,IL33
RARRES2		transmembrane receptor				3,24E-02	CCND2,CD55,CYP19A1
glycyrrhizic acid		chemical drug				3,24E-02	EGFR,NOS2,VWF
miR-3084a-3p (and other miRNAs w/seed UCUGCCA)		mature microRNA		0,577	bias	3,27E-02	B3GNT3,EFNA5,FAM78A,GLIPR2,KLHL7,MAP1LC3C,PMEPA1,PTGFR,RBFA,SYNE2,VASH1,YARS1
acetic acid		chemical - endogenous mammalian		-0,359		3,27E-02	CD44,CSRP3,CTH,EGR1,EPHA2,FHL3,FKBP11,JUNB,SESN2,SLC2A3,TNPO1,TRIB3
mir-210		microRNA		0,378	bias	3,32E-02	ATP11C,CCN2,EHD2,ELK3,INHBB,NDRG1,TNPO1
miR-144-3p (miRNAs w/seed ACAGUAU)		mature microRNA		-0,378	bias	3,32E-02	AP1S3,FABP5,FST,MYEF2,PTHLH,RGS17,TENM3
CEBPD		transcription regulator		-1,096		3,32E-02	ASNS,CYP19A1,DDIT3,NGF,NOS2,PDGFRA,SNAI2
IFNAR1		transmembrane receptor		-1,086		3,34E-02	AXL,DUSP6,IL18,LIF,NOS2,SDC1,SEPTIN4,SERPINE1
THRB		ligand-dependent nuclear receptor		-0,696		3,34E-02	CCND2,EGFR,FGFR1,FOSL1,IGF1R,KCNMA1,LPL,MET,SERPINE1,SFRP2,SLC7A11,TGFBI,TREM1,WNT2B
miR-133a-5p (and other miRNAs w/seed CUGGUAA)		mature microRNA		0,000	bias	3,35E-02	BEND6,CXorf38,HSD11B1,PI15,PLD1,RASL11B
CXCL12		cytokine		-1,527		3,36E-02	AXL,BMP2,CD44,COL1A1,EGFR,EGR1,FYN,JUNB,LOXL2,PPEF1,RRAS
NR4A1		ligand-dependent nuclear receptor		1,362		3,38E-02	CCND2,COL1A1,CRABP2,DDIT3,ELK3,IDH2,INSL3,KRT8,LPL,NUCB2,PCK2,PRPS2,SERPINE1,STARD10,TAGLN2
miR-219a-2-3p (miRNAs w/seed GAAUUGU)		mature microRNA		0,447	bias	3,41E-02	KRT8,NDP,PGM3,PLD1,PLPPR1
miR-4255 (miRNAs w/seed AGUGUUC)		mature microRNA		1,342	bias	3,41E-02	FOSL1,IER3,NABP1,RHOQ,SLITRK4
mitomycin C		chemical drug	Inhibited	-2,203	bias	3,41E-02	DDIT3,EGR1,GADD45A,SESN2,VMP1
cytarabine		chemical drug		-0,128	bias	3,41E-02	CD55,FDXR,GADD45A,SESN2,TOP2A
miR-1302 (and other miRNAs w/seed UGGGACA)		mature microRNA		0,000	bias	3,42E-02	CAVIN3,CYP19A1,KDELR3,KIAA0040,NPHS2,OLR1,S100A10,SERINC5,SMAD2,TM6SF1
Histone h4		group				3,42E-02	CYP19A1,ESR1,HES1,MEF2C,NEDD4L,PREX1,RASGRP1,TACC2,TAGLN
MAP3K8		kinase		-1,195		3,42E-02	ACP3,DUSP6,IER3,IGF1R,IL18,INHBA,JUNB,NGF,SPATS2L
CDK2		kinase		0,152		3,46E-02	BARD1,CHEK1,MAP2,SNAP25
PRKN		enzyme		-0,246		3,46E-02	EGFR,PLK2,PTPN5,SEPTIN4
bicalutamide		chemical drug		1,000		3,46E-02	F5,IGF1R,PMEPA1,SEC24D
3-methylcholanthrene		chemical toxicant		-1,126	bias	3,46E-02	CYP1B1,GSTA3,NEDD9,SLC7A11
GATA2		transcription regulator		0,000		3,48E-02	ADGRG1,DUSP15,F2RL2,GATA3,GBP2,GFRA1,GPX3,HSD17B1,ITGA2,MEF2C,NFIL3,Pga5,PIK3CG,PLK2,PRRG4,SERPINB10,SERPINB2
9-hydroxy-(S)-10,12-octadecadienoic acid		chemical - endogenous mammalian				3,55E-02	SERPINE1
5,8,11-eicosatriynoic acid		chemical reagent				3,55E-02	DDIT3
3-hydroxy-3-methylglutaryl-coenzyme A		chemical - endogenous mammalian				3,55E-02	NOS2
6-thioguanylic acid		chemical reagent				3,55E-02	PTHLH
8-chloroadenosine		chemical drug				3,55E-02	MET
pregnanolone		chemical - endogenous mammalian				3,55E-02	MAP2
D-cysteine		chemical - endogenous non-mammalian				3,55E-02	NOS2
phosphatidylinositol 4,5-diphosphate		chemical - endogenous mammalian				3,55E-02	PLD1
PIK3R6		kinase				3,55E-02	PIK3CG
Crm197		biologic drug				3,55E-02	EGFR
ABLIM2		other				3,55E-02	TAGLN
mecarzole		chemical drug				3,55E-02	CYP19A1
panitumumab		biologic drug				3,55E-02	EGFR
PRR5		other				3,55E-02	PDGFRB
Ggt		group				3,55E-02	SLC7A5
Frizzled		group				3,55E-02	EGFR
Ryr		group				3,55E-02	KCNJ2
Type I BMP receptor		group				3,55E-02	NGF
SERPINF		group				3,55E-02	NGF
avobenzone		chemical drug				3,55E-02	COL1A1
HCG26		other				3,55E-02	CYP19A1
GNAS-AS1		other				3,55E-02	GATA3
WSX1-gp130		complex				3,55E-02	GATA3
CREB-NFkB		complex				3,55E-02	SERPINB2
bovine testicular hyaluronidase		biologic drug				3,55E-02	CD44
(E)-2,3',4,5'-tetramethoxystilbene		chemical drug				3,55E-02	CYP1B1
Flotillin		group				3,55E-02	EGFR
CYP2R1		enzyme				3,55E-02	VDR
MLC1		transporter				3,55E-02	AXL
TNS4		other				3,55E-02	EGFR
DPAGT1		enzyme				3,55E-02	CTHRC1
SLV320		chemical drug				3,55E-02	COL1A1
FSIP1		other				3,55E-02	SNAI2
USP15		peptidase				3,55E-02	TOP2A
ABLIM3		other				3,55E-02	TAGLN
OPCML		other				3,55E-02	SNAI2
BRINP1	1,560	peptidase				3,55E-02	ESR1
GKN1		growth factor				3,55E-02	SOX9
VPS36		other				3,55E-02	ESR1
A830082K12Rik		other				3,55E-02	NR2F1
N-arachidonylglycine		chemical - endogenous mammalian				3,55E-02	AXL
LMAN1		other				3,55E-02	F5
ENTPD2		enzyme				3,55E-02	SERPINE1
FCHSD2		other				3,55E-02	EGFR
TBC1D16		other				3,55E-02	EGFR
CHMP6		other				3,55E-02	EGFR
NRAD1		other				3,55E-02	MET
EPN3		other				3,55E-02	EHD2
RETREG1		other				3,55E-02	DDIT3
NLRP9		other				3,55E-02	IL18
TBX18		transcription regulator				3,55E-02	SNAI2
SLC2A12		transporter				3,55E-02	SLC1A5
MAN2C1		enzyme				3,55E-02	DDIT3
SLC25A27		transporter				3,55E-02	DDIT3
MLLT11	-1,540	other				3,55E-02	CD44
GSE1		other				3,55E-02	SLC7A5
WDR1		other				3,55E-02	IL18
SCYL2		other				3,55E-02	WNT5A
HDAC class I inhibitors		chemical drug				3,55E-02	SNAI2
VPS33B		transporter				3,55E-02	VWF
TRI-AAT9-1		other				3,55E-02	EGFR
TRPM3		ion channel				3,55E-02	EGR1
MRGPRX1		G-protein coupled receptor				3,55E-02	EGR1
G protein		complex				3,55E-02	CYP1B1
FERD3L		transcription regulator				3,55E-02	HES1
8-prenylkaempferol		chemical - endogenous non-mammalian				3,55E-02	NOS2
TRAM2		other				3,55E-02	COL1A1
hispidulin		chemical drug				3,55E-02	EGR1
black cohosh extract		chemical drug				3,55E-02	SERPINE1
AZD5438		chemical drug				3,55E-02	DDIT3
Protamine		group				3,55E-02	IBSP
GTPase		group				3,55E-02	BMP2
CDKI AT7519		chemical drug				3,55E-02	DDIT3
PRCC		other				3,55E-02	SERPINE1
MEDI-547		biologic drug				3,55E-02	EPHA2
FANCL		enzyme				3,55E-02	HES1
GSK1059615		chemical drug				3,55E-02	DDIT3
DYNLRB1		other				3,55E-02	SERPINE1
SYN1	-1,530	transporter				3,55E-02	SYN3
PACSIN2		transporter				3,55E-02	EGFR
FANCF		other				3,55E-02	HES1
PSMD9		transcription regulator				3,55E-02	SMAD2
HLTF		transcription regulator				3,55E-02	SERPINE1
RAB27A		enzyme				3,55E-02	CD44
OCRL		phosphatase				3,55E-02	MET
SLK		kinase				3,55E-02	DDIT3
KRT1		other				3,55E-02	IL18
LINC01503		other				3,55E-02	FOSL1
LINC00920		other				3,55E-02	AXL
SYN2		other				3,55E-02	SYN3
HNRNPM		other				3,55E-02	WNT5A
ENAH		other				3,55E-02	AXL
ADAMTS7		peptidase				3,55E-02	SOX9
iothalamate meglumine		chemical drug				3,55E-02	NOS2
TRAK2		transporter				3,55E-02	KCNJ2
miR-706 (miRNAs w/seed GAGAAAC)		mature microRNA				3,55E-02	SLC3A2
miR-350 (and other miRNAs w/seed UCACAAA)		mature microRNA				3,55E-02	SPRY2
MIR4728		microRNA				3,55E-02	ESR1
mir-433		microRNA				3,55E-02	GATA3
mir-493		microRNA				3,55E-02	IGF1R
ATOX1		transporter				3,55E-02	SOD3
IPO5		transporter				3,55E-02	IL33
6-shogaol		chemical - endogenous non-mammalian				3,55E-02	NOS2
Cdk9 inhibitor II		chemical reagent				3,55E-02	DDIT3
FHL1		other				3,55E-02	INHA
GAK		kinase				3,55E-02	EGFR
SRPK3		kinase				3,55E-02	MEF2C
CKAP4		other				3,55E-02	CCN2
AFDN		other				3,55E-02	INSR
namitecan		chemical drug				3,55E-02	EGFR
PIK3R5		kinase				3,55E-02	PIK3CG
PSMC4		peptidase				3,55E-02	CCND2
OASL		enzyme				3,55E-02	IFIT1
PDGF-Rβ dimer		complex				3,55E-02	SNAI2
PRB1/PRB2		other				3,55E-02	SERPINB2
NOTCH2NLA/NOTCH2NLB		other				3,55E-02	HES1
DEGS1		enzyme				3,55E-02	EGFR
DNAJC5		other				3,55E-02	SNAP25
B4GALNT2		enzyme				3,55E-02	VWF
PSMA2		peptidase				3,55E-02	CCND2
RASGRP2		other				3,55E-02	RAP2A
DMAP1		transcription regulator				3,55E-02	TK1
ALDH1L1		enzyme				3,55E-02	CERS6
Hsf4		transcription regulator				3,55E-02	CRYAB
SNX5		transporter				3,55E-02	INSR
VPS25		other				3,55E-02	EGFR
TRNAU1AP		other				3,55E-02	GPX1
PDPN		other				3,55E-02	CD44
CSPG4		other				3,55E-02	NOS2
CRABP1		transporter				3,55E-02	CRABP2
FANCE		other				3,55E-02	HES1
ABLIM1		other				3,55E-02	TAGLN
MAP3K20		kinase				3,55E-02	SOX6
ZC3H8		transcription regulator				3,55E-02	GATA3
ITIH4		other				3,55E-02	VDR
CHAF1A		other				3,55E-02	CSRP3
ARAP1		other				3,55E-02	EGFR
GDF10		growth factor				3,55E-02	SERPINE1
LINC01564		other				3,55E-02	PHGDH
SECISBP2		translation regulator				3,55E-02	GPX3
teprotumumab		biologic drug				3,55E-02	PTX3
SIRT1/2 inhibitor VII		chemical reagent				3,55E-02	CYP19A1
SEPHS1		enzyme				3,55E-02	GPX3
FZD2		G-protein coupled receptor				3,55E-02	WNT5A
GJD2		other				3,55E-02	DDIT3
PHA-767491		chemical drug				3,55E-02	DDIT3
imidazolo-oxindole PKR inhibitor C16		chemical reagent				3,55E-02	DDIT3
ADCY3		enzyme				3,55E-02	NRP1
INHBE	-2,000	growth factor				3,55E-02	JUNB
leukadherin 1		chemical reagent				3,55E-02	NOS2
cabozantinib/erlotinib		chemical drug				3,55E-02	MET
CDKL2		kinase				3,55E-02	CD44
NDUFS1		enzyme				3,55E-02	GPX1
Hmgn2 (includes others)		other				3,55E-02	SOX9
SRRM1		other				3,55E-02	CD44
CHRM2		G-protein coupled receptor				3,55E-02	EGR1
LDHA		enzyme				3,55E-02	SLC1A5
LRRFIP1		transcription regulator				3,55E-02	EGFR
PRSS1		peptidase				3,55E-02	DDIT3
TCHH		other				3,55E-02	NOS2
SYT7		transporter				3,55E-02	DDIT3
APOM		transporter				3,55E-02	CCN2
PSMD6		enzyme				3,55E-02	CCND2
EIF4A1		translation regulator				3,55E-02	DDIT3
(R)-PFI-2		chemical reagent				3,55E-02	CCN2
CML advanced glycation end products		chemical reagent				3,55E-02	EGR1
betel quid extract		chemical reagent				3,55E-02	MAP2
broussoflavonol b		chemical - endogenous non-mammalian				3,55E-02	ESR1
arsenic trichloride		chemical reagent				3,55E-02	GADD45A
anti-miR-29a inhibitor		chemical reagent				3,55E-02	TIMP3
metalloproteinase inhibitor		chemical drug				3,55E-02	EGFR
NF-kappaB inhibitor		chemical drug				3,55E-02	NOS2
xanthotoxol		chemical - endogenous non-mammalian				3,55E-02	NOS2
palytoxin		chemical toxicant				3,55E-02	DUSP6
chlordane		chemical toxicant				3,55E-02	CYP19A1
methylmalonic acid		chemical - endogenous mammalian				3,55E-02	NOS2
chlorpheniramine		chemical drug				3,55E-02	NOS2
CGS9343B		chemical reagent				3,55E-02	ESR1
sibutramine		chemical drug				3,55E-02	SERPINE1
IPI 493		chemical drug				3,55E-02	MET
diethylthiocarbamate		chemical reagent				3,55E-02	NOS2
benomyl		chemical toxicant				3,55E-02	CYP19A1
cyclothiazide		chemical drug				3,55E-02	EGR1
toluene		chemical - endogenous non-mammalian				3,55E-02	GPT
roquinimex		chemical reagent				3,55E-02	SERPINB2
satraplatin		chemical drug				3,55E-02	SFRP2
2,4-dichlorobenzamil		chemical reagent				3,55E-02	CCN2
vanoxerine		chemical drug				3,55E-02	SOD3
PD173955		chemical drug				3,55E-02	PLAUR
fomivirsen		biologic drug				3,55E-02	PVR
3beta-methoxypregnenolone		chemical drug				3,55E-02	MAP2
phytosphingosine		chemical - endogenous mammalian				3,55E-02	CLDN1
ethyl vanillin		chemical reagent				3,55E-02	NOS2
nefazodone		chemical drug				3,55E-02	GPT
arachidonyl-2-chloroethylamide		chemical reagent				3,55E-02	EGR1
benznidazole		chemical drug				3,55E-02	NOS2
fadrozole		chemical drug				3,55E-02	CYP19A1
glipizide		chemical drug				3,55E-02	INSR
erbstatin		chemical - endogenous non-mammalian				3,55E-02	NOS2
tyramine		chemical - endogenous mammalian				3,55E-02	INA
theaflavin-3,3'-digallate		chemical - endogenous non-mammalian				3,55E-02	NOS2
anti-miR-185-5p		chemical reagent				3,55E-02	DDIT3
LINC02599		other				3,55E-02	SNAI2
CIC-DUX4		fusion gene/product				3,55E-02	DUSP6
ZBTB16-RARA		fusion gene/product				3,55E-02	DUSP6
LDC067		chemical drug				3,55E-02	DDIT3
GSK2837808A		chemical reagent				3,55E-02	SLC1A5
anti-miR-222 inhibitor		chemical reagent				3,55E-02	CCN2
anti-miR-221 inhibitor		chemical reagent				3,55E-02	CCN2
BMS200261		chemical reagent				3,55E-02	CD55
(des-Arg10,Leu9)-kallidin		chemical reagent				3,55E-02	CCN2
CE-2072		chemical reagent				3,55E-02	NOS2
HSPE1		enzyme				3,55E-02	IGF1R
kenpaullone		chemical reagent				3,55E-02	DDIT3
SMAD3-EP300		complex				3,55E-02	SERPINE1
homoorientin		chemical - endogenous non-mammalian				3,55E-02	NOS2
muscarine		chemical toxicant				3,55E-02	EGR1
(S)-norcoclaurine		chemical - endogenous non-mammalian				3,55E-02	NOS2
podophyllotoxin		chemical drug				3,55E-02	CCN2
metaproterenol		chemical drug				3,55E-02	NOS2
4-hydroxymercuribenzoate		chemical - protease inhibitor				3,55E-02	COL1A1
tyrphostin AG 1288		chemical drug				3,55E-02	NOS2
acyl-coenzyme A		chemical - endogenous mammalian				3,55E-02	NOS2
6-thioguanosine		chemical reagent				3,55E-02	PTHLH
idebenone		chemical drug				3,55E-02	NGF
ergothioneine		chemical - endogenous non-mammalian				3,55E-02	MAP2
E-64c		chemical - protease inhibitor				3,55E-02	MAP2
N(6)-carboxymethyl-L-lysine		chemical - endogenous mammalian				3,55E-02	CCN2
N-carbamyl-L-glutamate		chemical drug				3,55E-02	LIF
citrulline		chemical - endogenous mammalian				3,55E-02	NOS2
P2y Receptor		group				3,55E-02	SLC2A3
glucuronic acid		chemical - endogenous mammalian				3,55E-02	SOX9
beta-tocopherol		chemical - endogenous mammalian				3,55E-02	CCN2
platinum		chemical drug				3,55E-02	BARD1
tin		chemical reagent				3,55E-02	ESR1
miR-212-5p (miRNAs w/seed CCUUGGC)		mature microRNA		1,265	bias	3,55E-02	ANO4,B3GNT9,FOSL1,INA,METRNL,NEU3,PTHLH,RHOQ,SEC24D,VSTM4
miR-4743-5p (miRNAs w/seed GGCCGGA)		mature microRNA		-1,000	bias	3,57E-02	BBS5,DPP9,FAM78A,FDXR,FXYD1,GPX1,NDUFA4L2,PGF,SEPTIN4
miR-6810-5p (and other miRNAs w/seed UGGGGAC)		mature microRNA		1,807	bias	3,59E-02	CDR2L,CNIH3,DPP9,DUSP15,FYN,GPX3,IL1R1,LIF,MKNK2,NEBL,PYCR1,SERINC5,SLC1A5,SLC27A1,WNT5A
TCF7L2		transcription regulator		-0,884	bias	3,59E-02	ADGRG1,BMP4,CCN2,CCND2,CD44,CREB5,DUSP15,EGFR,EPAS1,FRMD4A,LBH,MET,NOS2,PLAUR,RAP2A,RTKN,SNAI2,SOX9,SYTL2
bisphenol A		chemical - endogenous mammalian		-0,795		3,62E-02	CCN2,COL1A1,CYP19A1,EGR1,ESR1,ESR2,MET,RBPMS,SLC1A5,SYN1,TIMP3
S-nitroso-N-acetyl-DL-penicillamine		chemical reagent		-0,658		3,67E-02	BNIP3,DDIT3,IL18,NOS2,S100A10
miR-31-3p (and other miRNAs w/seed GCUAUGC)		mature microRNA	Activated	2,236	bias	3,67E-02	CYP1B1,FADS3,PIK3CG,TENT5A,TNFSF18
BNIP3L		other		-1,342		3,67E-02	CENPF,CHEK1,GADD45A,PDGFRB,TOP2A
ETS		group				3,69E-02	EGR1,SERPINE1,VWF
CHI3L1		enzyme				3,69E-02	BHLHE40,SERPINB1,SERPINE1
DLL1		enzyme				3,69E-02	GATA3,HES1,TAGLN
HOXA13		transcription regulator				3,69E-02	BMP2,SOX9,WNT5A
UBA1		enzyme				3,69E-02	DDIT3,TAGLN,TAGLN2
EIF4G1		translation regulator				3,69E-02	CHEK1,CPE,GADD45A
LRPAP1		other				3,69E-02	DDIT3,LPL,SERPINE1
UBE3A		enzyme				3,69E-02	ESR1,SERPINE1,SOX9
HEXIM1		transcription regulator				3,69E-02	ACE2,COL1A1,LOXL2
MGAT5		enzyme				3,69E-02	EGFR,ITGA5,SMAD2
HOXA5		transcription regulator				3,69E-02	COL1A1,EGR1,IER2
ADAMTS12		peptidase				3,69E-02	IL33,SOX9,TAGLN
CNR2		G-protein coupled receptor				3,69E-02	CCN2,EGR1,NPHS2
FGF9		growth factor				3,69E-02	BMP4,GCLC,SPRY2
AZGP1		transporter				3,69E-02	BMP4,EGR1,ITGA5
2,4-dinitrophenol-ovalbumin conjugate		chemical reagent				3,69E-02	NGF,NOS2,SERPINB2
octreotide		biologic drug				3,69E-02	EGFR,NOS2,PLAGL1
salmonella minnesota R595 lipopolysaccharides		chemical - endogenous non-mammalian	Inhibited	-2,582	bias	3,69E-02	AXL,EGR1,FOSL1,JUNB,MET,SERPINB2,SERPINE1
miR-29b-3p (and other miRNAs w/seed AGCACCA)		mature microRNA		0,225	bias	3,69E-02	ADAMTS20,ADAMTS9,COL1A1,COL21A1,EFNA5,LOXL2,LOXL4,NASP,NUDT11,PI15,PMP22,PTHLH,REL,RNF19A,TRIB2,VASH1
TLR7		transmembrane receptor	Inhibited	-2,178	bias	3,70E-02	CD44,CREB5,ETV5,FOSL1,IER3,IFIT1,IL1R1,JUNB,KCNMA1,PTX3
Irgm1		other		0,816	bias	3,78E-02	CRYBG1,CXCL16,GBP2,NUPR1,SPAG5,TK1
ascorbic acid		chemical - endogenous mammalian		1,741		3,78E-02	COL1A1,DDIT3,ITGA2,NDRG1,PMP22,SERPINE1
spironolactone		chemical drug		-0,218		3,78E-02	BMP4,CCN2,COL1A1,KCNMA1,PGF,TIMP3
Collagen type II		complex		0,277		3,78E-02	BMP2,BMP4,IL1R1,RRAS
nitrofen		chemical toxicant	Activated	2,000	bias	3,78E-02	EGR1,EPAS1,FGFR1,TIMP3
C3AR1		G-protein coupled receptor		0,686		3,78E-02	CD55,COL1A1,DDIT3,SERPINE1
LTBR		transmembrane receptor		1,000		3,78E-02	CNN1,DSG2,NOS2,PDGFRB
ASXL1		transcription regulator		1,000	bias	3,78E-02	HSD11B1,LPL,PELI2,SERPINE1
ABL1		kinase		-1,122	bias	3,78E-02	BMP2,CCND2,GADD45A,IER3
NFIB		transcription regulator				3,78E-02	CREB5,GFRA1,KRT8,TNFSF18
carbamylcholine		chemical drug		0,655		3,78E-02	EGR1,MET,NOS2,PTHLH
fasudil		chemical drug		-0,169		3,78E-02	BMP2,CCN2,NOS2,TAGLN
discodermolide		chemical drug				3,78E-02	BARD1,CHEK1,GADD45A,TOP2A
NFYB		transcription regulator				3,78E-02	CENPF,CHRNB1,CIP2A,COL1A1,EPAS1,GADD45A,HMGB2,IBSP,PDGFRB,PGM3,SLC25A28,TIMP3,TOP2A,VWF
MITF		transcription regulator		-0,523	bias	3,78E-02	CD44,CENPF,COL1A1,CRYBG1,HES1,IL6R,MET,RHOQ,SDC1,SERPINE1,SOX6,SOX9,SPAG5,SPC25
L-histidine		chemical - endogenous mammalian				3,84E-02	ASNS,EGR1
TEAD		group				3,84E-02	CCN2,CD44
TGFBR		group				3,84E-02	CD44,WNT5A
EIF2A		translation regulator				3,84E-02	DDIT3,PCK2
ganetespib		chemical drug				3,84E-02	CHEK1,EGFR
BMS-754807		chemical drug				3,84E-02	EGFR,MET
ALOX12		enzyme				3,84E-02	FOSL1,PDGFRA
CCL1		cytokine				3,84E-02	ITGA2,SERPINE1
SOX8		transcription regulator				3,84E-02	IBSP,VNN1
CHRM3		G-protein coupled receptor				3,84E-02	EGR1,ITGA2
HPX		transporter				3,84E-02	NOS2,SOX9
FRMD6		other				3,84E-02	BMP2,CCN2
ERRFI1		other				3,84E-02	EGFR,MET
NLRC4		other				3,84E-02	IL18,NOS2
CEBPG		transcription regulator				3,84E-02	ASNS,DDIT3
VLDLR		transporter				3,84E-02	SERPINE1,SLC38A5
SRY		transcription regulator				3,84E-02	FOSL1,SOX9
ADAM15		peptidase				3,84E-02	CD44,EGFR
Col17a1		other				3,84E-02	WNT2B,WNT5A
GPAT4		enzyme				3,84E-02	DDIT3,GPAT3
ZMYND8		transcription regulator				3,84E-02	BMP4,VASH1
brusatol		chemical reagent				3,84E-02	NOS2,SERPINE1
azetidyl-2-carboxylic acid		chemical reagent				3,84E-02	ASNS,DDIT3
coomassie brilliant blue		chemical drug				3,84E-02	EGFR,LIF
2-hydroxy-1-naphthylaldehyde isonicotinoyl hydrazone		chemical reagent				3,84E-02	CCND2,GADD45A
(5-(4-N-methyl-N(2-pyridyl)amino)ethoxy)benzyl thiazolidine-2,4-dione		chemical reagent				3,84E-02	COL1A1,SLC27A1
enterolactone		chemical - endogenous mammalian				3,84E-02	ESR1,ESR2
2,2-bis(4-hydroxyphenyl)-1,1,1-trichloroethane		chemical - endogenous mammalian				3,84E-02	ESR1,ESR2
trientine		chemical drug				3,84E-02	SERPINE1,SOD3
Z-DEVD-FMK		chemical - protease inhibitor				3,84E-02	MEF2C,PLD1
AI-1		chemical reagent				3,84E-02	GCLC,SLC7A11
trestolone		chemical drug				3,84E-02	LIFR,PDGFRA
miR-10394-5p (and other miRNAs w/seed CUGCAGG)		mature microRNA		1,667	bias	3,89E-02	CAPG,CCND2,EGLN3,FOSL1,INSL3,LBH,LIF,PELI2,TSPAN13
SOX9	-2,200	transcription regulator		0,600		3,89E-02	ADAMTS1,CCN2,COL1A1,INHBB,SNAI2,SOX9,VNN1
miR-1976 (and other miRNAs w/seed CUCCUGC)		mature microRNA		1,508	bias	3,90E-02	CAMK1G,F2RL2,IL18,MYCBP,NUAK1,SEPTIN4,SESN2,SLC28A2,SLC50A1,STC2,ZKSCAN1
NFATC2		transcription regulator		-1,373		3,90E-02	ACP3,AXL,CRYAB,GATA3,IER3,IL18,INHBA,PLD1,PLK2,REL,SLC3A2
SOX7		transcription regulator		-1,342		3,94E-02	ADGRG1,CRABP2,FGFR1,TGFBI,VASH1
SHC1		other		-0,447		3,94E-02	EGR1,FST,HMGB2,SERPINE1,SHC4
ADAM17		peptidase				3,94E-02	EGFR,HES1,IL6R,SOX9,WNT5A
miR-2052 (miRNAs w/seed GUUUUGA)		mature microRNA		-1,342	bias	3,94E-02	CMBL,DGKH,INHBA,PLPBP,RGS17
anisomycin		chemical - endogenous non-mammalian	Inhibited	-2,189		3,94E-02	EGR1,JUNB,PLAUR,SDC1,SERPINE1
SPI1		transcription regulator		0,290		3,98E-02	CCND2,DUSP6,GPX1,HES1,IFIT1,IL18,IL33,ITGA5,MEF2C,NOS2,PIK3CG,TK1,TREM1
miR-300-5p (and other miRNAs w/seed UGAAGAG)		mature microRNA		0,816	bias	4,01E-02	ASGR2,OLR1,SLC29A2,SNAI2,TRIB2,VAMP8
miR-103b (miRNAs w/seed CAUAGCC)		mature microRNA		1,633	bias	4,01E-02	DHRS9,FKBP10,GLDN,GLIPR2,PARM1,SNAP25
TBX2		transcription regulator		0,816		4,01E-02	BHLHE40,CHEK1,DDIT3,ELK3,NFIL3,TRIB3
amphetamine		chemical drug				4,01E-02	BMP4,EGR1,FOSL1,INHBA,JUNB,PTPN21
clofibrate		chemical drug		-0,742		4,01E-02	CCND2,CHEK1,EGFR,GADD45A,NOS2,SLC27A1
17-alpha-ethinylestradiol		chemical drug		-0,266		4,05E-02	ASNS,BCAT1,DSC2,ESR2,INHBB,LIFR,MET,PERP,PLK3
miR-4531 (miRNAs w/seed UGGAGAA)		mature microRNA		1,000	bias	4,05E-02	CLEC12B,FKBP14,FKBP7,GPX3,KIAA0040,LPL,MYOCD,RBIS,WNT2B
miR-503-5p (miRNAs w/seed AGCAGCG)		mature microRNA		-0,239	bias	4,09E-02	BMP2,CCND2,CDC14A,CHEK1,FGFR1,INSR,ZNF622
miR-451a (and other miRNAs w/seed AACCGUU)		mature microRNA		1,000	bias	4,13E-02	CXCL16,NEDD9,SEC23IP,SPC25
miR-6500-3p (miRNAs w/seed CACUUGU)		mature microRNA	Activated	2,000	bias	4,13E-02	GPX8,PARM1,RARRES1,TNFSF18
DRD2		G-protein coupled receptor		-1,000		4,13E-02	CRYAB,KCNJ2,PMEPA1,SERPINE1
PAX5-ELN		fusion gene/product		-1,000	bias	4,13E-02	EFNA5,EPAS1,PLK2,TREM1
MYB		transcription regulator		0,082		4,15E-02	BHLHE40,CXCL16,EGFR,GATA3,IGF1R,LIF,NEDD9,SDC1,SLC1A5,SNAI2
IPMK		kinase				4,16E-02	JUNB,PMP22,TAGLN2
RNF138		enzyme				4,16E-02	CCND2,IER3,PLK3
AMH		growth factor				4,16E-02	CYP19A1,IER3,INHA
MGP		other				4,16E-02	MET,MYOCD,TAGLN
PROCR		other				4,16E-02	GBP2,IL1R1,LIF
RPSA		translation regulator				4,16E-02	IL1R1,NOS2,REL
MAP2K2		kinase				4,16E-02	ETV5,PDGFRA,PLD1
Saa3		other				4,16E-02	BMP2,COL1A1,PTHLH
NTRK1		kinase				4,16E-02	EGR1,GADD45A,WNT5A
mitoxantrone		chemical drug				4,16E-02	COL1A1,PERP,SFRP2
amino acids		chemical - endogenous mammalian				4,16E-02	ASNS,DDIT3,JUNB
selenium		chemical drug				4,16E-02	GPX1,IL18,NOS2
BSCL2		other				4,22E-02	ANKRD1,IER3,IL33,LPL,NOS2
miR-3976 (miRNAs w/seed AUAGAGA)		mature microRNA		-0,447	bias	4,22E-02	DUSP13,EFEMP1,GCLC,MPV17L2,SPRY3
ATF6		transcription regulator				4,22E-02	DDIT3,MYOCD,NUCB2,PVR,SYVN1
SASH1		other		-0,447	bias	4,22E-02	ACP3,CCND2,IL18,INHBA,MET
miR-6812-3p (miRNAs w/seed CGCUCUU)		mature microRNA		0,447	bias	4,22E-02	CHRNB1,DPP9,NEU3,QRFPR,VDR
Go 6976		chemical drug		0,391	bias	4,22E-02	BMP2,CD55,ITGA5,NOS2,PLD1
arsenic trioxide		chemical drug		0,284		4,24E-02	ATP1B2,BCAT1,BNIP3,CD44,CTH,DDIT3,EPAS1,ETV5,GCLC,IFRD1,MKNK2,MSN,NDUFA4L2,NOS2,SLC7A11,VDR
MAPK3		kinase		-1,706	bias	4,25E-02	BMP4,EGR1,ESR1,FOSL1,JUNB,PLAUR
miR-7153-3p (miRNAs w/seed ACCAUGG)		mature microRNA		0,000	bias	4,25E-02	EFEMP1,FSHR,GLIPR2,NEU3,RGS17,RTKN
EIF2AK2		kinase		-0,995	bias	4,25E-02	BHLHE40,DDIT3,EGR1,IFIT1,NEDD9,NOS2
SOD2		enzyme		-1,176		4,30E-02	ACP3,DDIT3,GPT,INHBE,MAP2,PLAGL1,SERPINE1
SYK		kinase		-1,217		4,30E-02	CD44,CDH12,FOSL1,FST,GADD45A,GATA3,TRIB2
POU5F1		transcription regulator		-0,453		4,35E-02	ACKR3,BMP2,BMP4,BNIP3,CHEK1,CRABP2,EFEMP1,EPHA2,GADD45A,GATA3,IGF1R,INHBA,MEF2C,NRP1,PDGFRA,PMEPA1,SNAI2,WNT5A
GFI1		transcription regulator		0,604	bias	4,40E-02	CCND2,GATA3,IL1R1,IL6R,MAP3K5,RASGRP1,RASL11B,REL,VDR
FOXM1		transcription regulator		-0,505	bias	4,40E-02	ACE2,CCND2,CENPF,ESR1,ITGA5,MET,PLAUR,SNAI2,TOP2A
miR-383-5p (miRNAs w/seed GAUCAGA)		mature microRNA		-1,414	bias	4,41E-02	CCN2,MOB3B,PERP,PFN2,RAP2A,SERINC5,SPRY3,STYXL1
LIPE		enzyme				4,41E-02	AMACR,ANKRD1,COL1A1,CSRP3,EGR1,GRB10,MEF2C,RBP4
miR-3157-5p (miRNAs w/seed UCAGCCA)		mature microRNA		1,265	bias	4,48E-02	ACKR3,EHD2,F2RL2,MICAL2,NASP,PWWP3B,RASL11B,SNAP25,SPATS2L,SRXN1
ADRA1B		G-protein coupled receptor				4,49E-02	EGR1,FABP5,LIF,PAK1
NKX2-5		transcription regulator		-0,954	bias	4,49E-02	ANKRD1,MEF2C,MYOCD,SYN1
RIPK1		kinase				4,49E-02	EGFR,IL33,SOX9,WNT5A
NR1D1		ligand-dependent nuclear receptor				4,49E-02	BNIP3,EGR1,MEF2C,NUPR1
cytochalasin D		chemical toxicant		0,218	bias	4,49E-02	CCN2,INSR,NOS2,SOX6
miR-6881-3p (miRNAs w/seed UCCUCUU)		mature microRNA		1,508	bias	4,49E-02	CDCP1,CLEC12B,CSRNP3,GPX8,KCNJ2,MYCBP,NEU3,PMEPA1,ROBO2,SLC38A5,SLC39A10
MYOCD	1,410	transcription regulator		-0,496		4,50E-02	ACE2,CNN1,COL1A1,DDIT3,MEF2C,TAGLN
CCL2		cytokine		0,128		4,50E-02	EGLN3,IL18,INHBA,ITGA5,LPL,SERPINE1
miR-4728-3p (miRNAs w/seed AUGCUGA)		mature microRNA		0,509	bias	4,50E-02	CXorf38,ESR1,LDLRAD3,NDP,VAT1L,ZKSCAN1
FGF19		growth factor				4,50E-02	EGR1,FABP3,FABP5,GADD45A,HSD17B1,SCN1B
infliximab		biologic drug		0,447	bias	4,51E-02	ADAM19,BMP2,CCND2,INHBA,SLC7A5
miR-1183 (miRNAs w/seed ACUGUAG)		mature microRNA		1,342	bias	4,51E-02	CGRRF1,NETO1,PMEPA1,RAP2A,SPRY2
SMARCA2		transcription regulator				4,51E-02	CD44,HES1,MEF2C,TAGLN,VDR
FOXC2		transcription regulator		-0,320		4,51E-02	INSR,LPL,MET,PDGFRB,WNT5A
LMNB1	1,400	other				4,51E-02	CRYAB,GPC4,HS6ST2,PAPPA,TGFBI
sodium chloride		chemical - endogenous mammalian		-1,387	bias	4,51E-02	CCN2,COL1A1,GPX1,NOS2,VWF
miR-4783-3p (miRNAs w/seed CCCGGUG)		mature microRNA		0,378	bias	4,52E-02	CDR2L,FADS3,FOXL2,GLDN,KIAA0040,NEU3,NR2F1
miR-5135 (and other miRNAs w/seed GGUCUAG)		mature microRNA		1,134	bias	4,52E-02	B3GNT9,CYP39A1,DNAJC9,EEF1E1,GPX8,LHFPL2,RASGRP3
fatty acid		chemical - endogenous mammalian		-0,137	bias	4,52E-02	DDIT3,LPL,NOS2,RBP4,SERPINE1,SLC27A1,VNN1
TET2		enzyme		-0,707		4,61E-02	BHLHE40,CHST11,IGF1R,IL1R1,ITGA2,LXN,PDGFRB,TRIB2
IL7		cytokine		0,570	bias	4,61E-02	CCND2,COL1A1,GARS1,GATA3,IL1R1,LIF,NTN1,PIM2
ciprofibrate		chemical drug		-0,863		4,61E-02	ADAMTS1,CCND2,EGFR,HSD11B1,KRT8,LPL,QPCT,TAGLN2
KITLG		growth factor	Inhibited	-2,003	bias	4,64E-02	AXL,CCN2,CYTH1,EGR1,F2RL2,FABP5,FGFR1,IGF1R,IL18,MEF2C,SLC20A2,SNAI2,VWF
Sos		group				4,64E-02	CD44,CRABP2,FBLIM1,LRP8,MET,NFIL3,PLD1,PLK2,PMEPA1,PXK,XDH
miR-23a-3p (and other miRNAs w/seed UCACAUU)		mature microRNA		-0,252	bias	4,64E-02	ARHGAP20,ASNS,ATP11C,HES1,HMGB2,IL18,IL6R,LMNB1,MET,MIS18A,SEC23IP
FCGR2B		transmembrane receptor				4,66E-02	CCND2,NOS2,RASGRP1
AXL	-1,820	kinase				4,66E-02	IL18,NOS2,SNAI2
CR1L		transmembrane receptor				4,66E-02	CCN2,COL1A1,SERPINE1
COMMD1		transporter				4,66E-02	BNIP3,EGLN3,STC2
TAF6		transcription regulator				4,66E-02	C11orf24,GADD45A,HES1
NPPA		other				4,66E-02	EGR1,NOS2,NPR3
RAD21		transcription regulator				4,66E-02	ITGA5,PIM2,SNAI2
butylated hydroxyanisol		chemical toxicant				4,66E-02	EGFR,GCLC,GSTA3
succinic acid		chemical - endogenous mammalian				4,66E-02	CCDC80,CD44,COL1A1
clobetasol propionate		chemical drug				4,69E-02	FABP5,GCLC
cetuximab		biologic drug				4,69E-02	EGFR,PLAUR
Actin		group				4,69E-02	CD44,IL18
Ncoa-Nr1i3-Rxra		complex				4,69E-02	NOS2,SOD3
tectorigenin		chemical - endogenous non-mammalian				4,69E-02	DDIT3,NOS2
FOXD2-AS1		other				4,69E-02	HES1,PHGDH
LINC01139		other				4,69E-02	BHLHE40,EGR1
APLNR		G-protein coupled receptor				4,69E-02	MEF2C,PDGFRB
Adaptor protein 1		complex				4,69E-02	CD44,NOS2
Shc		group				4,69E-02	CCND2,LPL
NSD1		transcription regulator				4,69E-02	BMP4,KRT2
DANCR		other				4,69E-02	SNAI2,TIMP3
PHF21A		other				4,69E-02	PTPRN,SNAP25
PSMB10		peptidase				4,69E-02	GATA3,NOS2
LOXL2	-1,790	enzyme				4,69E-02	ESR1,SOX9
NUP62		transporter				4,69E-02	EGFR,PERP
RLIM		enzyme				4,69E-02	CCN2,SERPINE1
mir-506		microRNA				4,69E-02	GFRA1,SNAI2
GSN		other				4,69E-02	PLAUR,SOX9
TLE1		transcription regulator				4,69E-02	EGR1,NUPR1
LGALS7/LGALS7B		other				4,69E-02	EGR1,SERPINE1
MFGE8		other				4,69E-02	CCN2,COL1A1
DDR2	-1,960	kinase				4,69E-02	COL1A1,LOXL2
USP8		peptidase				4,69E-02	EGFR,MET
IGBP1		phosphatase				4,69E-02	CLDN1,NOS2
RGCC		other				4,69E-02	NOS2,SNAI2
ITGA3		other				4,69E-02	ITGA2,SERPINE1
GRB10	-1,620	other				4,69E-02	IGF1R,INSR
AQP7		transporter				4,69E-02	EGFR,NOS2
PAX9		transcription regulator				4,69E-02	BMP4,SOX9
XPO1		transporter				4,69E-02	MET,NOS2
CDON		other				4,69E-02	CCN2,TIMP3
BHLHE41		transcription regulator				4,69E-02	GATA3,MEF2C
RECK		other				4,69E-02	EGFR,SPRY2
YAP/TAZ		group				4,69E-02	CCN2,PSAT1
INCB054329		chemical drug				4,69E-02	CCND2,IL6R
pargyline		chemical drug				4,69E-02	GATA3,MAP2
cytochalasin B		chemical toxicant				4,69E-02	BMP2,TAGLN2
Trolox C		chemical drug				4,69E-02	GPT,IGF1R
clomipramine		chemical drug				4,69E-02	SLC2A3,WIPI1
ethylenediaminetetraacetic acid		chemical drug				4,69E-02	EGR1,MET
hexarelin		chemical toxicant				4,69E-02	LPL,SLC27A1
verteporfin		chemical drug				4,69E-02	COL1A1,EGFR
oleoylethanolamide		chemical - endogenous mammalian				4,69E-02	NOS2,SLC27A1
zalcitabine		chemical drug				4,69E-02	EGLN3,SLC2A3
auranofin		chemical drug				4,69E-02	GCLC,NOS2
N-acetylglucosamine		chemical - endogenous mammalian				4,69E-02	NOS2,SMAD2
[truncated: 39 more rows]
