# Supplementary material for: ERK1/2-SOX9/FOXL2 axis regulates ovarian steroidogenesis and favors the follicular–luteal transition
Source: Life Sci Alliance. 2023 Aug 2;6(10):e202302100. doi: 10.26508/lsa.202302100 (PMC10397509; doi:10.26508/lsa.202302100)
Supplement: Supplementary file 4 [file LSA-2023-02100_TableS4.xlsx]

## Sheet: Sheet1
Antisense Gapmer sequences used for gene knockdown:
Gene	Gapmer Sequence
MAPK1	GATGGCGACTCGGACT
MAPK3	GCAAACTCCATGCGAG
SOX9	CTCGTCGGTCATCTTC
-Ve control (Sham)	AACACGTCTATACGC
