# Supplementary material for: ERK1/2-SOX9/FOXL2 axis regulates ovarian steroidogenesis and favors the follicular–luteal transition
Source: Life Sci Alliance. 2023 Aug 2;6(10):e202302100. doi: 10.26508/lsa.202302100 (PMC10397509; doi:10.26508/lsa.202302100)
Supplement: Supplementary file 5 [file LSA-2023-02100_TableS5.xlsx]

## Sheet: Sheet1
PCR Primers :
Gene	Sequence	Size (bp)	NCBI accession No.
CYP19A1	For. GCTTTTGGAAGTGCTGAACCCAAGG	172	NM_174305
	Rev: GGGCCCAATTCCCAGAAAGTAGCTG
ESR1	For: CTGCCAAGGAGACTCGCTAC	253	NM_001001443.1
	Rev: CCTCCTCTTCGGTCTTTCCG
HSD17B1	For. TTGTGCGAGAGTCTGGCGATTCT	287	NM_001102365.1
	Rev: AGGAATCGCTCGGTGGTGAAGTA
STAR	For. TTGTGAGCGTACGCTGTACCAAG	236	NM_174189.2
	Rev: CTGCGAGAGGACCTGGTTGATG
CYP11A1	For. AGAGAATCCACTTTCGCCACATC	237	NM_176644.2
	Rev: GGTCTTTCTTCCAGGTTCCTGAC
HSD3B	For. TGTTGGTGGAGGAGAAGGATCTG	208	NM_174343
	Rev. GCATTCCTGACGTCAATGACAGAG
FOXL2	For: AGCCAAGTTCCCGTTCTACG	140	NM_001031750.1
	Rev: GGTCCAGCGTCCAGTAGTTG
SOX9	For. ACCTGGAACTTCAGTGGCG	147	XM_010816647.1
	Rev: CCAAGTAGGGGAAGGCGAAT
RPLP0	For: TGGTTACCCAACCGTCGCATCTGTA	142	NM_001012682
	Rev: CACAAAGGCAGATGGATCAGCCAAG
CYP19A1 (ChIP)	For: TGGGCTTGCTTGTTTTGACTCGTGA	90	NM_174305
	Rev: GTACCGTAGAGATTGGCGCTT
STAR (ChIP)	For. ACCTTCATGGCAATCACTTTGGA	95	NM_174189.3
	Rev: CCCACCACTCAGAAACTCCAGG
FOXL2 (ChIP)	For: AGCCAAGTTCCCGTTCTACG	140	NM_001031750.1
	Rev: GGTCCAGCGTCCAGTAGTTG
FSHR	For: TCACCAAGCTTCGAGTCATCCCAAA	189	NM_174061
	Rev: TCTGGAAGGCATCAGGGTCGATGTA
PTX3	TTTGTGCGCTCTGGTCTGCAGTGT	164	NM_001076259.2
	CATGGTGAAGAGCTTGTCCCACTCG
INSL3	TCTGTCCCCACTGAATCCTCCTGG	102	NM_174365.2
	GGGTTTCATGGTGCTGTGTGGC
