# Supplementary material for: ERK1/2-SOX9/FOXL2 axis regulates ovarian steroidogenesis and favors the follicular–luteal transition
Source: Life Sci Alliance. 2023 Aug 2;6(10):e202302100. doi: 10.26508/lsa.202302100 (PMC10397509; doi:10.26508/lsa.202302100)
Supplement: Supplementary file 6 [file LSA-2023-02100_TableS6.xlsx]

## Sheet: Sheet1
Antibodies:
Antibody	Product No	Brand	Source
Aromatase	SM2222P	Acris	Mouse
STAR	PA3-21687	Invitrogen	rabbit
Phospho ERK1/2	9101S	Cell Signaling	rabbit
Total ERK1/2	4695S	Cell Signaling	rabbit
SOX9	82630	Cell Signaling	rabbit
Histone H3	4620	Cell Signaling	rabbit
igG	2729	Cell Signaling	rabbit
Beta Actin	SC47778	Santa Cruz	Mouse
